# Supplementary material for: YTHDF1-enhanced iron metabolism depends on TFRC m6A methylation
Source: Theranostics. 2020 Oct 26;10(26):12072–89. doi: 10.7150/thno.51231 (PMC7667694; doi:10.7150/thno.51231)
Supplement: Supplementary file 1 — Supplementary figures and tables. [file thnov10p12072s1.zip]

Archive with 6 entries (5 files):
- supplementary materials/2.Original M6A peak, RIP data, overlapping M6A peaks and RIP data .xlsx
- supplementary materials/3.3 Primer list and mutation sequences.xls
- supplementary materials/5. R code used for data analysis/
- supplementary materials/5. R code used for data analysis/mRNAmatrix.txt
- supplementary materials/5. R code used for data analysis/R code.txt
- supplementary materials/supplementary data.pdf
