# Supplementary material for: YTHDF1-enhanced iron metabolism depends on TFRC m6A methylation
Source: Theranostics. 2020 Oct 26;10(26):12072–89. doi: 10.7150/thno.51231 (PMC7667694; doi:10.7150/thno.51231)
Supplement: Supplementary file 1 — Supplementary figures and tables. [file thnov10p12072s1.zip › supplementary materials/2.Original M6A peak, RIP data, overlapping M6A peaks and RIP data .xlsx]

## Sheet: m6a-peaks
seqnames	start	end	width	geneId	transcriptId	geneName	GO	KEGG	peak_annotation
chr1	855580	857678	2099	ENSG00000228794	ENST00000445118	LINC01128	NA	NA	Exon (ENST00000445118/ENSG00000228794, exon 5 of 5)
chr1	1059738	1061091	1354	ENSG00000217801	ENST00000394517	AL390719	NA	NA	Exon (ENST00000394517/ENSG00000217801, exon 1 of 5)
chr1	1063171	1064271	1101	ENSG00000273443	ENST00000442292	AL645608	NA	NA	Exon (ENST00000394517/ENSG00000217801, exon 4 of 5)
chr1	1334595	1334745	151	ENSG00000169962	ENST00000339381	TAS1R3	GO:0001582(detection of chemical stimulus involved in sensory perception of sweet taste);GO:0004930(G protein-coupled receptor activity);GO:0005886(plasma membrane);GO:0005887(integral component of plasma membrane);GO:0007165(signal transduction);GO:0007186(G protein-coupled receptor signaling pathway);GO:0008527(taste receptor activity);GO:0016020(membrane);GO:0016021(integral component of membr…	04742(Taste transduction);04973(Carbohydrate digestion and absorption)	3' UTR
chr1	1334985	1335074	90	ENSG00000169962	ENST00000339381	TAS1R3	GO:0001582(detection of chemical stimulus involved in sensory perception of sweet taste);GO:0004930(G protein-coupled receptor activity);GO:0005886(plasma membrane);GO:0005887(integral component of plasma membrane);GO:0007165(signal transduction);GO:0007186(G protein-coupled receptor signaling pathway);GO:0008527(taste receptor activity);GO:0016020(membrane);GO:0016021(integral component of membr…	04742(Taste transduction);04973(Carbohydrate digestion and absorption)	3' UTR
chr1	1399522	1402046	2525	ENSG00000224870	ENST00000448629	MRPL20-AS1	NA	NA	3' UTR
chr1	1410439	1410618	180	ENSG00000272455	ENST00000607307	AL391244	NA	NA	Exon (ENST00000607307/ENSG00000272455, exon 1 of 1)
chr1	1509212	1509452	241	ENSG00000284740	ENST00000641974	AL645728	NA	NA	Exon (ENST00000641974/ENSG00000284740, exon 2 of 2)
chr1	1575387	1575618	232	ENSG00000215014	ENST00000647566	AL645728	NA	NA	Exon (ENST00000647566/ENSG00000215014, exon 2 of 2)
chr1	1625332	1625571	240	ENSG00000197530	ENST00000486072	MIB2	GO:0000151(ubiquitin ligase complex);GO:0000209(protein polyubiquitination);GO:0003779(actin binding);GO:0004842(ubiquitin-protein transferase activity);GO:0005515(protein binding);GO:0005737(cytoplasm);GO:0005768(endosome);GO:0005769(early endosome);GO:0005829(cytosol);GO:0007219(Notch signaling pathway);GO:0008270(zinc ion binding);GO:0016567(protein ubiquitination);GO:0016740(transferase activ…	NA	3' UTR
chr1	1672675	1672974	300	ENSG00000189339	ENST00000614300	SLC35E2B	GO:0001835(blastocyst hatching);GO:0005794(Golgi apparatus);GO:0015165(pyrimidine nucleotide-sugar transmembrane transporter activity);GO:0015297(antiporter activity);GO:0016020(membrane);GO:0016021(integral component of membrane);GO:0022857(transmembrane transporter activity);GO:0055085(transmembrane transport);GO:0090481(pyrimidine nucleotide-sugar transmembrane transport);GO:0090481(pyrimidine…	NA	Exon (ENST00000596308/ENSG00000269737, exon 1 of 1)
chr1	1735893	1736951	1059	ENSG00000215790	ENST00000647043	SLC35E2A	GO:0005794(Golgi apparatus);GO:0015165(pyrimidine nucleotide-sugar transmembrane transporter activity);GO:0015297(antiporter activity);GO:0016020(membrane);GO:0016021(integral component of membrane);GO:0022857(transmembrane transporter activity);GO:0055085(transmembrane transport);GO:0090481(pyrimidine nucleotide-sugar transmembrane transport);GO:0090481(pyrimidine nucleotide-sugar transmembrane …	NA	Exon (ENST00000577672/ENSG00000227775, exon 2 of 2)
chr1	2029683	2029892	210	ENSG00000187730	ENST00000638411	GABRD	GO:0004888(transmembrane signaling receptor activity);GO:0004890(GABA-A receptor activity);GO:0005216(ion channel activity);GO:0005230(extracellular ligand-gated ion channel activity);GO:0005254(chloride channel activity);GO:0005515(protein binding);GO:0005886(plasma membrane);GO:0005887(integral component of plasma membrane);GO:0006811(ion transport);GO:0006821(chloride transport);GO:0007165(sig…	04080(Neuroactive ligand-receptor interaction);04723(Retrograde endocannabinoid signaling);04727(GABAergic synapse);05032(Morphine addiction);05033(Nicotine addiction);05033(Nicotine addiction)	3' UTR
chr1	2029982	2030250	269	ENSG00000187730	ENST00000638411	GABRD	GO:0004888(transmembrane signaling receptor activity);GO:0004890(GABA-A receptor activity);GO:0005216(ion channel activity);GO:0005230(extracellular ligand-gated ion channel activity);GO:0005254(chloride channel activity);GO:0005515(protein binding);GO:0005886(plasma membrane);GO:0005887(integral component of plasma membrane);GO:0006811(ion transport);GO:0006821(chloride transport);GO:0007165(sig…	04080(Neuroactive ligand-receptor interaction);04723(Retrograde endocannabinoid signaling);04727(GABAergic synapse);05032(Morphine addiction);05033(Nicotine addiction);05033(Nicotine addiction)	3' UTR
chr1	2030310	2030698	389	ENSG00000187730	ENST00000378585	GABRD	GO:0004888(transmembrane signaling receptor activity);GO:0004890(GABA-A receptor activity);GO:0005216(ion channel activity);GO:0005230(extracellular ligand-gated ion channel activity);GO:0005254(chloride channel activity);GO:0005515(protein binding);GO:0005886(plasma membrane);GO:0005887(integral component of plasma membrane);GO:0006811(ion transport);GO:0006821(chloride transport);GO:0007165(sig…	04080(Neuroactive ligand-receptor interaction);04723(Retrograde endocannabinoid signaling);04727(GABAergic synapse);05032(Morphine addiction);05033(Nicotine addiction);05033(Nicotine addiction)	3' UTR
chr1	2394062	2394122	61	ENSG00000157916	ENST00000378513	RER1	GO:0000139(Golgi membrane);GO:0003674(molecular_function);GO:0005783(endoplasmic reticulum);GO:0005793(endoplasmic reticulum-Golgi intermediate compartment);GO:0005794(Golgi apparatus);GO:0005886(plasma membrane);GO:0006621(protein retention in ER lumen);GO:0006890(retrograde vesicle-mediated transport, Golgi to endoplasmic reticulum);GO:0007528(neuromuscular junction development);GO:0009986(cell…	NA	5' UTR
chr1	2402175	2403766	1592	ENSG00000157916	ENST00000378513	RER1	GO:0000139(Golgi membrane);GO:0003674(molecular_function);GO:0005783(endoplasmic reticulum);GO:0005793(endoplasmic reticulum-Golgi intermediate compartment);GO:0005794(Golgi apparatus);GO:0005886(plasma membrane);GO:0006621(protein retention in ER lumen);GO:0006890(retrograde vesicle-mediated transport, Golgi to endoplasmic reticulum);GO:0007528(neuromuscular junction development);GO:0009986(cell…	NA	3' UTR
chr1	2404125	2404304	180	ENSG00000157911	ENST00000288774	PEX10	GO:0005515(protein binding);GO:0005777(peroxisome);GO:0005778(peroxisomal membrane);GO:0005779(integral component of peroxisomal membrane);GO:0006625(protein targeting to peroxisome);GO:0007031(peroxisome organization);GO:0008270(zinc ion binding);GO:0016020(membrane);GO:0016021(integral component of membrane);GO:0016558(protein import into peroxisome matrix);GO:0016567(protein ubiquitination);GO…	04146(Peroxisome);04146(Peroxisome)	3' UTR
chr1	2404783	2405442	660	ENSG00000157911	ENST00000288774	PEX10	GO:0005515(protein binding);GO:0005777(peroxisome);GO:0005778(peroxisomal membrane);GO:0005779(integral component of peroxisomal membrane);GO:0006625(protein targeting to peroxisome);GO:0007031(peroxisome organization);GO:0008270(zinc ion binding);GO:0016020(membrane);GO:0016021(integral component of membrane);GO:0016558(protein import into peroxisome matrix);GO:0016567(protein ubiquitination);GO…	04146(Peroxisome);04146(Peroxisome)	3' UTR
chr1	2546989	2547283	295	ENSG00000272449	ENST00000644246	AL139246	NA	NA	Exon (ENST00000644246/ENSG00000272449, exon 2 of 2)
chr1	3434397	3434457	61	ENSG00000142611	ENST00000378391	PRDM16	GO:0000122(negative regulation of transcription by RNA polymerase II);GO:0000981(DNA-binding transcription factor activity, RNA polymerase II-specific);GO:0003676(nucleic acid binding);GO:0003677(DNA binding);GO:0003713(transcription coactivator activity);GO:0005515(protein binding);GO:0005634(nucleus);GO:0005654(nucleoplasm);GO:0005829(cytosol);GO:0016235(aggresome);GO:0017053(transcriptional re…	04714(Thermogenesis);04714(Thermogenesis)	3' UTR
chr1	3629831	3630097	267	ENSG00000158109	ENST00000378344	TPRG1L	GO:0003674(molecular_function);GO:0005737(cytoplasm);GO:0008021(synaptic vesicle);GO:0008150(biological_process);GO:0016020(membrane);GO:0030054(cell junction);GO:0030672(synaptic vesicle membrane);GO:0031410(cytoplasmic vesicle);GO:0042802(identical protein binding);GO:0044305(calyx of Held);GO:0045202(synapse);GO:0051966(regulation of synaptic transmission, glutamatergic);GO:0070062(extracellul…	NA	3' UTR
chr1	3746460	3747940	1481	ENSG00000162592	ENST00000636250	CCDC27	NA	NA	Exon (ENST00000636250/ENSG00000162592, exon 1 of 6)
chr1	3785067	3785302	236	ENSG00000130764	ENST00000378251	LRRC47	GO:0003723(RNA binding);GO:0004826(phenylalanine-tRNA ligase activity);GO:0005515(protein binding);GO:0005515(protein binding)	NA	Exon (ENST00000607459/ENSG00000272153, exon 1 of 1)
chr1	3883539	3883599	61	ENSG00000169598	ENST00000338895	DFFB	GO:0000790(nuclear chromatin);GO:0003677(DNA binding);GO:0004518(nuclease activity);GO:0004536(deoxyribonuclease activity);GO:0005515(protein binding);GO:0005622(intracellular);GO:0005634(nucleus);GO:0005654(nucleoplasm);GO:0005730(nucleolus);GO:0005737(cytoplasm);GO:0005829(cytosol);GO:0006308(DNA catabolic process);GO:0006309(apoptotic DNA fragmentation);GO:0006915(apoptotic process);GO:0016787…	04210(Apoptosis);04210(Apoptosis)	3' UTR
chr1	3916568	3916926	359	ENSG00000236423	ENST00000442673	LINC01134	NA	NA	Exon (ENST00000442673/ENSG00000236423, exon 2 of 2)
chr1	6096634	6096754	121	ENSG00000069424	ENST00000378111	KCNAB2	GO:0002244(hematopoietic progenitor cell differentiation);GO:0004033(aldo-keto reductase (NADP) activity);GO:0005244(voltage-gated ion channel activity);GO:0005249(voltage-gated potassium channel activity);GO:0005737(cytoplasm);GO:0005829(cytosol);GO:0005856(cytoskeleton);GO:0005874(microtubule);GO:0005886(plasma membrane);GO:0006811(ion transport);GO:0006813(potassium ion transport);GO:0008076(v…	NA	Exon (ENST00000378097/ENSG00000069424, exon 14 of 16)
chr1	6100893	6101193	301	ENSG00000069424	ENST00000378097	KCNAB2	GO:0002244(hematopoietic progenitor cell differentiation);GO:0004033(aldo-keto reductase (NADP) activity);GO:0005244(voltage-gated ion channel activity);GO:0005249(voltage-gated potassium channel activity);GO:0005737(cytoplasm);GO:0005829(cytosol);GO:0005856(cytoskeleton);GO:0005874(microtubule);GO:0005886(plasma membrane);GO:0006811(ion transport);GO:0006813(potassium ion transport);GO:0008076(v…	NA	3' UTR
chr1	6220100	6220789	690	ENSG00000158286	ENST00000377939	RNF207	GO:0005515(protein binding);GO:0005737(cytoplasm);GO:0008270(zinc ion binding);GO:0010628(positive regulation of gene expression);GO:0030544(Hsp70 protein binding);GO:0044325(ion channel binding);GO:0046872(metal ion binding);GO:0048471(perinuclear region of cytoplasm);GO:0051087(chaperone binding);GO:0055117(regulation of cardiac muscle contraction);GO:0086019(cell-cell signaling involved in car…	NA	3' UTR
chr1	6238459	6239444	986	ENSG00000225077	ENST00000650463	LINC00337	NA	NA	Exon (ENST00000650463/ENSG00000225077, exon 4 of 4)
chr1	6394003	6394331	329	ENSG00000097021	ENST00000361521	ACOT7	GO:0000062(fatty-acyl-CoA binding);GO:0005515(protein binding);GO:0005654(nucleoplasm);GO:0005737(cytoplasm);GO:0005739(mitochondrion);GO:0005829(cytosol);GO:0006637(acyl-CoA metabolic process);GO:0015937(coenzyme A biosynthetic process);GO:0016290(palmitoyl-CoA hydrolase activity);GO:0016787(hydrolase activity);GO:0016790(thiolester hydrolase activity);GO:0036042(long-chain fatty acyl-CoA bindin…	00062(Fatty acid elongation);01040(Biosynthesis of unsaturated fatty acids);01040(Biosynthesis of unsaturated fatty acids)	5' UTR
chr1	6460209	6460299	91	ENSG00000187017	ENST00000645284	ESPN	GO:0003779(actin binding);GO:0005515(protein binding);GO:0005737(cytoplasm);GO:0005856(cytoskeleton);GO:0005902(microvillus);GO:0005903(brush border);GO:0007605(sensory perception of sound);GO:0007626(locomotory behavior);GO:0015629(actin cytoskeleton);GO:0017124(SH3 domain binding);GO:0030046(parallel actin filament bundle assembly);GO:0031941(filamentous actin);GO:0032420(stereocilium);GO:00324…	NA	3' UTR
chr1	6625181	6627890	2710	ENSG00000041988	ENST00000307896	THAP3	GO:0000981(DNA-binding transcription factor activity, RNA polymerase II-specific);GO:0003676(nucleic acid binding);GO:0003677(DNA binding);GO:0005515(protein binding);GO:0006357(regulation of transcription by RNA polymerase II);GO:0046872(metal ion binding);GO:0046872(metal ion binding)	NA	5' UTR
chr1	6635406	6635556	151	ENSG00000007923	ENST00000465508	DNAJC11	GO:0001401(SAM complex);GO:0005515(protein binding);GO:0005739(mitochondrion);GO:0005741(mitochondrial outer membrane);GO:0016020(membrane);GO:0042407(cristae formation);GO:0061617(MICOS complex);GO:0061617(MICOS complex)	NA	3' UTR
chr1	7663805	7663924	120	ENSG00000171735	ENST00000303635	CAMTA1	GO:0000981(DNA-binding transcription factor activity, RNA polymerase II-specific);GO:0003677(DNA binding);GO:0005515(protein binding);GO:0005634(nucleus);GO:0005730(nucleolus);GO:0005737(cytoplasm);GO:0005829(cytosol);GO:0006357(regulation of transcription by RNA polymerase II);GO:0035307(positive regulation of protein dephosphorylation);GO:0043565(sequence-specific DNA binding);GO:0045944(positi…	NA	Exon (ENST00000303635/ENSG00000171735, exon 9 of 23)
chr1	7677722	7732586	54865	ENSG00000269978	ENST00000602916	AL359881	NA	NA	Exon (ENST00000303635/ENSG00000171735, exon 11 of 23)
chr1	8004060	8005223	1164	ENSG00000116285	ENST00000474874	ERRFI1	GO:0005096(GTPase activator activity);GO:0005515(protein binding);GO:0005634(nucleus);GO:0005737(cytoplasm);GO:0005829(cytosol);GO:0005886(plasma membrane);GO:0007175(negative regulation of epidermal growth factor-activated receptor activity);GO:0016020(membrane);GO:0017124(SH3 domain binding);GO:0019900(kinase binding);GO:0019901(protein kinase binding);GO:0031234(extrinsic component of cytoplas…	NA	3' UTR
chr1	9266033	9266722	690	ENSG00000049239	ENST00000377403	H6PD	GO:0003824(catalytic activity);GO:0004345(glucose-6-phosphate dehydrogenase activity);GO:0005737(cytoplasm);GO:0005739(mitochondrion);GO:0005783(endoplasmic reticulum);GO:0005788(endoplasmic reticulum lumen);GO:0005975(carbohydrate metabolic process);GO:0006006(glucose metabolic process);GO:0006098(pentose-phosphate shunt);GO:0006739(NADP metabolic process);GO:0008152(metabolic process);GO:001649…	00030(Pentose phosphate pathway);00030(Pentose phosphate pathway)	3' UTR
chr1	9267921	9268190	270	ENSG00000049239	ENST00000377403	H6PD	GO:0003824(catalytic activity);GO:0004345(glucose-6-phosphate dehydrogenase activity);GO:0005737(cytoplasm);GO:0005739(mitochondrion);GO:0005783(endoplasmic reticulum);GO:0005788(endoplasmic reticulum lumen);GO:0005975(carbohydrate metabolic process);GO:0006006(glucose metabolic process);GO:0006098(pentose-phosphate shunt);GO:0006739(NADP metabolic process);GO:0008152(metabolic process);GO:001649…	00030(Pentose phosphate pathway);00030(Pentose phosphate pathway)	3' UTR
chr1	9369052	9369502	451	ENSG00000171621	ENST00000328089	SPSB1	GO:0000209(protein polyubiquitination);GO:0004842(ubiquitin-protein transferase activity);GO:0005515(protein binding);GO:0005737(cytoplasm);GO:0005829(cytosol);GO:0006511(ubiquitin-dependent protein catabolic process);GO:0016567(protein ubiquitination);GO:0019005(SCF ubiquitin ligase complex);GO:0043161(proteasome-mediated ubiquitin-dependent protein catabolic process);GO:0043687(post-translation…	NA	3' UTR
chr1	9607764	9610767	3004	ENSG00000188807	ENST00000340381	TMEM201	GO:0000922(spindle pole);GO:0005521(lamin binding);GO:0005634(nucleus);GO:0005637(nuclear inner membrane);GO:0005639(integral component of nuclear inner membrane);GO:0005737(cytoplasm);GO:0005856(cytoskeleton);GO:0007097(nuclear migration);GO:0010761(fibroblast migration);GO:0016020(membrane);GO:0016021(integral component of membrane);GO:0030473(nuclear migration along microtubule);GO:0031965(nuc…	NA	Exon (ENST00000340381/ENSG00000188807, exon 7 of 11)
chr1	9724401	9727292	2892	ENSG00000171608	ENST00000536656	PIK3CD	GO:0000166(nucleotide binding);GO:0001779(natural killer cell differentiation);GO:0001816(cytokine production);GO:0002250(adaptive immune response);GO:0002376(immune system process);GO:0002551(mast cell chemotaxis);GO:0002679(respiratory burst involved in defense response);GO:0005515(protein binding);GO:0005524(ATP binding);GO:0005737(cytoplasm);GO:0005829(cytosol);GO:0005886(plasma membrane);GO:…	00562(Inositol phosphate metabolism);01521(EGFR tyrosine kinase inhibitor resistance);01522(Endocrine resistance);01524(Platinum drug resistance);04012(ErbB signaling pathway);04014(Ras signaling pathway);04015(Rap1 signaling pathway);04024(cAMP signaling pathway);04062(Chemokine signaling pathway);04066(HIF-1 signaling pathway);04068(FoxO signaling pathway);04070(Phosphatidylinositol signaling s…	3' UTR
chr1	9728995	9729114	120	ENSG00000171603	ENST00000377298	CLSTN1	GO:0000139(Golgi membrane);GO:0001540(amyloid-beta binding);GO:0001558(regulation of cell growth);GO:0005509(calcium ion binding);GO:0005515(protein binding);GO:0005576(extracellular region);GO:0005634(nucleus);GO:0005783(endoplasmic reticulum);GO:0005789(endoplasmic reticulum membrane);GO:0005794(Golgi apparatus);GO:0005886(plasma membrane);GO:0007155(cell adhesion);GO:0007156(homophilic cell ad…	NA	3' UTR
chr1	9981051	9981346	296	ENSG00000173614	ENST00000496751	NMNAT1	GO:0000166(nucleotide binding);GO:0000309(nicotinamide-nucleotide adenylyltransferase activity);GO:0003824(catalytic activity);GO:0004515(nicotinate-nucleotide adenylyltransferase activity);GO:0005515(protein binding);GO:0005524(ATP binding);GO:0005634(nucleus);GO:0005654(nucleoplasm);GO:0005737(cytoplasm);GO:0009058(biosynthetic process);GO:0009435(NAD biosynthetic process);GO:0009611(response t…	00760(Nicotinate and nicotinamide metabolism);00760(Nicotinate and nicotinamide metabolism)	3' UTR
chr1	9981735	9982927	1193	ENSG00000173614	ENST00000403197	NMNAT1	GO:0000166(nucleotide binding);GO:0000309(nicotinamide-nucleotide adenylyltransferase activity);GO:0003824(catalytic activity);GO:0004515(nicotinate-nucleotide adenylyltransferase activity);GO:0005515(protein binding);GO:0005524(ATP binding);GO:0005634(nucleus);GO:0005654(nucleoplasm);GO:0005737(cytoplasm);GO:0009058(biosynthetic process);GO:0009435(NAD biosynthetic process);GO:0009611(response t…	00760(Nicotinate and nicotinamide metabolism);00760(Nicotinate and nicotinamide metabolism)	3' UTR
chr1	9985291	9985381	91	ENSG00000173614	ENST00000377205	NMNAT1	GO:0000166(nucleotide binding);GO:0000309(nicotinamide-nucleotide adenylyltransferase activity);GO:0003824(catalytic activity);GO:0004515(nicotinate-nucleotide adenylyltransferase activity);GO:0005515(protein binding);GO:0005524(ATP binding);GO:0005634(nucleus);GO:0005654(nucleoplasm);GO:0005737(cytoplasm);GO:0009058(biosynthetic process);GO:0009435(NAD biosynthetic process);GO:0009611(response t…	00760(Nicotinate and nicotinamide metabolism);00760(Nicotinate and nicotinamide metabolism)	3' UTR
chr1	10181030	10181239	210	ENSG00000130939	ENST00000343090	UBE4B	GO:0000151(ubiquitin ligase complex);GO:0000209(protein polyubiquitination);GO:0003222(ventricular trabecula myocardium morphogenesis);GO:0004842(ubiquitin-protein transferase activity);GO:0005515(protein binding);GO:0005524(ATP binding);GO:0005634(nucleus);GO:0005737(cytoplasm);GO:0006511(ubiquitin-dependent protein catabolic process);GO:0006513(protein monoubiquitination);GO:0008626(granzyme-me…	04120(Ubiquitin mediated proteolysis);04141(Protein processing in endoplasmic reticulum);04141(Protein processing in endoplasmic reticulum)	3' UTR
chr1	10378035	10379264	1230	ENSG00000054523	ENST00000377086	KIF1B	GO:0000166(nucleotide binding);GO:0003774(motor activity);GO:0003777(microtubule motor activity);GO:0005515(protein binding);GO:0005524(ATP binding);GO:0005737(cytoplasm);GO:0005739(mitochondrion);GO:0005856(cytoskeleton);GO:0005871(kinesin complex);GO:0005874(microtubule);GO:0005875(microtubule associated complex);GO:0006915(apoptotic process);GO:0007018(microtubule-based movement);GO:0007270(ne…	NA	3' UTR
chr1	10419470	10420154	685	ENSG00000142657	ENST00000270776	PGD	GO:0004616(phosphogluconate dehydrogenase (decarboxylating) activity);GO:0005634(nucleus);GO:0005737(cytoplasm);GO:0005829(cytosol);GO:0006098(pentose-phosphate shunt);GO:0009051(pentose-phosphate shunt, oxidative branch);GO:0016491(oxidoreductase activity);GO:0019322(pentose biosynthetic process);GO:0019521(D-gluconate metabolic process);GO:0050661(NADP binding);GO:0055114(oxidation-reduction pr…	00030(Pentose phosphate pathway);00480(Glutathione metabolism);00480(Glutathione metabolism)	3' UTR
chr1	10431055	10433884	2830	ENSG00000175279	ENST00000462462	CENPS	GO:0000712(resolution of meiotic recombination intermediates);GO:0000775(chromosome, centromeric region);GO:0000776(kinetochore);GO:0000777(condensed chromosome kinetochore);GO:0003677(DNA binding);GO:0003682(chromatin binding);GO:0003690(double-stranded DNA binding);GO:0005515(protein binding);GO:0005634(nucleus);GO:0005654(nucleoplasm);GO:0005694(chromosome);GO:0005829(cytosol);GO:0006281(DNA r…	03460(Fanconi anemia pathway);03460(Fanconi anemia pathway)	5' UTR
chr1	10451405	10451645	241	ENSG00000241563	ENST00000377049	CORT	GO:0001664(G protein-coupled receptor binding);GO:0005179(hormone activity);GO:0005184(neuropeptide hormone activity);GO:0005576(extracellular region);GO:0005615(extracellular space);GO:0007186(G protein-coupled receptor signaling pathway);GO:0007193(adenylate cyclase-inhibiting G protein-coupled receptor signaling pathway);GO:0007268(chemical synaptic transmission);GO:0010469(regulation of signa…	04080(Neuroactive ligand-receptor interaction)	3' UTR
chr1	10431062	10433886	2825	ENSG00000175279	ENST00000462462	CENPS	GO:0000712(resolution of meiotic recombination intermediates);GO:0000775(chromosome, centromeric region);GO:0000776(kinetochore);GO:0000777(condensed chromosome kinetochore);GO:0003677(DNA binding);GO:0003682(chromatin binding);GO:0003690(double-stranded DNA binding);GO:0005515(protein binding);GO:0005634(nucleus);GO:0005654(nucleoplasm);GO:0005694(chromosome);GO:0005829(cytosol);GO:0006281(DNA r…	03460(Fanconi anemia pathway);03460(Fanconi anemia pathway)	5' UTR
chr1	10474986	10535898	60913	ENSG00000142655	ENST00000492696	PEX14	GO:0001650(fibrillar center);GO:0003714(transcription corepressor activity);GO:0005102(signaling receptor binding);GO:0005515(protein binding);GO:0005634(nucleus);GO:0005777(peroxisome);GO:0005778(peroxisomal membrane);GO:0006625(protein targeting to peroxisome);GO:0007031(peroxisome organization);GO:0008017(microtubule binding);GO:0015031(protein transport);GO:0016020(membrane);GO:0016021(integr…	04146(Peroxisome);04146(Peroxisome)	Exon (ENST00000472851/ENSG00000142655, exon 2 of 4)
chr1	10536260	10536439	180	ENSG00000142655	ENST00000472851	PEX14	GO:0001650(fibrillar center);GO:0003714(transcription corepressor activity);GO:0005102(signaling receptor binding);GO:0005515(protein binding);GO:0005634(nucleus);GO:0005777(peroxisome);GO:0005778(peroxisomal membrane);GO:0006625(protein targeting to peroxisome);GO:0007031(peroxisome organization);GO:0008017(microtubule binding);GO:0015031(protein transport);GO:0016020(membrane);GO:0016021(integr…	04146(Peroxisome);04146(Peroxisome)	Exon (ENST00000472851/ENSG00000142655, exon 4 of 4)
chr1	10653376	10654303	928	ENSG00000130940	ENST00000377022	CASZ1	GO:0000981(DNA-binding transcription factor activity, RNA polymerase II-specific);GO:0003676(nucleic acid binding);GO:0003677(DNA binding);GO:0005634(nucleus);GO:0005654(nucleoplasm);GO:0005829(cytosol);GO:0006355(regulation of transcription, DNA-templated);GO:0006357(regulation of transcription by RNA polymerase II);GO:0007275(multicellular organism development);GO:0043231(intracellular membrane…	NA	Exon (ENST00000606802/ENSG00000272078, exon 2 of 2)
chr1	11068650	11070773	2124	ENSG00000171824	ENST00000490565	EXOSC10	GO:0000166(nucleotide binding);GO:0000175(3'-5'-exoribonuclease activity);GO:0000176(nuclear exosome (RNase complex));GO:0000178(exosome (RNase complex));GO:0000184(nuclear-transcribed mRNA catabolic process, nonsense-mediated decay);GO:0000460(maturation of 5.8S rRNA);GO:0000956(nuclear-transcribed mRNA catabolic process);GO:0003676(nucleic acid binding);GO:0003723(RNA binding);GO:0003824(cataly…	03018(RNA degradation);03018(RNA degradation)	Exon (ENST00000452378/ENSG00000226849, exon 1 of 2)
chr1	11293488	11296049	2562	ENSG00000120942	ENST00000376804	UBIAD1	GO:0000139(Golgi membrane);GO:0004659(prenyltransferase activity);GO:0005515(protein binding);GO:0005634(nucleus);GO:0005737(cytoplasm);GO:0005739(mitochondrion);GO:0005783(endoplasmic reticulum);GO:0005789(endoplasmic reticulum membrane);GO:0005794(Golgi apparatus);GO:0006744(ubiquinone biosynthetic process);GO:0009234(menaquinone biosynthetic process);GO:0016020(membrane);GO:0016021(integral co…	NA	3' UTR
chr1	11661863	11662251	389	ENSG00000132879	ENST00000251546	FBXO44	GO:0000209(protein polyubiquitination);GO:0005515(protein binding);GO:0005829(cytosol);GO:0010498(proteasomal protein catabolic process);GO:0019005(SCF ubiquitin ligase complex);GO:0043687(post-translational protein modification);GO:0043687(post-translational protein modification)	NA	3' UTR
chr1	11662879	11663028	150	ENSG00000132879	ENST00000376770	FBXO44	GO:0000209(protein polyubiquitination);GO:0005515(protein binding);GO:0005829(cytosol);GO:0010498(proteasomal protein catabolic process);GO:0019005(SCF ubiquitin ligase complex);GO:0043687(post-translational protein modification);GO:0043687(post-translational protein modification)	NA	3' UTR
chr1	11972359	11972718	360	ENSG00000083444	ENST00000196061	PLOD1	GO:0001666(response to hypoxia);GO:0005506(iron ion binding);GO:0005783(endoplasmic reticulum);GO:0005789(endoplasmic reticulum membrane);GO:0006464(cellular protein modification process);GO:0008475(procollagen-lysine 5-dioxygenase activity);GO:0008544(epidermis development);GO:0016020(membrane);GO:0016491(oxidoreductase activity);GO:0016705(oxidoreductase activity, acting on paired donors, with …	00310(Lysine degradation);00310(Lysine degradation)	Exon (ENST00000481933/ENSG00000083444, exon 1 of 2)
chr1	11972837	11975538	2702	ENSG00000083444	ENST00000196061	PLOD1	GO:0001666(response to hypoxia);GO:0005506(iron ion binding);GO:0005783(endoplasmic reticulum);GO:0005789(endoplasmic reticulum membrane);GO:0006464(cellular protein modification process);GO:0008475(procollagen-lysine 5-dioxygenase activity);GO:0008544(epidermis development);GO:0016020(membrane);GO:0016491(oxidoreductase activity);GO:0016705(oxidoreductase activity, acting on paired donors, with …	00310(Lysine degradation);00310(Lysine degradation)	3' UTR
chr1	12007067	12012645	5579	ENSG00000116688	ENST00000444836	MFN2	GO:0000166(nucleotide binding);GO:0001825(blastocyst formation);GO:0003924(GTPase activity);GO:0005515(protein binding);GO:0005525(GTP binding);GO:0005739(mitochondrion);GO:0005741(mitochondrial outer membrane);GO:0005829(cytosol);GO:0006626(protein targeting to mitochondrion);GO:0006914(autophagy);GO:0006915(apoptotic process);GO:0006986(response to unfolded protein);GO:0007006(mitochondrial mem…	04137(Mitophagy - animal);04621(NOD-like receptor signaling pathway);04621(NOD-like receptor signaling pathway)	3' UTR
chr1	12276008	12279565	3558	ENSG00000048707	ENST00000011700	VPS13D	GO:0005515(protein binding);GO:0005623(cell);GO:0006623(protein targeting to vacuole);GO:0007005(mitochondrion organization);GO:0019898(extrinsic component of membrane);GO:0045053(protein retention in Golgi apparatus);GO:0070062(extracellular exosome);GO:1901526(positive regulation of mitophagy);GO:1901526(positive regulation of mitophagy)	NA	Exon (ENST00000620676/ENSG00000048707, exon 19 of 70)
chr1	12279625	12283339	3715	ENSG00000048707	ENST00000620676	VPS13D	GO:0005515(protein binding);GO:0005623(cell);GO:0006623(protein targeting to vacuole);GO:0007005(mitochondrion organization);GO:0019898(extrinsic component of membrane);GO:0045053(protein retention in Golgi apparatus);GO:0070062(extracellular exosome);GO:1901526(positive regulation of mitophagy);GO:1901526(positive regulation of mitophagy)	NA	Exon (ENST00000620676/ENSG00000048707, exon 20 of 70)
chr1	12497591	12509260	11670	ENSG00000239149	ENST00000459326	SNORA59A	NA	NA	5' UTR
chr1	12509740	12510189	450	ENSG00000048707	ENST00000620676	VPS13D	GO:0005515(protein binding);GO:0005623(cell);GO:0006623(protein targeting to vacuole);GO:0007005(mitochondrion organization);GO:0019898(extrinsic component of membrane);GO:0045053(protein retention in Golgi apparatus);GO:0070062(extracellular exosome);GO:1901526(positive regulation of mitophagy);GO:1901526(positive regulation of mitophagy)	NA	3' UTR
chr1	13610432	13616433	6002	ENSG00000162493	ENST00000294489	PDPN	GO:0000902(cell morphogenesis);GO:0001726(ruffle);GO:0001946(lymphangiogenesis);GO:0003333(amino acid transmembrane transport);GO:0005102(signaling receptor binding);GO:0005515(protein binding);GO:0005737(cytoplasm);GO:0005829(cytosol);GO:0005886(plasma membrane);GO:0005887(integral component of plasma membrane);GO:0006833(water transport);GO:0007266(Rho protein signal transduction);GO:0007275(mu…	NA	3' UTR
chr1	13787870	13787960	91	ENSG00000116731	ENST00000376048	PRDM2	GO:0000977(RNA polymerase II regulatory region sequence-specific DNA binding);GO:0000981(DNA-binding transcription factor activity, RNA polymerase II-specific);GO:0001228(DNA-binding transcription activator activity, RNA polymerase II-specific);GO:0003676(nucleic acid binding);GO:0003677(DNA binding);GO:0003700(DNA-binding transcription factor activity);GO:0005515(protein binding);GO:0005634(nucl…	00310(Lysine degradation);00310(Lysine degradation)	3' UTR
chr1	15066009	15066219	211	ENSG00000189337	ENST00000636203	KAZN	GO:0001533(cornified envelope);GO:0005515(protein binding);GO:0005634(nucleus);GO:0005654(nucleoplasm);GO:0005737(cytoplasm);GO:0005829(cytosol);GO:0005856(cytoskeleton);GO:0016607(nuclear speck);GO:0030054(cell junction);GO:0030057(desmosome);GO:0031424(keratinization);GO:0070268(cornification);GO:0070268(cornification)	NA	3' UTR
chr1	15114743	15117953	3211	ENSG00000175147	ENST00000310916	TMEM51-AS1	NA	NA	3' UTR
chr1	15329055	15329775	721	ENSG00000142621	ENST00000358897	FHAD1	GO:0005515(protein binding);GO:0005515(protein binding)	NA	3' UTR
chr1	15341740	15352916	11177	ENSG00000142621	ENST00000444385	FHAD1	GO:0005515(protein binding);GO:0005515(protein binding)	NA	Exon (ENST00000358897/ENSG00000142621, exon 15 of 31)
chr1	15409888	15429177	19290	ENSG00000142634	ENST00000375980	EFHD2	GO:0005509(calcium ion binding);GO:0016020(membrane);GO:0045121(membrane raft);GO:0045296(cadherin binding);GO:0046872(metal ion binding);GO:0046872(metal ion binding)	NA	5' UTR
chr1	15429892	15430339	448	ENSG00000142634	ENST00000375980	EFHD2	GO:0005509(calcium ion binding);GO:0016020(membrane);GO:0045121(membrane raft);GO:0045296(cadherin binding);GO:0046872(metal ion binding);GO:0046872(metal ion binding)	NA	3' UTR
chr1	15734110	15734769	660	ENSG00000116786	ENST00000375799	PLEKHM2	GO:0005515(protein binding);GO:0005737(cytoplasm);GO:0007030(Golgi organization);GO:0010008(endosome membrane);GO:0019894(kinesin binding);GO:0032418(lysosome localization);GO:0032880(regulation of protein localization);GO:1903527(positive regulation of membrane tubulation);GO:1903527(positive regulation of membrane tubulation)	05132(Salmonella infection);05132(Salmonella infection)	3' UTR
chr1	15777189	15784926	7738	ENSG00000162458	ENST00000375771	FBLIM1	GO:0001650(fibrillar center);GO:0001725(stress fiber);GO:0005515(protein binding);GO:0005737(cytoplasm);GO:0005829(cytosol);GO:0005856(cytoskeleton);GO:0005925(focal adhesion);GO:0007155(cell adhesion);GO:0008360(regulation of cell shape);GO:0030054(cell junction);GO:0031005(filamin binding);GO:0033623(regulation of integrin activation);GO:0034329(cell junction assembly);GO:0046872(metal ion bind…	NA	3' UTR
chr1	15786087	15786445	359	ENSG00000162458	ENST00000375771	FBLIM1	GO:0001650(fibrillar center);GO:0001725(stress fiber);GO:0005515(protein binding);GO:0005737(cytoplasm);GO:0005829(cytosol);GO:0005856(cytoskeleton);GO:0005925(focal adhesion);GO:0007155(cell adhesion);GO:0008360(regulation of cell shape);GO:0030054(cell junction);GO:0031005(filamin binding);GO:0033623(regulation of integrin activation);GO:0034329(cell junction assembly);GO:0046872(metal ion bind…	NA	3' UTR
chr1	15828436	15828552	117	ENSG00000178715	ENST00000321418	AL450998	NA	NA	Exon (ENST00000321418/ENSG00000178715, exon 1 of 1)
chr1	15934925	15937618	2694	ENSG00000065526	ENST00000375759	SPEN	GO:0000122(negative regulation of transcription by RNA polymerase II);GO:0001085(RNA polymerase II transcription factor binding);GO:0003676(nucleic acid binding);GO:0003677(DNA binding);GO:0003714(transcription corepressor activity);GO:0003723(RNA binding);GO:0005515(protein binding);GO:0005634(nucleus);GO:0005654(nucleoplasm);GO:0007219(Notch signaling pathway);GO:0016032(viral process);GO:00170…	NA	Exon (ENST00000375759/ENSG00000065526, exon 11 of 15)
chr1	16455813	16460078	4266	ENSG00000157191	ENST00000504551	NECAP2	GO:0005622(intracellular);GO:0005886(plasma membrane);GO:0005905(clathrin-coated pit);GO:0006897(endocytosis);GO:0015031(protein transport);GO:0016020(membrane);GO:0030125(clathrin vesicle coat);GO:0030665(clathrin-coated vesicle membrane);GO:0031410(cytoplasmic vesicle);GO:0031410(cytoplasmic vesicle)	NA	3' UTR
chr1	16461275	16461603	329	ENSG00000226029	ENST00000457898	LINC01772	NA	NA	Exon (ENST00000457898/ENSG00000226029, exon 1 of 2)
chr1	16939962	16940880	919	ENSG00000058453	ENST00000466256	CROCC	GO:0001917(photoreceptor inner segment);GO:0003779(actin binding);GO:0005198(structural molecule activity);GO:0005515(protein binding);GO:0005737(cytoplasm);GO:0005813(centrosome);GO:0005814(centriole);GO:0005815(microtubule organizing center);GO:0005829(cytosol);GO:0005856(cytoskeleton);GO:0005886(plasma membrane);GO:0005929(cilium);GO:0007049(cell cycle);GO:0007098(centrosome cycle);GO:0008104(…	NA	Exon (ENST00000466256/ENSG00000058453, exon 8 of 9)
chr1	16946870	16948813	1944	ENSG00000058453	ENST00000477773	CROCC	GO:0001917(photoreceptor inner segment);GO:0003779(actin binding);GO:0005198(structural molecule activity);GO:0005515(protein binding);GO:0005737(cytoplasm);GO:0005813(centrosome);GO:0005814(centriole);GO:0005815(microtubule organizing center);GO:0005829(cytosol);GO:0005856(cytoskeleton);GO:0005886(plasma membrane);GO:0005929(cilium);GO:0007049(cell cycle);GO:0007098(centrosome cycle);GO:0008104(…	NA	Exon (ENST00000375541/ENSG00000058453, exon 17 of 37)
chr1	16969132	16969222	91	ENSG00000058453	ENST00000375541	CROCC	GO:0001917(photoreceptor inner segment);GO:0003779(actin binding);GO:0005198(structural molecule activity);GO:0005515(protein binding);GO:0005737(cytoplasm);GO:0005813(centrosome);GO:0005814(centriole);GO:0005815(microtubule organizing center);GO:0005829(cytosol);GO:0005856(cytoskeleton);GO:0005886(plasma membrane);GO:0005929(cilium);GO:0007049(cell cycle);GO:0007098(centrosome cycle);GO:0008104(…	NA	Exon (ENST00000375541/ENSG00000058453, exon 32 of 37)
chr1	16969282	16969786	505	ENSG00000058453	ENST00000465291	CROCC	GO:0001917(photoreceptor inner segment);GO:0003779(actin binding);GO:0005198(structural molecule activity);GO:0005515(protein binding);GO:0005737(cytoplasm);GO:0005813(centrosome);GO:0005814(centriole);GO:0005815(microtubule organizing center);GO:0005829(cytosol);GO:0005856(cytoskeleton);GO:0005886(plasma membrane);GO:0005929(cilium);GO:0007049(cell cycle);GO:0007098(centrosome cycle);GO:0008104(…	NA	Exon (ENST00000375541/ENSG00000058453, exon 32 of 37)
chr1	16871244	16871394	151	ENSG00000058453	ENST00000466256	CROCC	GO:0001917(photoreceptor inner segment);GO:0003779(actin binding);GO:0005198(structural molecule activity);GO:0005515(protein binding);GO:0005737(cytoplasm);GO:0005813(centrosome);GO:0005814(centriole);GO:0005815(microtubule organizing center);GO:0005829(cytosol);GO:0005856(cytoskeleton);GO:0005886(plasma membrane);GO:0005929(cilium);GO:0007049(cell cycle);GO:0007098(centrosome cycle);GO:0008104(…	NA	Exon (ENST00000438002/ENSG00000228549, exon 1 of 2)
chr1	16871992	16873763	1772	ENSG00000228549	ENST00000451828	BX284668	NA	NA	Exon (ENST00000438002/ENSG00000228549, exon 1 of 2)
chr1	18483943	18484003	61	ENSG00000179023	ENST00000400664	KLHDC7A	GO:0005515(protein binding);GO:0016020(membrane);GO:0016021(integral component of membrane)	NA	3' UTR
chr1	18485169	18485408	240	ENSG00000179023	ENST00000400664	KLHDC7A	GO:0005515(protein binding);GO:0016020(membrane);GO:0016021(integral component of membrane)	NA	3' UTR
chr1	19257477	19260128	2652	ENSG00000053372	ENST00000479559	MRTO4	GO:0000027(ribosomal large subunit assembly);GO:0000956(nuclear-transcribed mRNA catabolic process);GO:0003723(RNA binding);GO:0005515(protein binding);GO:0005622(intracellular);GO:0005634(nucleus);GO:0005730(nucleolus);GO:0005737(cytoplasm);GO:0006364(rRNA processing);GO:0042254(ribosome biogenesis);GO:0042254(ribosome biogenesis)	NA	3' UTR
chr1	19484643	19597897	113255	ENSG00000077549	ENST00000264202	CAPZB	GO:0000902(cell morphogenesis);GO:0003779(actin binding);GO:0005515(protein binding);GO:0005737(cytoplasm);GO:0005829(cytosol);GO:0005856(cytoskeleton);GO:0005903(brush border);GO:0006888(endoplasmic reticulum to Golgi vesicle-mediated transport);GO:0007010(cytoskeleton organization);GO:0007596(blood coagulation);GO:0008290(F-actin capping protein complex);GO:0010591(regulation of lamellipodium a…	04144(Endocytosis);04144(Endocytosis)	5' UTR
chr1	19596979	19640663	43685	ENSG00000158747	ENST00000602662	NBL1	GO:0005515(protein binding);GO:0005576(extracellular region);GO:0005615(extracellular space);GO:0007399(nervous system development);GO:0010469(regulation of signaling receptor activity);GO:0016015(morphogen activity);GO:0030514(negative regulation of BMP signaling pathway);GO:0035582(sequestering of BMP in extracellular matrix);GO:0036122(BMP binding);GO:0038098(sequestering of BMP from receptor …	04350(TGF-beta signaling pathway);04350(TGF-beta signaling pathway)	5' UTR
chr1	19656868	19657557	690	ENSG00000158747	ENST00000602662	NBL1	GO:0005515(protein binding);GO:0005576(extracellular region);GO:0005615(extracellular space);GO:0007399(nervous system development);GO:0010469(regulation of signaling receptor activity);GO:0016015(morphogen activity);GO:0030514(negative regulation of BMP signaling pathway);GO:0035582(sequestering of BMP in extracellular matrix);GO:0036122(BMP binding);GO:0038098(sequestering of BMP from receptor …	04350(TGF-beta signaling pathway);04350(TGF-beta signaling pathway)	3' UTR
chr1	19904317	19907887	3571	ENSG00000169914	ENST00000481686	OTUD3	GO:0004843(thiol-dependent ubiquitin-specific protease activity);GO:0005515(protein binding);GO:0005737(cytoplasm);GO:0005829(cytosol);GO:0006508(proteolysis);GO:0008233(peptidase activity);GO:0008234(cysteine-type peptidase activity);GO:0016579(protein deubiquitination);GO:0016787(hydrolase activity);GO:0035871(protein K11-linked deubiquitination);GO:0036459(thiol-dependent ubiquitinyl hydrolase…	NA	3' UTR
chr1	20618552	20618903	352	ENSG00000158825	ENST00000461985	CDA	GO:0001882(nucleoside binding);GO:0003824(catalytic activity);GO:0004126(cytidine deaminase activity);GO:0005515(protein binding);GO:0005576(extracellular region);GO:0005829(cytosol);GO:0007166(cell surface receptor signaling pathway);GO:0008270(zinc ion binding);GO:0008655(pyrimidine-containing compound salvage);GO:0009972(cytidine deamination);GO:0016787(hydrolase activity);GO:0019858(cytosine …	00240(Pyrimidine metabolism);00983(Drug metabolism - other enzymes);00983(Drug metabolism - other enzymes)	3' UTR
chr1	21483183	21483243	61	ENSG00000142794	ENST00000454000	NBPF3	GO:0005737(cytoplasm);GO:0005737(cytoplasm)	NA	3' UTR
chr1	21822228	21822528	301	ENSG00000142798	ENST00000374695	HSPG2	GO:0001523(retinoid metabolic process);GO:0001525(angiogenesis);GO:0001540(amyloid-beta binding);GO:0005509(calcium ion binding);GO:0005515(protein binding);GO:0005576(extracellular region);GO:0005604(basement membrane);GO:0005615(extracellular space);GO:0005796(Golgi lumen);GO:0005886(plasma membrane);GO:0005925(focal adhesion);GO:0006024(glycosaminoglycan biosynthetic process);GO:0006027(glycos…	04512(ECM-receptor interaction);05161(Hepatitis B);05205(Proteoglycans in cancer);05205(Proteoglycans in cancer)	3' UTR
chr1	22025352	22030617	5266	ENSG00000070831	ENST00000648594	CDC42	GO:0000139(Golgi membrane);GO:0000166(nucleotide binding);GO:0000322(storage vacuole);GO:0002040(sprouting angiogenesis);GO:0003161(cardiac conduction system development);GO:0003924(GTPase activity);GO:0005515(protein binding);GO:0005525(GTP binding);GO:0005622(intracellular);GO:0005737(cytoplasm);GO:0005789(endoplasmic reticulum membrane);GO:0005813(centrosome);GO:0005815(microtubule organizing …	04010(MAPK signaling pathway);04014(Ras signaling pathway);04015(Rap1 signaling pathway);04062(Chemokine signaling pathway);04144(Endocytosis);04360(Axon guidance);04370(VEGF signaling pathway);04510(Focal adhesion);04520(Adherens junction);04530(Tight junction);04660(T cell receptor signaling pathway);04666(Fc gamma R-mediated phagocytosis);04670(Leukocyte transendothelial migration);04722(Neuro…	5' UTR
chr1	22028082	22028172	91	ENSG00000070831	ENST00000648594	CDC42	GO:0000139(Golgi membrane);GO:0000166(nucleotide binding);GO:0000322(storage vacuole);GO:0002040(sprouting angiogenesis);GO:0003161(cardiac conduction system development);GO:0003924(GTPase activity);GO:0005515(protein binding);GO:0005525(GTP binding);GO:0005622(intracellular);GO:0005737(cytoplasm);GO:0005789(endoplasmic reticulum membrane);GO:0005813(centrosome);GO:0005815(microtubule organizing …	04010(MAPK signaling pathway);04014(Ras signaling pathway);04015(Rap1 signaling pathway);04062(Chemokine signaling pathway);04144(Endocytosis);04360(Axon guidance);04370(VEGF signaling pathway);04510(Focal adhesion);04520(Adherens junction);04530(Tight junction);04660(T cell receptor signaling pathway);04666(Fc gamma R-mediated phagocytosis);04670(Leukocyte transendothelial migration);04722(Neuro…	Exon (ENST00000452322/ENSG00000218510, exon 2 of 3)
chr1	22028618	22031223	2606	ENSG00000218510	ENST00000648798	LINC00339	NA	NA	Exon (ENST00000650360/ENSG00000285959, exon 9 of 9)
chr1	22025511	22052648	27138	ENSG00000070831	ENST00000648594	CDC42	GO:0000139(Golgi membrane);GO:0000166(nucleotide binding);GO:0000322(storage vacuole);GO:0002040(sprouting angiogenesis);GO:0003161(cardiac conduction system development);GO:0003924(GTPase activity);GO:0005515(protein binding);GO:0005525(GTP binding);GO:0005622(intracellular);GO:0005737(cytoplasm);GO:0005789(endoplasmic reticulum membrane);GO:0005813(centrosome);GO:0005815(microtubule organizing …	04010(MAPK signaling pathway);04014(Ras signaling pathway);04015(Rap1 signaling pathway);04062(Chemokine signaling pathway);04144(Endocytosis);04360(Axon guidance);04370(VEGF signaling pathway);04510(Focal adhesion);04520(Adherens junction);04530(Tight junction);04660(T cell receptor signaling pathway);04666(Fc gamma R-mediated phagocytosis);04670(Leukocyte transendothelial migration);04722(Neuro…	5' UTR
chr1	22030527	22030748	222	ENSG00000218510	ENST00000648798	LINC00339	NA	NA	Exon (ENST00000650360/ENSG00000285959, exon 9 of 9)
chr1	22142850	22157401	14552	ENSG00000162552	ENST00000290167	WNT4	GO:0001656(metanephros development);GO:0001658(branching involved in ureteric bud morphogenesis);GO:0001822(kidney development);GO:0001823(mesonephros development);GO:0001837(epithelial to mesenchymal transition);GO:0001838(embryonic epithelial tube formation);GO:0001889(liver development);GO:0003714(transcription corepressor activity);GO:0005102(signaling receptor binding);GO:0005109(frizzled bi…	04150(mTOR signaling pathway);04310(Wnt signaling pathway);04360(Axon guidance);04390(Hippo signaling pathway);04550(Signaling pathways regulating pluripotency of stem cells);04916(Melanogenesis);04919(Thyroid hormone signaling pathway);04934(Cushing syndrome);05165(Human papillomavirus infection);05200(Pathways in cancer);05205(Proteoglycans in cancer);05217(Basal cell carcinoma);05224(Breast ca…	5' UTR
chr1	22524247	22529539	5293	ENSG00000184677	ENST00000375647	ZBTB40	GO:0000981(DNA-binding transcription factor activity, RNA polymerase II-specific);GO:0003674(molecular_function);GO:0003676(nucleic acid binding);GO:0003677(DNA binding);GO:0005515(protein binding);GO:0005634(nucleus);GO:0006357(regulation of transcription by RNA polymerase II);GO:0006974(cellular response to DNA damage stimulus);GO:0030282(bone mineralization);GO:0046872(metal ion binding);GO:00…	NA	3' UTR
chr1	22530887	22530977	91	ENSG00000184677	ENST00000375647	ZBTB40	GO:0000981(DNA-binding transcription factor activity, RNA polymerase II-specific);GO:0003674(molecular_function);GO:0003676(nucleic acid binding);GO:0003677(DNA binding);GO:0005515(protein binding);GO:0005634(nucleus);GO:0006357(regulation of transcription by RNA polymerase II);GO:0006974(cellular response to DNA damage stimulus);GO:0030282(bone mineralization);GO:0046872(metal ion binding);GO:00…	NA	3' UTR
chr1	22710839	22784893	74055	ENSG00000133216	ENST00000544305	EPHB2	GO:0000166(nucleotide binding);GO:0000902(cell morphogenesis);GO:0001525(angiogenesis);GO:0001540(amyloid-beta binding);GO:0001655(urogenital system development);GO:0001933(negative regulation of protein phosphorylation);GO:0004672(protein kinase activity);GO:0004713(protein tyrosine kinase activity);GO:0004714(transmembrane receptor protein tyrosine kinase activity);GO:0005003(ephrin receptor ac…	04360(Axon guidance);04360(Axon guidance)	5' UTR
chr1	23371243	23371809	567	ENSG00000249087	ENST00000458053	ZNF436-AS1	NA	NA	Exon (ENST00000458053/ENSG00000249087, exon 3 of 3)
chr1	23755951	23759963	4013	ENSG00000011007	ENST00000418390	ELOA	GO:0003746(translation elongation factor activity);GO:0005515(protein binding);GO:0005615(extracellular space);GO:0005634(nucleus);GO:0005654(nucleoplasm);GO:0006357(regulation of transcription by RNA polymerase II);GO:0006366(transcription by RNA polymerase II);GO:0006368(transcription elongation from RNA polymerase II promoter);GO:0006414(translational elongation);GO:0070449(elongin complex);GO…	NA	3' UTR
chr1	23961442	23961680	239	ENSG00000189266	ENST00000647887	PNRC2	GO:0000184(nuclear-transcribed mRNA catabolic process, nonsense-mediated decay);GO:0000932(P-body);GO:0005515(protein binding);GO:0005634(nucleus);GO:0005654(nucleoplasm);GO:0005737(cytoplasm);GO:0005794(Golgi apparatus);GO:0005829(cytosol);GO:0031087(deadenylation-independent decapping of nuclear-transcribed mRNA);GO:0031087(deadenylation-independent decapping of nuclear-transcribed mRNA)	NA	5' UTR
chr1	24354512	24355019	508	ENSG00000158055	ENST00000361548	GRHL3	GO:0000981(DNA-binding transcription factor activity, RNA polymerase II-specific);GO:0001228(DNA-binding transcription activator activity, RNA polymerase II-specific);GO:0001736(establishment of planar polarity);GO:0001843(neural tube closure);GO:0003677(DNA binding);GO:0003700(DNA-binding transcription factor activity);GO:0005515(protein binding);GO:0005634(nucleus);GO:0005654(nucleoplasm);GO:00…	NA	3' UTR
chr1	24464056	24464265	210	ENSG00000001461	ENST00000374399	NIPAL3	GO:0005515(protein binding);GO:0015095(magnesium ion transmembrane transporter activity);GO:0015693(magnesium ion transport);GO:0016020(membrane);GO:0016021(integral component of membrane);GO:1903830(magnesium ion transmembrane transport);GO:1903830(magnesium ion transmembrane transport)	NA	3' UTR
chr1	24466060	24469266	3207	ENSG00000001461	ENST00000374399	NIPAL3	GO:0005515(protein binding);GO:0015095(magnesium ion transmembrane transporter activity);GO:0015693(magnesium ion transport);GO:0016020(membrane);GO:0016021(integral component of membrane);GO:1903830(magnesium ion transmembrane transport);GO:1903830(magnesium ion transmembrane transport)	NA	3' UTR
chr1	24643331	24643691	361	ENSG00000133226	ENST00000596378	SRRM1	GO:0000375(RNA splicing, via transesterification reactions);GO:0000398(mRNA splicing, via spliceosome);GO:0003677(DNA binding);GO:0003723(RNA binding);GO:0005515(protein binding);GO:0005634(nucleus);GO:0005654(nucleoplasm);GO:0005681(spliceosomal complex);GO:0005829(cytosol);GO:0006397(mRNA processing);GO:0006405(RNA export from nucleus);GO:0006406(mRNA export from nucleus);GO:0008380(RNA splicin…	03013(RNA transport);03015(mRNA surveillance pathway);03015(mRNA surveillance pathway)	5' UTR
chr1	24662756	24662845	90	ENSG00000133226	ENST00000374389	SRRM1	GO:0000375(RNA splicing, via transesterification reactions);GO:0000398(mRNA splicing, via spliceosome);GO:0003677(DNA binding);GO:0003723(RNA binding);GO:0005515(protein binding);GO:0005634(nucleus);GO:0005654(nucleoplasm);GO:0005681(spliceosomal complex);GO:0005829(cytosol);GO:0006397(mRNA processing);GO:0006405(RNA export from nucleus);GO:0006406(mRNA export from nucleus);GO:0008380(RNA splicin…	03013(RNA transport);03015(mRNA surveillance pathway);03015(mRNA surveillance pathway)	Exon (ENST00000374389/ENSG00000133226, exon 12 of 18)
chr1	24663199	24666708	3510	ENSG00000133226	ENST00000489130	SRRM1	GO:0000375(RNA splicing, via transesterification reactions);GO:0000398(mRNA splicing, via spliceosome);GO:0003677(DNA binding);GO:0003723(RNA binding);GO:0005515(protein binding);GO:0005634(nucleus);GO:0005654(nucleoplasm);GO:0005681(spliceosomal complex);GO:0005829(cytosol);GO:0006397(mRNA processing);GO:0006405(RNA export from nucleus);GO:0006406(mRNA export from nucleus);GO:0008380(RNA splicin…	03013(RNA transport);03015(mRNA surveillance pathway);03015(mRNA surveillance pathway)	Exon (ENST00000374389/ENSG00000133226, exon 13 of 18)
chr1	24666798	24669742	2945	ENSG00000133226	ENST00000474843	SRRM1	GO:0000375(RNA splicing, via transesterification reactions);GO:0000398(mRNA splicing, via spliceosome);GO:0003677(DNA binding);GO:0003723(RNA binding);GO:0005515(protein binding);GO:0005634(nucleus);GO:0005654(nucleoplasm);GO:0005681(spliceosomal complex);GO:0005829(cytosol);GO:0006397(mRNA processing);GO:0006405(RNA export from nucleus);GO:0006406(mRNA export from nucleus);GO:0008380(RNA splicin…	03013(RNA transport);03015(mRNA surveillance pathway);03015(mRNA surveillance pathway)	Exon (ENST00000374389/ENSG00000133226, exon 14 of 18)
chr1	24670130	24671529	1400	ENSG00000133226	ENST00000374389	SRRM1	GO:0000375(RNA splicing, via transesterification reactions);GO:0000398(mRNA splicing, via spliceosome);GO:0003677(DNA binding);GO:0003723(RNA binding);GO:0005515(protein binding);GO:0005634(nucleus);GO:0005654(nucleoplasm);GO:0005681(spliceosomal complex);GO:0005829(cytosol);GO:0006397(mRNA processing);GO:0006405(RNA export from nucleus);GO:0006406(mRNA export from nucleus);GO:0008380(RNA splicin…	03013(RNA transport);03015(mRNA surveillance pathway);03015(mRNA surveillance pathway)	3' UTR
chr1	25817982	25818221	240	ENSG00000162430	ENST00000354177	SELENON	GO:0005509(calcium ion binding);GO:0005515(protein binding);GO:0005783(endoplasmic reticulum);GO:0005789(endoplasmic reticulum membrane);GO:0016020(membrane);GO:0016491(oxidoreductase activity);GO:0048741(skeletal muscle fiber development);GO:0055074(calcium ion homeostasis);GO:0055114(oxidation-reduction process);GO:0060314(regulation of ryanodine-sensitive calcium-release channel activity);GO:1…	NA	3' UTR
chr1	25831986	25832882	897	ENSG00000272478	ENST00000606617	AL020996	NA	NA	3' UTR
chr1	26189464	26189884	421	ENSG00000142675	ENST00000361530	CNKSR1	GO:0005515(protein binding);GO:0005737(cytoplasm);GO:0005886(plasma membrane);GO:0005911(cell-cell junction);GO:0005938(cell cortex);GO:0007169(transmembrane receptor protein tyrosine kinase signaling pathway);GO:0007265(Ras protein signal transduction);GO:0007266(Rho protein signal transduction);GO:0016020(membrane);GO:0016301(kinase activity);GO:0016310(phosphorylation);GO:0030674(protein bindi…	NA	3' UTR
chr1	26255173	26255861	689	ENSG00000130695	ENST00000640292	CEP85	GO:0000242(pericentriolar material);GO:0000922(spindle pole);GO:0005515(protein binding);GO:0005634(nucleus);GO:0005730(nucleolus);GO:0005737(cytoplasm);GO:0005739(mitochondrion);GO:0005794(Golgi apparatus);GO:0005813(centrosome);GO:0005815(microtubule organizing center);GO:0005829(cytosol);GO:0005856(cytoskeleton);GO:0006469(negative regulation of protein kinase activity);GO:0007059(chromosome s…	NA	Exon (ENST00000640292/ENSG00000130695, exon 3 of 13)
chr1	26280115	26281522	1408	ENSG00000142669	ENST00000319041	SH3BGRL3	GO:0005634(nucleus);GO:0005737(cytoplasm);GO:0009055(electron transfer activity);GO:0015035(protein disulfide oxidoreductase activity);GO:0016604(nuclear body);GO:0022900(electron transport chain);GO:0045454(cell redox homeostasis);GO:0055114(oxidation-reduction process);GO:0070062(extracellular exosome);GO:0070062(extracellular exosome)	NA	5' UTR
chr1	26448560	26469957	21398	ENSG00000223583	ENST00000446498	AL513365	NA	NA	3' UTR
chr1	26470107	26470376	270	ENSG00000117682	ENST00000434391	DHDDS	GO:0002094(polyprenyltransferase activity);GO:0005515(protein binding);GO:0005783(endoplasmic reticulum);GO:0005789(endoplasmic reticulum membrane);GO:0006486(protein glycosylation);GO:0006489(dolichyl diphosphate biosynthetic process);GO:0006629(lipid metabolic process);GO:0016020(membrane);GO:0016094(polyprenol biosynthetic process);GO:0016740(transferase activity);GO:0016765(transferase activi…	00900(Terpenoid backbone biosynthesis);00900(Terpenoid backbone biosynthesis)	3' UTR
chr1	26474735	26474825	91	ENSG00000198830	ENST00000361427	HMGN2	GO:0000785(chromatin);GO:0003677(DNA binding);GO:0003723(RNA binding);GO:0005515(protein binding);GO:0005615(extracellular space);GO:0005634(nucleus);GO:0005737(cytoplasm);GO:0031492(nucleosomal DNA binding);GO:0031640(killing of cells of other organism);GO:0061844(antimicrobial humoral immune response mediated by antimicrobial peptide);GO:0061844(antimicrobial humoral immune response mediated by…	NA	Exon (ENST00000493418/ENSG00000198830, exon 2 of 2)
chr1	26572159	26575000	2842	ENSG00000117676	ENST00000438977	RPS6KA1	GO:0000166(nucleotide binding);GO:0000287(magnesium ion binding);GO:0004672(protein kinase activity);GO:0004674(protein serine/threonine kinase activity);GO:0004711(ribosomal protein S6 kinase activity);GO:0004712(protein serine/threonine/tyrosine kinase activity);GO:0005515(protein binding);GO:0005524(ATP binding);GO:0005634(nucleus);GO:0005654(nucleoplasm);GO:0005737(cytoplasm);GO:0005829(cytos…	04010(MAPK signaling pathway);04114(Oocyte meiosis);04150(mTOR signaling pathway);04714(Thermogenesis);04720(Long-term potentiation);04722(Neurotrophin signaling pathway);04914(Progesterone-mediated oocyte maturation);04931(Insulin resistance);04931(Insulin resistance)	3' UTR
chr1	26729624	26752981	23358	ENSG00000117713	ENST00000636219	ARID1A	GO:0000122(negative regulation of transcription by RNA polymerase II);GO:0000790(nuclear chromatin);GO:0000981(DNA-binding transcription factor activity, RNA polymerase II-specific);GO:0001704(formation of primary germ layer);GO:0001843(neural tube closure);GO:0003205(cardiac chamber development);GO:0003408(optic cup formation involved in camera-type eye development);GO:0003677(DNA binding);GO:00…	04714(Thermogenesis);05225(Hepatocellular carcinoma);05225(Hepatocellular carcinoma)	5' UTR
chr1	26774614	26775183	570	ENSG00000117713	ENST00000532781	ARID1A	GO:0000122(negative regulation of transcription by RNA polymerase II);GO:0000790(nuclear chromatin);GO:0000981(DNA-binding transcription factor activity, RNA polymerase II-specific);GO:0001704(formation of primary germ layer);GO:0001843(neural tube closure);GO:0003205(cardiac chamber development);GO:0003408(optic cup formation involved in camera-type eye development);GO:0003677(DNA binding);GO:00…	04714(Thermogenesis);05225(Hepatocellular carcinoma);05225(Hepatocellular carcinoma)	3' UTR
chr1	26794873	26798308	3436	ENSG00000060642	ENST00000472757	PIGV	GO:0000030(mannosyltransferase activity);GO:0004376(glycolipid mannosyltransferase activity);GO:0004584(dolichyl-phosphate-mannose-glycolipid alpha-mannosyltransferase activity);GO:0005783(endoplasmic reticulum);GO:0005789(endoplasmic reticulum membrane);GO:0006506(GPI anchor biosynthetic process);GO:0016020(membrane);GO:0016021(integral component of membrane);GO:0016254(preassembly of GPI anchor…	00563(Glycosylphosphatidylinositol (GPI)-anchor biosynthesis);00563(Glycosylphosphatidylinositol (GPI)-anchor biosynthesis)	3' UTR
chr1	26853735	26853975	241	ENSG00000204160	ENST00000374142	ZDHHC18	GO:0005783(endoplasmic reticulum);GO:0005794(Golgi apparatus);GO:0006612(protein targeting to membrane);GO:0016020(membrane);GO:0016021(integral component of membrane);GO:0016409(palmitoyltransferase activity);GO:0016740(transferase activity);GO:0016746(transferase activity, transferring acyl groups);GO:0018230(peptidyl-L-cysteine S-palmitoylation);GO:0018345(protein palmitoylation);GO:0019706(pr…	NA	3' UTR
chr1	26876188	26878245	2058	ENSG00000142751	ENST00000374135	GPN2	GO:0000166(nucleotide binding);GO:0003674(molecular_function);GO:0003924(GTPase activity);GO:0005525(GTP binding);GO:0005575(cellular_component);GO:0008150(biological_process);GO:0016787(hydrolase activity);GO:0016787(hydrolase activity)	NA	3' UTR
chr1	27307472	27307561	90	ENSG00000142784	ENST00000319394	WDTC1	GO:0000122(negative regulation of transcription by RNA polymerase II);GO:0001701(in utero embryonic development);GO:0004857(enzyme inhibitor activity);GO:0005515(protein binding);GO:0005634(nucleus);GO:0005654(nucleoplasm);GO:0005829(cytosol);GO:0006006(glucose metabolic process);GO:0008361(regulation of cell size);GO:0016567(protein ubiquitination);GO:0032869(cellular response to insulin stimulu…	NA	3' UTR
chr1	27325533	27325796	264	ENSG00000186501	ENST00000611517	TMEM222	GO:0016020(membrane);GO:0016021(integral component of membrane);GO:0016021(integral component of membrane)	NA	Exon (ENST00000486001/ENSG00000241547, exon 1 of 1)
chr1	27394093	27394271	179	ENSG00000181773	ENST00000374024	GPR3	GO:0004930(G protein-coupled receptor activity);GO:0005515(protein binding);GO:0005886(plasma membrane);GO:0005887(integral component of plasma membrane);GO:0007165(signal transduction);GO:0007186(G protein-coupled receptor signaling pathway);GO:0007189(adenylate cyclase-activating G protein-coupled receptor signaling pathway);GO:0016020(membrane);GO:0016021(integral component of membrane);GO:004…	NA	Exon (ENST00000374024/ENSG00000181773, exon 2 of 2)
chr1	27963609	27968096	4488	ENSG00000158156	ENST00000481387	XKR8	GO:0005886(plasma membrane);GO:0006915(apoptotic process);GO:0016020(membrane);GO:0016021(integral component of membrane);GO:0043652(engulfment of apoptotic cell);GO:0070782(phosphatidylserine exposure on apoptotic cell surface);GO:1902742(apoptotic process involved in development);GO:1902742(apoptotic process involved in development)	NA	3' UTR
chr1	28236109	28236584	476	ENSG00000130770	ENST00000497986	ATP5IF1	GO:0001525(angiogenesis);GO:0001937(negative regulation of endothelial cell proliferation);GO:0004857(enzyme inhibitor activity);GO:0005516(calmodulin binding);GO:0005739(mitochondrion);GO:0006091(generation of precursor metabolites and energy);GO:0006783(heme biosynthetic process);GO:0009986(cell surface);GO:0019899(enzyme binding);GO:0030218(erythrocyte differentiation);GO:0032780(negative regu…	NA	5' UTR
chr1	28237682	28238097	416	ENSG00000130770	ENST00000497986	ATP5IF1	GO:0001525(angiogenesis);GO:0001937(negative regulation of endothelial cell proliferation);GO:0004857(enzyme inhibitor activity);GO:0005516(calmodulin binding);GO:0005739(mitochondrion);GO:0006091(generation of precursor metabolites and energy);GO:0006783(heme biosynthetic process);GO:0009986(cell surface);GO:0019899(enzyme binding);GO:0030218(erythrocyte differentiation);GO:0032780(negative regu…	NA	3' UTR
chr1	28274997	28281298	6302	ENSG00000130766	ENST00000253063	SESN2	GO:0001932(regulation of protein phosphorylation);GO:0005092(GDP-dissociation inhibitor activity);GO:0005515(protein binding);GO:0005634(nucleus);GO:0005737(cytoplasm);GO:0005739(mitochondrion);GO:0005829(cytosol);GO:0006111(regulation of gluconeogenesis);GO:0006635(fatty acid beta-oxidation);GO:0007005(mitochondrion organization);GO:0009749(response to glucose);GO:0016239(positive regulation of …	04115(p53 signaling pathway);04150(mTOR signaling pathway);04211(Longevity regulating pathway)	3' UTR
chr1	28329002	28335965	6964	ENSG00000130772	ENST00000479574	MED18	GO:0003712(transcription coregulator activity);GO:0005515(protein binding);GO:0005634(nucleus);GO:0006357(regulation of transcription by RNA polymerase II);GO:0006369(termination of RNA polymerase II transcription);GO:0016592(mediator complex);GO:0070847(core mediator complex);GO:0070847(core mediator complex)	NA	5' UTR
chr1	28465727	28466919	1193	ENSG00000204138	ENST00000632202	PHACTR4	GO:0001755(neural crest cell migration);GO:0001843(neural tube closure);GO:0003779(actin binding);GO:0004864(protein phosphatase inhibitor activity);GO:0005737(cytoplasm);GO:0007266(Rho protein signal transduction);GO:0007275(multicellular organism development);GO:0007399(nervous system development);GO:0008157(protein phosphatase 1 binding);GO:0019888(protein phosphatase regulator activity);GO:00…	NA	3' UTR
chr1	28467219	28489199	21981	ENSG00000221216	ENST00000408289	RNU6ATAC27P	NA	NA	3' UTR
chr1	28499464	28499554	91	ENSG00000204138	ENST00000373839	PHACTR4	GO:0001755(neural crest cell migration);GO:0001843(neural tube closure);GO:0003779(actin binding);GO:0004864(protein phosphatase inhibitor activity);GO:0005737(cytoplasm);GO:0007266(Rho protein signal transduction);GO:0007275(multicellular organism development);GO:0007399(nervous system development);GO:0008157(protein phosphatase 1 binding);GO:0019888(protein phosphatase regulator activity);GO:00…	NA	3' UTR
chr1	28565667	28567409	1743	ENSG00000180098	ENST00000373830	TRNAU1AP	GO:0001514(selenocysteine incorporation);GO:0003676(nucleic acid binding);GO:0003723(RNA binding);GO:0005634(nucleus);GO:0005737(cytoplasm);GO:0006412(translation);GO:0006412(translation)	NA	Exon (ENST00000373830/ENSG00000180098, exon 6 of 9)
chr1	28577587	28577677	91	ENSG00000180098	ENST00000373830	TRNAU1AP	GO:0001514(selenocysteine incorporation);GO:0003676(nucleic acid binding);GO:0003723(RNA binding);GO:0005634(nucleus);GO:0005737(cytoplasm);GO:0006412(translation);GO:0006412(translation)	NA	3' UTR
chr1	28578335	28578455	121	ENSG00000180098	ENST00000373830	TRNAU1AP	GO:0001514(selenocysteine incorporation);GO:0003676(nucleic acid binding);GO:0003723(RNA binding);GO:0005634(nucleus);GO:0005737(cytoplasm);GO:0006412(translation);GO:0006412(translation)	NA	3' UTR
chr1	28643287	28646245	2959	ENSG00000229388	ENST00000427804	LINC01715	NA	NA	Exon (ENST00000420776/ENSG00000229388, exon 1 of 2)
chr1	28719114	28719323	210	ENSG00000162419	ENST00000373816	GMEB1	GO:0000978(RNA polymerase II proximal promoter sequence-specific DNA binding);GO:0000981(DNA-binding transcription factor activity, RNA polymerase II-specific);GO:0001228(DNA-binding transcription activator activity, RNA polymerase II-specific);GO:0003677(DNA binding);GO:0003700(DNA-binding transcription factor activity);GO:0003713(transcription coactivator activity);GO:0005634(nucleus);GO:000565…	NA	3' UTR
chr1	28738321	28769149	30829	ENSG00000198492	ENST00000468863	YTHDF2	GO:0000932(P-body);GO:0001556(oocyte maturation);GO:0003723(RNA binding);GO:0005515(protein binding);GO:0005634(nucleus);GO:0005737(cytoplasm);GO:0005815(microtubule organizing center);GO:0005829(cytosol);GO:0006959(humoral immune response);GO:0030154(cell differentiation);GO:0036464(cytoplasmic ribonucleoprotein granule);GO:0043488(regulation of mRNA stability);GO:0045746(negative regulation of …	NA	5' UTR
chr1	29119357	29119477	121	ENSG00000159023	ENST00000642260	EPB41	GO:0003779(actin binding);GO:0005198(structural molecule activity);GO:0005200(structural constituent of cytoskeleton);GO:0005515(protein binding);GO:0005516(calmodulin binding);GO:0005545(1-phosphatidylinositol binding);GO:0005634(nucleus);GO:0005737(cytoplasm);GO:0005829(cytosol);GO:0005856(cytoskeleton);GO:0005886(plasma membrane);GO:0005938(cell cortex);GO:0007049(cell cycle);GO:0008022(protei…	NA	3' UTR
chr1	29326124	29326394	271	ENSG00000060656	ENST00000373779	PTPRU	GO:0004721(phosphoprotein phosphatase activity);GO:0004725(protein tyrosine phosphatase activity);GO:0005001(transmembrane receptor protein tyrosine phosphatase activity);GO:0005515(protein binding);GO:0005886(plasma membrane);GO:0005887(integral component of plasma membrane);GO:0005911(cell-cell junction);GO:0006470(protein dephosphorylation);GO:0007155(cell adhesion);GO:0007185(transmembrane re…	NA	3' UTR
chr1	29326483	29326813	331	ENSG00000060656	ENST00000373779	PTPRU	GO:0004721(phosphoprotein phosphatase activity);GO:0004725(protein tyrosine phosphatase activity);GO:0005001(transmembrane receptor protein tyrosine phosphatase activity);GO:0005515(protein binding);GO:0005886(plasma membrane);GO:0005887(integral component of plasma membrane);GO:0005911(cell-cell junction);GO:0006470(protein dephosphorylation);GO:0007155(cell adhesion);GO:0007185(transmembrane re…	NA	3' UTR
chr1	30721478	30725742	4265	ENSG00000162510	ENST00000373765	MATN1	GO:0002062(chondrocyte differentiation);GO:0003429(growth plate cartilage chondrocyte morphogenesis);GO:0005201(extracellular matrix structural constituent);GO:0005509(calcium ion binding);GO:0005515(protein binding);GO:0005576(extracellular region);GO:0005615(extracellular space);GO:0030198(extracellular matrix organization);GO:0030500(regulation of bone mineralization);GO:0031012(extracellular …	NA	5' UTR
chr1	31434264	31434680	417	ENSG00000168528	ENST00000373710	SERINC2	GO:0006658(phosphatidylserine metabolic process);GO:0006665(sphingolipid metabolic process);GO:0016020(membrane);GO:0016021(integral component of membrane);GO:0070062(extracellular exosome);GO:1904219(positive regulation of CDP-diacylglycerol-serine O-phosphatidyltransferase activity);GO:1904222(positive regulation of serine C-palmitoyltransferase activity);GO:1904222(positive regulation of serin…	NA	3' UTR
chr1	31585455	31585634	180	ENSG00000142910	ENST00000457433	TINAGL1	GO:0005044(scavenger receptor activity);GO:0005201(extracellular matrix structural constituent);GO:0005515(protein binding);GO:0005576(extracellular region);GO:0005615(extracellular space);GO:0005737(cytoplasm);GO:0006508(proteolysis);GO:0006898(receptor-mediated endocytosis);GO:0006955(immune response);GO:0007155(cell adhesion);GO:0008234(cysteine-type peptidase activity);GO:0016197(endosomal tr…	NA	Exon (ENST00000457433/ENSG00000142910, exon 8 of 11)
chr1	32102507	32102866	360	ENSG00000121775	ENST00000487305	TMEM39B	GO:0016020(membrane);GO:0016021(integral component of membrane);GO:0016021(integral component of membrane)	NA	3' UTR
chr1	32169928	32171353	1426	ENSG00000250135	ENST00000515055	AL049795	NA	NA	3' UTR
chr1	32170733	32176539	5807	ENSG00000250135	ENST00000515055	AL049795	NA	NA	3' UTR
chr1	32179675	32187991	8317	ENSG00000084652	ENST00000373610	TXLNA	GO:0005125(cytokine activity);GO:0005515(protein binding);GO:0005576(extracellular region);GO:0005737(cytoplasm);GO:0005829(cytosol);GO:0006887(exocytosis);GO:0008283(cell population proliferation);GO:0010469(regulation of signaling receptor activity);GO:0016020(membrane);GO:0019221(cytokine-mediated signaling pathway);GO:0019905(syntaxin binding);GO:0030372(high molecular weight B cell growth fa…	NA	5' UTR
chr1	32188110	32195474	7365	ENSG00000084652	ENST00000373610	TXLNA	GO:0005125(cytokine activity);GO:0005515(protein binding);GO:0005576(extracellular region);GO:0005737(cytoplasm);GO:0005829(cytosol);GO:0006887(exocytosis);GO:0008283(cell population proliferation);GO:0010469(regulation of signaling receptor activity);GO:0016020(membrane);GO:0019221(cytokine-mediated signaling pathway);GO:0019905(syntaxin binding);GO:0030372(high molecular weight B cell growth fa…	NA	3' UTR
chr1	32205207	32205387	181	ENSG00000160050	ENST00000373602	CCDC28B	GO:0005515(protein binding);GO:0005737(cytoplasm);GO:0005813(centrosome);GO:0005815(microtubule organizing center);GO:0005856(cytoskeleton);GO:0030030(cell projection organization);GO:0060271(cilium assembly);GO:0060271(cilium assembly)	NA	3' UTR
chr1	32206597	32208687	2091	ENSG00000224066	ENST00000421616	AL049795	NA	NA	3' UTR
chr1	32247399	32248442	1044	ENSG00000183615	ENST00000373582	FAM167B	NA	NA	5' UTR
chr1	32480979	32485130	4152	ENSG00000254553	ENST00000480336	NA	NA	NA	Exon (ENST00000480336/ENSG00000254553, exon 3 of 10)
chr1	32480964	32485535	4572	ENSG00000254553	ENST00000480336	NA	NA	NA	3' UTR
chr1	32683664	32683784	121	ENSG00000162520	ENST00000409190	SYNC	GO:0005198(structural molecule activity);GO:0005737(cytoplasm);GO:0005829(cytosol);GO:0005882(intermediate filament);GO:0030018(Z disc);GO:0031594(neuromuscular junction);GO:0042383(sarcolemma);GO:0045103(intermediate filament-based process);GO:0048471(perinuclear region of cytoplasm);GO:0048471(perinuclear region of cytoplasm)	NA	3' UTR
chr1	32770055	32770474	420	ENSG00000162522	ENST00000401073	KIAA1522	GO:0030154(cell differentiation);GO:0030154(cell differentiation)	NA	Exon (ENST00000401073/ENSG00000162522, exon 6 of 7)
chr1	32825388	32828079	2692	ENSG00000116497	ENST00000530710	S100PBP	GO:0005634(nucleus);GO:0005829(cytosol);GO:0016607(nuclear speck);GO:0048306(calcium-dependent protein binding);GO:0048306(calcium-dependent protein binding)	NA	5' UTR
chr1	32836167	32836406	240	ENSG00000116497	ENST00000373476	S100PBP	GO:0005634(nucleus);GO:0005829(cytosol);GO:0016607(nuclear speck);GO:0048306(calcium-dependent protein binding);GO:0048306(calcium-dependent protein binding)	NA	Exon (ENST00000356689/ENSG00000116497, exon 7 of 7)
chr1	32894597	32898054	3458	ENSG00000121900	ENST00000482771	TMEM54	GO:0003674(molecular_function);GO:0005575(cellular_component);GO:0008150(biological_process);GO:0016020(membrane);GO:0016021(integral component of membrane);GO:0016021(integral component of membrane)	NA	3' UTR
chr1	33493207	33495847	2641	ENSG00000121903	ENST00000361328	ZSCAN20	GO:0000981(DNA-binding transcription factor activity, RNA polymerase II-specific);GO:0003676(nucleic acid binding);GO:0003677(DNA binding);GO:0003700(DNA-binding transcription factor activity);GO:0005634(nucleus);GO:0006355(regulation of transcription, DNA-templated);GO:0006357(regulation of transcription by RNA polymerase II);GO:0046872(metal ion binding);GO:0046872(metal ion binding)	NA	3' UTR
chr1	34763193	34763283	91	ENSG00000163866	ENST00000426886	SMIM12	GO:0016020(membrane);GO:0016021(integral component of membrane);GO:0016021(integral component of membrane)	NA	3' UTR
chr1	34782370	34786369	4000	ENSG00000163866	ENST00000426886	SMIM12	GO:0016020(membrane);GO:0016021(integral component of membrane);GO:0016021(integral component of membrane)	NA	5' UTR
chr1	35370534	35370774	241	ENSG00000146463	ENST00000314607	ZMYM4	GO:0000981(DNA-binding transcription factor activity, RNA polymerase II-specific);GO:0003677(DNA binding);GO:0005515(protein binding);GO:0005634(nucleus);GO:0006357(regulation of transcription by RNA polymerase II);GO:0007010(cytoskeleton organization);GO:0007275(multicellular organism development);GO:0008270(zinc ion binding);GO:0022604(regulation of cell morphogenesis);GO:0046872(metal ion bind…	NA	Exon (ENST00000314607/ENSG00000146463, exon 7 of 30)
chr1	35370834	35381621	10788	ENSG00000146463	ENST00000314607	ZMYM4	GO:0000981(DNA-binding transcription factor activity, RNA polymerase II-specific);GO:0003677(DNA binding);GO:0005515(protein binding);GO:0005634(nucleus);GO:0006357(regulation of transcription by RNA polymerase II);GO:0007010(cytoskeleton organization);GO:0007275(multicellular organism development);GO:0008270(zinc ion binding);GO:0022604(regulation of cell morphogenesis);GO:0046872(metal ion bind…	NA	Exon (ENST00000314607/ENSG00000146463, exon 8 of 30)
chr1	35415674	35420199	4526	ENSG00000146463	ENST00000314607	ZMYM4	GO:0000981(DNA-binding transcription factor activity, RNA polymerase II-specific);GO:0003677(DNA binding);GO:0005515(protein binding);GO:0005634(nucleus);GO:0006357(regulation of transcription by RNA polymerase II);GO:0007010(cytoskeleton organization);GO:0007275(multicellular organism development);GO:0008270(zinc ion binding);GO:0022604(regulation of cell morphogenesis);GO:0046872(metal ion bind…	NA	3' UTR
chr1	35559114	35561091	1978	ENSG00000020129	ENST00000373253	NCDN	GO:0005515(protein binding);GO:0005737(cytoplasm);GO:0005829(cytosol);GO:0016020(membrane);GO:0030425(dendrite);GO:0031175(neuron projection development);GO:0042995(cell projection);GO:0043005(neuron projection);GO:0043025(neuronal cell body);GO:0045453(bone resorption);GO:0048168(regulation of neuronal synaptic plasticity);GO:0048168(regulation of neuronal synaptic plasticity)	NA	5' UTR
chr1	35855406	35856334	929	ENSG00000134698	ENST00000373210	AGO4	GO:0000932(P-body);GO:0003676(nucleic acid binding);GO:0003723(RNA binding);GO:0003725(double-stranded RNA binding);GO:0003727(single-stranded RNA binding);GO:0005515(protein binding);GO:0005634(nucleus);GO:0005654(nucleoplasm);GO:0005737(cytoplasm);GO:0005829(cytosol);GO:0006402(mRNA catabolic process);GO:0006417(regulation of translation);GO:0007130(synaptonemal complex assembly);GO:0007140(mal…	NA	3' UTR
chr1	35924472	35924802	331	ENSG00000092847	ENST00000373204	AGO1	GO:0000932(P-body);GO:0000956(nuclear-transcribed mRNA catabolic process);GO:0000978(RNA polymerase II proximal promoter sequence-specific DNA binding);GO:0000993(RNA polymerase II complex binding);GO:0001047(core promoter binding);GO:0003676(nucleic acid binding);GO:0003723(RNA binding);GO:0003725(double-stranded RNA binding);GO:0003727(single-stranded RNA binding);GO:0005515(protein binding);GO…	NA	3' UTR
chr1	36091798	36093932	2135	ENSG00000116863	ENST00000373178	ADPRHL2	GO:0000287(magnesium ion binding);GO:0004553(hydrolase activity, hydrolyzing O-glycosyl compounds);GO:0004649(poly(ADP-ribose) glycohydrolase activity);GO:0005634(nucleus);GO:0005654(nucleoplasm);GO:0005694(chromosome);GO:0005737(cytoplasm);GO:0005739(mitochondrion);GO:0005759(mitochondrial matrix);GO:0006281(DNA repair);GO:0006974(cellular response to DNA damage stimulus);GO:0016604(nuclear body…	NA	3' UTR
chr1	36179276	36179456	181	ENSG00000116871	ENST00000316156	MAP7D1	GO:0000226(microtubule cytoskeleton organization);GO:0005737(cytoplasm);GO:0005819(spindle);GO:0005829(cytosol);GO:0005856(cytoskeleton);GO:0015630(microtubule cytoskeleton);GO:0015630(microtubule cytoskeleton)	NA	Exon (ENST00000316156/ENSG00000116871, exon 12 of 16)
chr1	36179684	36180849	1166	ENSG00000116871	ENST00000316156	MAP7D1	GO:0000226(microtubule cytoskeleton organization);GO:0005737(cytoplasm);GO:0005819(spindle);GO:0005829(cytosol);GO:0005856(cytoskeleton);GO:0015630(microtubule cytoskeleton);GO:0015630(microtubule cytoskeleton)	NA	3' UTR
chr1	36286556	36289599	3044	ENSG00000054118	ENST00000469141	THRAP3	GO:0000166(nucleotide binding);GO:0000381(regulation of alternative mRNA splicing, via spliceosome);GO:0000956(nuclear-transcribed mRNA catabolic process);GO:0000980(RNA polymerase II distal enhancer sequence-specific DNA binding);GO:0003712(transcription coregulator activity);GO:0003713(transcription coactivator activity);GO:0003723(RNA binding);GO:0005515(protein binding);GO:0005524(ATP binding…	NA	Exon (ENST00000469141/ENSG00000054118, exon 5 of 13)
chr1	36305148	36305357	210	ENSG00000054118	ENST00000648638	THRAP3	GO:0000166(nucleotide binding);GO:0000381(regulation of alternative mRNA splicing, via spliceosome);GO:0000956(nuclear-transcribed mRNA catabolic process);GO:0000980(RNA polymerase II distal enhancer sequence-specific DNA binding);GO:0003712(transcription coregulator activity);GO:0003713(transcription coactivator activity);GO:0003723(RNA binding);GO:0005515(protein binding);GO:0005524(ATP binding…	NA	3' UTR
chr1	36321765	36324588	2824	ENSG00000116883	ENST00000373137	AL591845	NA	NA	5' UTR
chr1	36323793	36327769	3977	ENSG00000142694	ENST00000270824	EVA1B	GO:0005515(protein binding);GO:0016020(membrane);GO:0016021(integral component of membrane);GO:0016021(integral component of membrane)	NA	5' UTR
chr1	38876006	38876154	149	ENSG00000131233	ENST00000360786	GJA9	GO:0005886(plasma membrane);GO:0005921(gap junction);GO:0005922(connexin complex);GO:0007154(cell communication);GO:0016020(membrane);GO:0016021(integral component of membrane);GO:0030054(cell junction)	NA	5' UTR
chr1	39268477	39269617	1141	ENSG00000127603	ENST00000530262	MACF1	GO:0003723(RNA binding);GO:0003779(actin binding);GO:0005198(structural molecule activity);GO:0005509(calcium ion binding);GO:0005515(protein binding);GO:0005737(cytoplasm);GO:0005794(Golgi apparatus);GO:0005856(cytoskeleton);GO:0005874(microtubule);GO:0005882(intermediate filament);GO:0005886(plasma membrane);GO:0007010(cytoskeleton organization);GO:0008017(microtubule binding);GO:0008092(cytosk…	NA	5' UTR
chr1	39332339	39332399	61	ENSG00000127603	ENST00000567887	MACF1	GO:0003723(RNA binding);GO:0003779(actin binding);GO:0005198(structural molecule activity);GO:0005509(calcium ion binding);GO:0005515(protein binding);GO:0005737(cytoplasm);GO:0005794(Golgi apparatus);GO:0005856(cytoskeleton);GO:0005874(microtubule);GO:0005882(intermediate filament);GO:0005886(plasma membrane);GO:0007010(cytoskeleton organization);GO:0008017(microtubule binding);GO:0008092(cytosk…	NA	Exon (ENST00000567887/ENSG00000127603, exon 37 of 101)
chr1	39332459	39332639	181	ENSG00000127603	ENST00000567887	MACF1	GO:0003723(RNA binding);GO:0003779(actin binding);GO:0005198(structural molecule activity);GO:0005509(calcium ion binding);GO:0005515(protein binding);GO:0005737(cytoplasm);GO:0005794(Golgi apparatus);GO:0005856(cytoskeleton);GO:0005874(microtubule);GO:0005882(intermediate filament);GO:0005886(plasma membrane);GO:0007010(cytoskeleton organization);GO:0008017(microtubule binding);GO:0008092(cytosk…	NA	Exon (ENST00000567887/ENSG00000127603, exon 37 of 101)
chr1	39333899	39333959	61	ENSG00000127603	ENST00000567887	MACF1	GO:0003723(RNA binding);GO:0003779(actin binding);GO:0005198(structural molecule activity);GO:0005509(calcium ion binding);GO:0005515(protein binding);GO:0005737(cytoplasm);GO:0005794(Golgi apparatus);GO:0005856(cytoskeleton);GO:0005874(microtubule);GO:0005882(intermediate filament);GO:0005886(plasma membrane);GO:0007010(cytoskeleton organization);GO:0008017(microtubule binding);GO:0008092(cytosk…	NA	Exon (ENST00000567887/ENSG00000127603, exon 37 of 101)
chr1	39357461	39357851	391	ENSG00000127603	ENST00000567887	MACF1	GO:0003723(RNA binding);GO:0003779(actin binding);GO:0005198(structural molecule activity);GO:0005509(calcium ion binding);GO:0005515(protein binding);GO:0005737(cytoplasm);GO:0005794(Golgi apparatus);GO:0005856(cytoskeleton);GO:0005874(microtubule);GO:0005882(intermediate filament);GO:0005886(plasma membrane);GO:0007010(cytoskeleton organization);GO:0008017(microtubule binding);GO:0008092(cytosk…	NA	Exon (ENST00000567887/ENSG00000127603, exon 45 of 101)
chr1	39370042	39370102	61	ENSG00000127603	ENST00000567887	MACF1	GO:0003723(RNA binding);GO:0003779(actin binding);GO:0005198(structural molecule activity);GO:0005509(calcium ion binding);GO:0005515(protein binding);GO:0005737(cytoplasm);GO:0005794(Golgi apparatus);GO:0005856(cytoskeleton);GO:0005874(microtubule);GO:0005882(intermediate filament);GO:0005886(plasma membrane);GO:0007010(cytoskeleton organization);GO:0008017(microtubule binding);GO:0008092(cytosk…	NA	Exon (ENST00000567887/ENSG00000127603, exon 51 of 101)
chr1	39385459	39412930	27472	ENSG00000127603	ENST00000530275	MACF1	GO:0003723(RNA binding);GO:0003779(actin binding);GO:0005198(structural molecule activity);GO:0005509(calcium ion binding);GO:0005515(protein binding);GO:0005737(cytoplasm);GO:0005794(Golgi apparatus);GO:0005856(cytoskeleton);GO:0005874(microtubule);GO:0005882(intermediate filament);GO:0005886(plasma membrane);GO:0007010(cytoskeleton organization);GO:0008017(microtubule binding);GO:0008092(cytosk…	NA	5' UTR
chr1	39413140	39422748	9609	ENSG00000127603	ENST00000567887	MACF1	GO:0003723(RNA binding);GO:0003779(actin binding);GO:0005198(structural molecule activity);GO:0005509(calcium ion binding);GO:0005515(protein binding);GO:0005737(cytoplasm);GO:0005794(Golgi apparatus);GO:0005856(cytoskeleton);GO:0005874(microtubule);GO:0005882(intermediate filament);GO:0005886(plasma membrane);GO:0007010(cytoskeleton organization);GO:0008017(microtubule binding);GO:0008092(cytosk…	NA	Exon (ENST00000567887/ENSG00000127603, exon 59 of 101)
chr1	39486787	39486907	121	ENSG00000127603	ENST00000567887	MACF1	GO:0003723(RNA binding);GO:0003779(actin binding);GO:0005198(structural molecule activity);GO:0005509(calcium ion binding);GO:0005515(protein binding);GO:0005737(cytoplasm);GO:0005794(Golgi apparatus);GO:0005856(cytoskeleton);GO:0005874(microtubule);GO:0005882(intermediate filament);GO:0005886(plasma membrane);GO:0007010(cytoskeleton organization);GO:0008017(microtubule binding);GO:0008092(cytosk…	NA	3' UTR
chr1	39747497	39747706	210	ENSG00000084072	ENST00000324379	PPIE	GO:0000398(mRNA splicing, via spliceosome);GO:0000413(protein peptidyl-prolyl isomerization);GO:0003676(nucleic acid binding);GO:0003723(RNA binding);GO:0003729(mRNA binding);GO:0003755(peptidyl-prolyl cis-trans isomerase activity);GO:0005515(protein binding);GO:0005576(extracellular region);GO:0005634(nucleus);GO:0005654(nucleoplasm);GO:0005681(spliceosomal complex);GO:0005829(cytosol);GO:000628…	03040(Spliceosome);03040(Spliceosome)	3' UTR
chr1	39761316	39762320	1005	ENSG00000084072	ENST00000356511	PPIE	GO:0000398(mRNA splicing, via spliceosome);GO:0000413(protein peptidyl-prolyl isomerization);GO:0003676(nucleic acid binding);GO:0003723(RNA binding);GO:0003729(mRNA binding);GO:0003755(peptidyl-prolyl cis-trans isomerase activity);GO:0005515(protein binding);GO:0005576(extracellular region);GO:0005634(nucleus);GO:0005654(nucleoplasm);GO:0005681(spliceosomal complex);GO:0005829(cytosol);GO:000628…	03040(Spliceosome);03040(Spliceosome)	Exon (ENST00000467741/ENSG00000084072, exon 1 of 4)
chr1	39763705	39763914	210	ENSG00000084072	ENST00000356511	PPIE	GO:0000398(mRNA splicing, via spliceosome);GO:0000413(protein peptidyl-prolyl isomerization);GO:0003676(nucleic acid binding);GO:0003723(RNA binding);GO:0003729(mRNA binding);GO:0003755(peptidyl-prolyl cis-trans isomerase activity);GO:0005515(protein binding);GO:0005576(extracellular region);GO:0005634(nucleus);GO:0005654(nucleoplasm);GO:0005681(spliceosomal complex);GO:0005829(cytosol);GO:000628…	03040(Spliceosome);03040(Spliceosome)	3' UTR
chr1	39808114	39809095	982	ENSG00000284678	ENST00000641026	NA	NA	NA	Exon (ENST00000641632/ENSG00000284719, exon 2 of 3)
chr1	39969609	39969878	270	ENSG00000168389	ENST00000420632	MFSD2A	GO:0005215(transporter activity);GO:0005548(phospholipid transporter activity);GO:0005783(endoplasmic reticulum);GO:0005789(endoplasmic reticulum membrane);GO:0005886(plasma membrane);GO:0005887(integral component of plasma membrane);GO:0006656(phosphatidylcholine biosynthetic process);GO:0006869(lipid transport);GO:0008643(carbohydrate transport);GO:0015245(fatty acid transmembrane transporter a…	NA	3' UTR
chr1	40373797	40373856	60	ENSG00000084070	ENST00000435168	SMAP2	GO:0005096(GTPase activator activity);GO:0005515(protein binding);GO:0005737(cytoplasm);GO:0043547(positive regulation of GTPase activity);GO:0046872(metal ion binding);GO:0046872(metal ion binding)	04144(Endocytosis);04144(Endocytosis)	5' UTR
chr1	40457097	40457186	90	ENSG00000187801	ENST00000469416	ZFP69B	GO:0000981(DNA-binding transcription factor activity, RNA polymerase II-specific);GO:0003676(nucleic acid binding);GO:0003677(DNA binding);GO:0003700(DNA-binding transcription factor activity);GO:0005515(protein binding);GO:0005622(intracellular);GO:0005634(nucleus);GO:0006355(regulation of transcription, DNA-templated);GO:0006357(regulation of transcription by RNA polymerase II);GO:0046872(metal…	05168(Herpes simplex virus 1 infection);05168(Herpes simplex virus 1 infection)	Exon (ENST00000469416/ENSG00000187801, exon 4 of 5)
chr1	40477769	40479269	1501	ENSG00000187815	ENST00000372706	ZFP69	GO:0000981(DNA-binding transcription factor activity, RNA polymerase II-specific);GO:0003676(nucleic acid binding);GO:0003677(DNA binding);GO:0005622(intracellular);GO:0005634(nucleus);GO:0006355(regulation of transcription, DNA-templated);GO:0006357(regulation of transcription by RNA polymerase II);GO:0006629(lipid metabolic process);GO:0019216(regulation of lipid metabolic process);GO:0046872(m…	05168(Herpes simplex virus 1 infection);05168(Herpes simplex virus 1 infection)	5' UTR
chr1	40509484	40516497	7014	ENSG00000227278	ENST00000453437	AL603839	NA	NA	5' UTR
chr1	40540703	40541483	781	ENSG00000117010	ENST00000472043	ZNF684	GO:0000981(DNA-binding transcription factor activity, RNA polymerase II-specific);GO:0003676(nucleic acid binding);GO:0003677(DNA binding);GO:0005622(intracellular);GO:0005634(nucleus);GO:0006355(regulation of transcription, DNA-templated);GO:0006357(regulation of transcription by RNA polymerase II);GO:0046872(metal ion binding);GO:0046872(metal ion binding)	05168(Herpes simplex virus 1 infection);05168(Herpes simplex virus 1 infection)	Exon (ENST00000648542/ENSG00000117010, exon 4 of 6)
chr1	40541602	40544467	2866	ENSG00000117010	ENST00000648542	ZNF684	GO:0000981(DNA-binding transcription factor activity, RNA polymerase II-specific);GO:0003676(nucleic acid binding);GO:0003677(DNA binding);GO:0005622(intracellular);GO:0005634(nucleus);GO:0006355(regulation of transcription, DNA-templated);GO:0006357(regulation of transcription by RNA polymerase II);GO:0046872(metal ion binding);GO:0046872(metal ion binding)	05168(Herpes simplex virus 1 infection);05168(Herpes simplex virus 1 infection)	3' UTR
chr1	40837777	40839013	1237	ENSG00000117013	ENST00000347132	KCNQ4	GO:0005216(ion channel activity);GO:0005244(voltage-gated ion channel activity);GO:0005249(voltage-gated potassium channel activity);GO:0005251(delayed rectifier potassium channel activity);GO:0005267(potassium channel activity);GO:0005515(protein binding);GO:0005516(calmodulin binding);GO:0005886(plasma membrane);GO:0006811(ion transport);GO:0006813(potassium ion transport);GO:0007605(sensory pe…	04725(Cholinergic synapse);04725(Cholinergic synapse)	3' UTR
chr1	41361922	41383590	21669	ENSG00000204060	ENST00000372591	FOXO6	GO:0000122(negative regulation of transcription by RNA polymerase II);GO:0000981(DNA-binding transcription factor activity, RNA polymerase II-specific);GO:0003677(DNA binding);GO:0003700(DNA-binding transcription factor activity);GO:0005515(protein binding);GO:0005634(nucleus);GO:0005737(cytoplasm);GO:0006355(regulation of transcription, DNA-templated);GO:0006357(regulation of transcription by RN…	04068(FoxO signaling pathway);04068(FoxO signaling pathway)	Exon (ENST00000372591/ENSG00000204060, exon 1 of 2)
chr1	41543742	41544190	449	ENSG00000127124	ENST00000643665	HIVEP3	GO:0000981(DNA-binding transcription factor activity, RNA polymerase II-specific);GO:0003676(nucleic acid binding);GO:0003677(DNA binding);GO:0005634(nucleus);GO:0005737(cytoplasm);GO:0006357(regulation of transcription by RNA polymerase II);GO:0035914(skeletal muscle cell differentiation);GO:0045893(positive regulation of transcription, DNA-templated);GO:0046872(metal ion binding);GO:0046872(met…	NA	Exon (ENST00000434240/ENSG00000230638, exon 1 of 1)
chr1	42414554	42415812	1259	ENSG00000177181	ENST00000431473	RIMKLA	GO:0000166(nucleotide binding);GO:0005524(ATP binding);GO:0005737(cytoplasm);GO:0005829(cytosol);GO:0006464(cellular protein modification process);GO:0008652(cellular amino acid biosynthetic process);GO:0016874(ligase activity);GO:0046872(metal ion binding);GO:0072590(N-acetyl-L-aspartate-L-glutamate ligase activity)	00250(Alanine, aspartate and glutamate metabolism)	3' UTR
chr1	42457532	42460453	2922	ENSG00000127125	ENST00000469615	PPCS	GO:0004632(phosphopantothenate--cysteine ligase activity);GO:0005829(cytosol);GO:0009108(coenzyme biosynthetic process);GO:0015937(coenzyme A biosynthetic process);GO:0016874(ligase activity);GO:0016874(ligase activity)	00770(Pantothenate and CoA biosynthesis);00770(Pantothenate and CoA biosynthesis)	3' UTR
chr1	42581498	42589394	7897	ENSG00000186409	ENST00000477155	CCDC30	NA	NA	Exon (ENST00000477155/ENSG00000186409, exon 15 of 23)
chr1	42590382	42590441	60	ENSG00000186409	ENST00000477155	CCDC30	NA	NA	Exon (ENST00000514642/ENSG00000186409, exon 5 of 5)
chr1	42590681	42591400	720	ENSG00000186409	ENST00000477155	CCDC30	NA	NA	Exon (ENST00000514642/ENSG00000186409, exon 5 of 5)
chr1	42773555	42775639	2085	ENSG00000164008	ENST00000372525	C1orf50	GO:0005515(protein binding);GO:0042802(identical protein binding);GO:0042802(identical protein binding)	NA	3' UTR
chr1	42767292	42775654	8363	ENSG00000164008	ENST00000468913	C1orf50	GO:0005515(protein binding);GO:0042802(identical protein binding);GO:0042802(identical protein binding)	NA	5' UTR
chr1	42846603	42849616	3014	ENSG00000164011	ENST00000372508	ZNF691	GO:0000122(negative regulation of transcription by RNA polymerase II);GO:0000981(DNA-binding transcription factor activity, RNA polymerase II-specific);GO:0003676(nucleic acid binding);GO:0003677(DNA binding);GO:0003700(DNA-binding transcription factor activity);GO:0005634(nucleus);GO:0005654(nucleoplasm);GO:0044212(transcription regulatory region DNA binding);GO:0045944(positive regulation of tr…	NA	5' UTR
chr1	42850742	42852477	1736	ENSG00000164011	ENST00000372502	ZNF691	GO:0000122(negative regulation of transcription by RNA polymerase II);GO:0000981(DNA-binding transcription factor activity, RNA polymerase II-specific);GO:0003676(nucleic acid binding);GO:0003677(DNA binding);GO:0003700(DNA-binding transcription factor activity);GO:0005634(nucleus);GO:0005654(nucleoplasm);GO:0044212(transcription regulatory region DNA binding);GO:0045944(positive regulation of tr…	NA	5' UTR
chr1	43271142	43274002	2861	ENSG00000179178	ENST00000439858	TMEM125	GO:0003674(molecular_function);GO:0005575(cellular_component);GO:0008150(biological_process);GO:0016020(membrane);GO:0016021(integral component of membrane);GO:0016021(integral component of membrane)	NA	5' UTR
chr1	43352289	43352682	394	ENSG00000117400	ENST00000372470	MPL	GO:0001780(neutrophil homeostasis);GO:0004888(transmembrane signaling receptor activity);GO:0004896(cytokine receptor activity);GO:0005515(protein binding);GO:0005794(Golgi apparatus);GO:0005886(plasma membrane);GO:0005887(integral component of plasma membrane);GO:0007166(cell surface receptor signaling pathway);GO:0008283(cell population proliferation);GO:0009986(cell surface);GO:0016020(membran…	04060(Cytokine-cytokine receptor interaction);04630(Jak-STAT signaling pathway)	Exon (ENST00000372470/ENSG00000117400, exon 11 of 12)
chr1	43409738	43410427	690	ENSG00000198198	ENST00000634258	SZT2	GO:0003674(molecular_function);GO:0005515(protein binding);GO:0005764(lysosome);GO:0005765(lysosomal membrane);GO:0005777(peroxisome);GO:0007417(central nervous system development);GO:0009791(post-embryonic development);GO:0016020(membrane);GO:0021540(corpus callosum morphogenesis);GO:0031667(response to nutrient levels);GO:0034198(cellular response to amino acid starvation);GO:0042149(cellular r…	NA	3' UTR
chr1	43448409	43449645	1237	ENSG00000229372	ENST00000396885	SZT2-AS1	NA	NA	Exon (ENST00000634258/ENSG00000198198, exon 69 of 72)
chr1	43453927	43456680	2754	ENSG00000178922	ENST00000372425	HYI	GO:0003674(molecular_function);GO:0005515(protein binding);GO:0005575(cellular_component);GO:0008150(biological_process);GO:0008903(hydroxypyruvate isomerase activity);GO:0016853(isomerase activity);GO:0016857(racemase and epimerase activity, acting on carbohydrates and derivatives);GO:0016857(racemase and epimerase activity, acting on carbohydrates and derivatives)	00630(Glyoxylate and dicarboxylate metabolism);00630(Glyoxylate and dicarboxylate metabolism)	5' UTR
chr1	43528730	43531089	2360	ENSG00000142949	ENST00000617451	PTPRF	GO:0004721(phosphoprotein phosphatase activity);GO:0004725(protein tyrosine phosphatase activity);GO:0005001(transmembrane receptor protein tyrosine phosphatase activity);GO:0005515(protein binding);GO:0005886(plasma membrane);GO:0005887(integral component of plasma membrane);GO:0006470(protein dephosphorylation);GO:0007155(cell adhesion);GO:0007185(transmembrane receptor protein tyrosine phospha…	04514(Cell adhesion molecules (CAMs));04520(Adherens junction);04910(Insulin signaling pathway);04931(Insulin resistance);04931(Insulin resistance)	5' UTR
chr1	43912966	43913146	181	ENSG00000126091	ENST00000347631	ST3GAL3	GO:0000139(Golgi membrane);GO:0003836(beta-galactoside (CMP) alpha-2,3-sialyltransferase activity);GO:0005576(extracellular region);GO:0005794(Golgi apparatus);GO:0006486(protein glycosylation);GO:0008118(N-acetyllactosaminide alpha-2,3-sialyltransferase activity);GO:0008373(sialyltransferase activity);GO:0016020(membrane);GO:0016021(integral component of membrane);GO:0016266(O-glycan processing)…	00514(Other types of O-glycan biosynthesis);00515(Mannose type O-glycan biosynthesis);00533(Glycosaminoglycan biosynthesis - keratan sulfate);00601(Glycosphingolipid biosynthesis - lacto and neolacto series);00601(Glycosphingolipid biosynthesis - lacto and neolacto series)	3' UTR
chr1	43967873	43968022	150	ENSG00000117408	ENST00000372343	IPO13	GO:0005515(protein binding);GO:0005634(nucleus);GO:0005737(cytoplasm);GO:0006606(protein import into nucleus);GO:0006886(intracellular protein transport);GO:0008536(Ran GTPase binding);GO:0008565(protein transporter activity);GO:0015031(protein transport);GO:0015031(protein transport)	NA	3' UTR
chr1	43994182	43994840	659	ENSG00000159214	ENST00000486064	CCDC24	GO:0001835(blastocyst hatching);GO:0005515(protein binding);GO:0005515(protein binding)	NA	3' UTR
chr1	44412023	44412113	91	ENSG00000187147	ENST00000355387	RNF220	GO:0004842(ubiquitin-protein transferase activity);GO:0005515(protein binding);GO:0005737(cytoplasm);GO:0016567(protein ubiquitination);GO:0016740(transferase activity);GO:0046872(metal ion binding);GO:0051865(protein autoubiquitination);GO:0061630(ubiquitin protein ligase activity);GO:0090263(positive regulation of canonical Wnt signaling pathway);GO:0090263(positive regulation of canonical Wnt …	NA	5' UTR
chr1	44412263	44419349	7087	ENSG00000187147	ENST00000470498	RNF220	GO:0004842(ubiquitin-protein transferase activity);GO:0005515(protein binding);GO:0005737(cytoplasm);GO:0016567(protein ubiquitination);GO:0016740(transferase activity);GO:0046872(metal ion binding);GO:0051865(protein autoubiquitination);GO:0061630(ubiquitin protein ligase activity);GO:0090263(positive regulation of canonical Wnt signaling pathway);GO:0090263(positive regulation of canonical Wnt …	NA	Exon (ENST00000355387/ENSG00000187147, exon 2 of 15)
chr1	44725159	44725561	403	ENSG00000198520	ENST00000458657	ARMH1	NA	NA	3' UTR
chr1	45512068	45512247	180	ENSG00000117450	ENST00000262746	PRDX1	GO:0000302(response to reactive oxygen species);GO:0001501(skeletal system development);GO:0001895(retina homeostasis);GO:0003723(RNA binding);GO:0004601(peroxidase activity);GO:0005515(protein binding);GO:0005615(extracellular space);GO:0005623(cell);GO:0005634(nucleus);GO:0005737(cytoplasm);GO:0005829(cytosol);GO:0006979(response to oxidative stress);GO:0008283(cell population proliferation);GO…	04146(Peroxisome);04146(Peroxisome)	3' UTR
chr1	45588906	45609427	20522	ENSG00000132780	ENST00000530073	NASP	GO:0000082(G1/S transition of mitotic cell cycle);GO:0000790(nuclear chromatin);GO:0001824(blastocyst development);GO:0005515(protein binding);GO:0005634(nucleus);GO:0005654(nucleoplasm);GO:0005737(cytoplasm);GO:0006260(DNA replication);GO:0006335(DNA replication-dependent nucleosome assembly);GO:0006336(DNA replication-independent nucleosome assembly);GO:0007049(cell cycle);GO:0008283(cell popul…	NA	3' UTR
chr1	45615670	45617356	1687	ENSG00000132780	ENST00000472408	NASP	GO:0000082(G1/S transition of mitotic cell cycle);GO:0000790(nuclear chromatin);GO:0001824(blastocyst development);GO:0005515(protein binding);GO:0005634(nucleus);GO:0005654(nucleoplasm);GO:0005737(cytoplasm);GO:0006260(DNA replication);GO:0006335(DNA replication-dependent nucleosome assembly);GO:0006336(DNA replication-independent nucleosome assembly);GO:0007049(cell cycle);GO:0008283(cell popul…	NA	Exon (ENST00000537798/ENSG00000132780, exon 10 of 13)
chr1	45618364	45618874	511	ENSG00000132780	ENST00000537798	NASP	GO:0000082(G1/S transition of mitotic cell cycle);GO:0000790(nuclear chromatin);GO:0001824(blastocyst development);GO:0005515(protein binding);GO:0005634(nucleus);GO:0005654(nucleoplasm);GO:0005737(cytoplasm);GO:0006260(DNA replication);GO:0006335(DNA replication-dependent nucleosome assembly);GO:0006336(DNA replication-independent nucleosome assembly);GO:0007049(cell cycle);GO:0008283(cell popul…	NA	3' UTR
chr1	46341401	46341491	91	ENSG00000117481	ENST00000474844	NSUN4	GO:0003723(RNA binding);GO:0005515(protein binding);GO:0005739(mitochondrion);GO:0005759(mitochondrial matrix);GO:0005762(mitochondrial large ribosomal subunit);GO:0006364(rRNA processing);GO:0008168(methyltransferase activity);GO:0009383(rRNA (cytosine-C5-)-methyltransferase activity);GO:0016740(transferase activity);GO:0019843(rRNA binding);GO:0031167(rRNA methylation);GO:0032259(methylation);G…	NA	5' UTR
chr1	46442938	46443027	90	ENSG00000232022	ENST00000446499	FAAHP1	NA	NA	Exon (ENST00000446499/ENSG00000232022, exon 11 of 12)
chr1	47035881	47038720	2840	ENSG00000186377	ENST00000466294	CYP4X1	GO:0004497(monooxygenase activity);GO:0005506(iron ion binding);GO:0005783(endoplasmic reticulum);GO:0005789(endoplasmic reticulum membrane);GO:0016020(membrane);GO:0016021(integral component of membrane);GO:0016491(oxidoreductase activity);GO:0016705(oxidoreductase activity, acting on paired donors, with incorporation or reduction of molecular oxygen);GO:0020037(heme binding);GO:0031090(organell…	04726(Serotonergic synapse);04726(Serotonergic synapse)	Exon (ENST00000371901/ENSG00000186377, exon 5 of 12)
chr1	47179336	47180339	1004	ENSG00000224805	ENST00000429328	LINC00853	NA	NA	Exon (ENST00000429328/ENSG00000224805, exon 1 of 2)
chr1	47440481	47440571	91	ENSG00000186564	ENST00000334793	FOXD2	GO:0000981(DNA-binding transcription factor activity, RNA polymerase II-specific);GO:0001228(DNA-binding transcription activator activity, RNA polymerase II-specific);GO:0003677(DNA binding);GO:0003700(DNA-binding transcription factor activity);GO:0005634(nucleus);GO:0006355(regulation of transcription, DNA-templated);GO:0006357(regulation of transcription by RNA polymerase II);GO:0009653(anatomi…	NA	3' UTR
chr1	50968624	50974634	6011	ENSG00000123080	ENST00000396148	CDKN2C	GO:0000079(regulation of cyclin-dependent protein serine/threonine kinase activity);GO:0000082(G1/S transition of mitotic cell cycle);GO:0004861(cyclin-dependent protein serine/threonine kinase inhibitor activity);GO:0005515(protein binding);GO:0005634(nucleus);GO:0005737(cytoplasm);GO:0005829(cytosol);GO:0007049(cell cycle);GO:0007050(cell cycle arrest);GO:0008285(negative regulation of cell pop…	01522(Endocrine resistance);04110(Cell cycle);04934(Cushing syndrome);05166(Human T-cell leukemia virus 1 infection);05202(Transcriptional misregulation in cancer);05202(Transcriptional misregulation in cancer)	5' UTR
chr1	51518309	51560974	42666	ENSG00000085832	ENST00000371730	EPS15	GO:0001921(positive regulation of receptor recycling);GO:0005509(calcium ion binding);GO:0005515(protein binding);GO:0005737(cytoplasm);GO:0005768(endosome);GO:0005769(early endosome);GO:0005829(cytosol);GO:0005886(plasma membrane);GO:0005905(clathrin-coated pit);GO:0006895(Golgi to endosome transport);GO:0006897(endocytosis);GO:0007173(epidermal growth factor receptor signaling pathway);GO:00082…	04144(Endocytosis);04144(Endocytosis)	5' UTR
chr1	52216418	52239421	23004	ENSG00000157077	ENST00000287727	ZFYVE9	GO:0005515(protein binding);GO:0005545(1-phosphatidylinositol binding);GO:0005737(cytoplasm);GO:0005768(endosome);GO:0005769(early endosome);GO:0005829(cytosol);GO:0006508(proteolysis);GO:0006897(endocytosis);GO:0007179(transforming growth factor beta receptor signaling pathway);GO:0008236(serine-type peptidase activity);GO:0016020(membrane);GO:0016197(endosomal transport);GO:0019904(protein doma…	04144(Endocytosis);04350(TGF-beta signaling pathway);04350(TGF-beta signaling pathway)	5' UTR
chr1	52346177	52346656	480	ENSG00000154222	ENST00000470844	CC2D1B	GO:0000122(negative regulation of transcription by RNA polymerase II);GO:0000978(RNA polymerase II proximal promoter sequence-specific DNA binding);GO:0001227(DNA-binding transcription repressor activity, RNA polymerase II-specific);GO:0005515(protein binding);GO:0005634(nucleus);GO:0005654(nucleoplasm);GO:0043231(intracellular membrane-bounded organelle);GO:0043231(intracellular membrane-bounded…	NA	3' UTR
chr1	52368946	52369244	299	ENSG00000224680	ENST00000497678	PLA2G12AP1	NA	NA	Exon (ENST00000497678/ENSG00000224680, exon 1 of 1)
chr1	52417401	52418267	867	ENSG00000134744	ENST00000528457	TUT4	GO:0000289(nuclear-transcribed mRNA poly(A) tail shortening);GO:0001556(oocyte maturation);GO:0001816(cytokine production);GO:0003676(nucleic acid binding);GO:0003723(RNA binding);GO:0005515(protein binding);GO:0005615(extracellular space);GO:0005634(nucleus);GO:0005730(nucleolus);GO:0005737(cytoplasm);GO:0005829(cytosol);GO:0008270(zinc ion binding);GO:0010526(negative regulation of transpositio…	NA	3' UTR
chr1	52857027	52857266	240	ENSG00000203995	ENST00000612017	ZYG11A	GO:0031462(Cul2-RING ubiquitin ligase complex);GO:0031462(Cul2-RING ubiquitin ligase complex)	NA	Exon (ENST00000371528/ENSG00000203995, exon 3 of 14)
chr1	52892816	52893713	898	ENSG00000203995	ENST00000612017	ZYG11A	GO:0031462(Cul2-RING ubiquitin ligase complex);GO:0031462(Cul2-RING ubiquitin ligase complex)	NA	3' UTR
chr1	52994757	52995295	539	ENSG00000116171	ENST00000371514	SCP2	GO:0000062(fatty-acyl-CoA binding);GO:0003824(catalytic activity);GO:0005102(signaling receptor binding);GO:0005515(protein binding);GO:0005654(nucleoplasm);GO:0005737(cytoplasm);GO:0005739(mitochondrion);GO:0005777(peroxisome);GO:0005782(peroxisomal matrix);GO:0005829(cytosol);GO:0006625(protein targeting to peroxisome);GO:0006694(steroid biosynthetic process);GO:0006699(bile acid biosynthetic p…	00120(Primary bile acid biosynthesis);01040(Biosynthesis of unsaturated fatty acids);03320(PPAR signaling pathway);04146(Peroxisome);04146(Peroxisome)	3' UTR
chr1	52995355	52995893	539	ENSG00000116171	ENST00000371514	SCP2	GO:0000062(fatty-acyl-CoA binding);GO:0003824(catalytic activity);GO:0005102(signaling receptor binding);GO:0005515(protein binding);GO:0005654(nucleoplasm);GO:0005737(cytoplasm);GO:0005739(mitochondrion);GO:0005777(peroxisome);GO:0005782(peroxisomal matrix);GO:0005829(cytosol);GO:0006625(protein targeting to peroxisome);GO:0006694(steroid biosynthetic process);GO:0006699(bile acid biosynthetic p…	00120(Primary bile acid biosynthesis);01040(Biosynthesis of unsaturated fatty acids);03320(PPAR signaling pathway);04146(Peroxisome);04146(Peroxisome)	3' UTR
chr1	53202291	53202591	301	ENSG00000157184	ENST00000636867	CPT2	GO:0004095(carnitine O-palmitoyltransferase activity);GO:0005654(nucleoplasm);GO:0005730(nucleolus);GO:0005739(mitochondrion);GO:0005743(mitochondrial inner membrane);GO:0006629(lipid metabolic process);GO:0006631(fatty acid metabolic process);GO:0006635(fatty acid beta-oxidation);GO:0006853(carnitine shuttle);GO:0016020(membrane);GO:0016740(transferase activity);GO:0016746(transferase activity, …	00071(Fatty acid degradation);03320(PPAR signaling pathway);04714(Thermogenesis);04714(Thermogenesis)	3' UTR
chr1	53209192	53209432	241	ENSG00000157184	ENST00000636867	CPT2	GO:0004095(carnitine O-palmitoyltransferase activity);GO:0005654(nucleoplasm);GO:0005730(nucleolus);GO:0005739(mitochondrion);GO:0005743(mitochondrial inner membrane);GO:0006629(lipid metabolic process);GO:0006631(fatty acid metabolic process);GO:0006635(fatty acid beta-oxidation);GO:0006853(carnitine shuttle);GO:0016020(membrane);GO:0016740(transferase activity);GO:0016746(transferase activity, …	00071(Fatty acid degradation);03320(PPAR signaling pathway);04714(Thermogenesis);04714(Thermogenesis)	Exon (ENST00000637726/ENSG00000157184, exon 1 of 1)
chr1	53210000	53211467	1468	ENSG00000157184	ENST00000636867	CPT2	GO:0004095(carnitine O-palmitoyltransferase activity);GO:0005654(nucleoplasm);GO:0005730(nucleolus);GO:0005739(mitochondrion);GO:0005743(mitochondrial inner membrane);GO:0006629(lipid metabolic process);GO:0006631(fatty acid metabolic process);GO:0006635(fatty acid beta-oxidation);GO:0006853(carnitine shuttle);GO:0016020(membrane);GO:0016740(transferase activity);GO:0016746(transferase activity, …	00071(Fatty acid degradation);03320(PPAR signaling pathway);04714(Thermogenesis);04714(Thermogenesis)	3' UTR
chr1	53213808	53214197	390	ENSG00000157184	ENST00000636867	CPT2	GO:0004095(carnitine O-palmitoyltransferase activity);GO:0005654(nucleoplasm);GO:0005730(nucleolus);GO:0005739(mitochondrion);GO:0005743(mitochondrial inner membrane);GO:0006629(lipid metabolic process);GO:0006631(fatty acid metabolic process);GO:0006635(fatty acid beta-oxidation);GO:0006853(carnitine shuttle);GO:0016020(membrane);GO:0016740(transferase activity);GO:0016746(transferase activity, …	00071(Fatty acid degradation);03320(PPAR signaling pathway);04714(Thermogenesis);04714(Thermogenesis)	3' UTR
chr1	53238610	53239171	562	ENSG00000226754	ENST00000458151	AL606760	NA	NA	Exon (ENST00000458151/ENSG00000226754, exon 1 of 3)
chr1	54088638	54097121	8484	ENSG00000225183	ENST00000444055	AL353898	NA	NA	3' UTR
chr1	54097361	54097481	121	ENSG00000116205	ENST00000648983	TCEANC2	GO:0005515(protein binding);GO:0005634(nucleus);GO:0006351(transcription, DNA-templated);GO:0006351(transcription, DNA-templated)	NA	3' UTR
chr1	54098769	54099009	241	ENSG00000116205	ENST00000648983	TCEANC2	GO:0005515(protein binding);GO:0005634(nucleus);GO:0006351(transcription, DNA-templated);GO:0006351(transcription, DNA-templated)	NA	3' UTR
chr1	54610072	54610281	210	ENSG00000162390	ENST00000481208	ACOT11	GO:0000062(fatty-acyl-CoA binding);GO:0005737(cytoplasm);GO:0005829(cytosol);GO:0006631(fatty acid metabolic process);GO:0006637(acyl-CoA metabolic process);GO:0008289(lipid binding);GO:0009266(response to temperature stimulus);GO:0009409(response to cold);GO:0016290(palmitoyl-CoA hydrolase activity);GO:0016787(hydrolase activity);GO:0016790(thiolester hydrolase activity);GO:0035556(intracellular…	NA	3' UTR
chr1	54653487	54653697	211	ENSG00000184313	ENST00000339553	MROH7	GO:0005615(extracellular space);GO:0016020(membrane);GO:0016021(integral component of membrane)	NA	Exon (ENST00000339553/ENSG00000184313, exon 3 of 19)
chr1	54731686	54742308	10623	ENSG00000243725	ENST00000486091	TTC4	GO:0005515(protein binding);GO:0005515(protein binding)	NA	3' UTR
chr1	54733638	54736825	3188	ENSG00000243725	ENST00000486091	TTC4	GO:0005515(protein binding);GO:0005515(protein binding)	NA	3' UTR
chr1	54737540	54742657	5118	ENSG00000243725	ENST00000371281	TTC4	GO:0005515(protein binding);GO:0005515(protein binding)	NA	3' UTR
chr1	54887829	54887944	116	ENSG00000233203	ENST00000443284	DHCR24-DT	NA	NA	Exon (ENST00000415336/ENSG00000242396, exon 2 of 2)
chr1	54887798	54888762	965	ENSG00000233203	ENST00000443284	DHCR24-DT	NA	NA	Exon (ENST00000415336/ENSG00000242396, exon 2 of 2)
chr1	54991989	54992288	300	ENSG00000233271	ENST00000436960	NA	NA	NA	3' UTR
chr1	55063629	55064852	1224	ENSG00000169174	ENST00000302118	PCSK9	GO:0001822(kidney development);GO:0001889(liver development);GO:0001920(negative regulation of receptor recycling);GO:0002092(positive regulation of receptor internalization);GO:0003723(RNA binding);GO:0004252(serine-type endopeptidase activity);GO:0005515(protein binding);GO:0005576(extracellular region);GO:0005615(extracellular space);GO:0005737(cytoplasm);GO:0005764(lysosome);GO:0005765(lysoso…	04979(Cholesterol metabolism);04979(Cholesterol metabolism)	3' UTR
chr1	59865196	59865971	776	ENSG00000134709	ENST00000371208	HOOK1	GO:0003779(actin binding);GO:0005515(protein binding);GO:0005737(cytoplasm);GO:0005813(centrosome);GO:0005829(cytosol);GO:0005856(cytoskeleton);GO:0005874(microtubule);GO:0007030(Golgi organization);GO:0007032(endosome organization);GO:0007040(lysosome organization);GO:0007275(multicellular organism development);GO:0007283(spermatogenesis);GO:0007286(spermatid development);GO:0008017(microtubule …	NA	Exon (ENST00000371208/ENSG00000134709, exon 18 of 22)
chr1	61082016	61132833	50818	ENSG00000162599	ENST00000403491	NFIA	GO:0000122(negative regulation of transcription by RNA polymerase II);GO:0000978(RNA polymerase II proximal promoter sequence-specific DNA binding);GO:0000981(DNA-binding transcription factor activity, RNA polymerase II-specific);GO:0001228(DNA-binding transcription activator activity, RNA polymerase II-specific);GO:0003677(DNA binding);GO:0003682(chromatin binding);GO:0003700(DNA-binding transcr…	NA	5' UTR
chr1	61359261	61455863	96603	ENSG00000162599	ENST00000357977	NFIA	GO:0000122(negative regulation of transcription by RNA polymerase II);GO:0000978(RNA polymerase II proximal promoter sequence-specific DNA binding);GO:0000981(DNA-binding transcription factor activity, RNA polymerase II-specific);GO:0001228(DNA-binding transcription activator activity, RNA polymerase II-specific);GO:0003677(DNA binding);GO:0003682(chromatin binding);GO:0003700(DNA-binding transcr…	NA	5' UTR
chr1	62161356	62161535	180	ENSG00000132849	ENST00000642238	PATJ	GO:0005515(protein binding);GO:0005737(cytoplasm);GO:0005813(centrosome);GO:0005815(microtubule organizing center);GO:0005829(cytosol);GO:0005886(plasma membrane);GO:0005923(bicellular tight junction);GO:0016020(membrane);GO:0016324(apical plasma membrane);GO:0030054(cell junction);GO:0032991(protein-containing complex);GO:0035556(intracellular signal transduction);GO:0045177(apical part of cell)…	04390(Hippo signaling pathway);04530(Tight junction);05165(Human papillomavirus infection);05165(Human papillomavirus infection)	3' UTR
chr1	62163214	62163334	121	ENSG00000132849	ENST00000642238	PATJ	GO:0005515(protein binding);GO:0005737(cytoplasm);GO:0005813(centrosome);GO:0005815(microtubule organizing center);GO:0005829(cytosol);GO:0005886(plasma membrane);GO:0005923(bicellular tight junction);GO:0016020(membrane);GO:0016324(apical plasma membrane);GO:0030054(cell junction);GO:0032991(protein-containing complex);GO:0035556(intracellular signal transduction);GO:0045177(apical part of cell)…	04390(Hippo signaling pathway);04530(Tight junction);05165(Human papillomavirus infection);05165(Human papillomavirus infection)	3' UTR
chr1	62442266	62450785	8520	ENSG00000162607	ENST00000452143	USP1	GO:0001501(skeletal system development);GO:0004197(cysteine-type endopeptidase activity);GO:0004843(thiol-dependent ubiquitin-specific protease activity);GO:0005515(protein binding);GO:0005634(nucleus);GO:0005654(nucleoplasm);GO:0006281(DNA repair);GO:0006282(regulation of DNA repair);GO:0006508(proteolysis);GO:0006511(ubiquitin-dependent protein catabolic process);GO:0006974(cellular response to…	03460(Fanconi anemia pathway);03460(Fanconi anemia pathway)	Exon (ENST00000452143/ENSG00000162607, exon 4 of 5)
chr1	63368162	63370891	2730	ENSG00000088035	ENST00000647818	ALG6	GO:0004583(dolichyl-phosphate-glucose-glycolipid alpha-glucosyltransferase activity);GO:0005783(endoplasmic reticulum);GO:0005789(endoplasmic reticulum membrane);GO:0006486(protein glycosylation);GO:0006487(protein N-linked glycosylation);GO:0006488(dolichol-linked oligosaccharide biosynthetic process);GO:0006490(oligosaccharide-lipid intermediate biosynthetic process);GO:0016020(membrane);GO:001…	00510(N-Glycan biosynthesis);00510(N-Glycan biosynthesis)	5' UTR
chr1	63436979	63437188	210	ENSG00000088035	ENST00000647818	ALG6	GO:0004583(dolichyl-phosphate-glucose-glycolipid alpha-glucosyltransferase activity);GO:0005783(endoplasmic reticulum);GO:0005789(endoplasmic reticulum membrane);GO:0006486(protein glycosylation);GO:0006487(protein N-linked glycosylation);GO:0006488(dolichol-linked oligosaccharide biosynthetic process);GO:0006490(oligosaccharide-lipid intermediate biosynthetic process);GO:0016020(membrane);GO:001…	00510(N-Glycan biosynthesis);00510(N-Glycan biosynthesis)	3' UTR
chr1	63593994	63600012	6019	ENSG00000079739	ENST00000473117	PGM1	GO:0000287(magnesium ion binding);GO:0004614(phosphoglucomutase activity);GO:0005515(protein binding);GO:0005576(extracellular region);GO:0005737(cytoplasm);GO:0005829(cytosol);GO:0005975(carbohydrate metabolic process);GO:0005978(glycogen biosynthetic process);GO:0005980(glycogen catabolic process);GO:0006006(glucose metabolic process);GO:0006094(gluconeogenesis);GO:0006096(glycolytic process);G…	00010(Glycolysis / Gluconeogenesis);00030(Pentose phosphate pathway);00052(Galactose metabolism);00230(Purine metabolism);00500(Starch and sucrose metabolism);00520(Amino sugar and nucleotide sugar metabolism);00520(Amino sugar and nucleotide sugar metabolism)	5' UTR
chr1	64177509	64177659	151	ENSG00000185483	ENST00000371079	ROR1	GO:0000166(nucleotide binding);GO:0001725(stress fiber);GO:0004672(protein kinase activity);GO:0004714(transmembrane receptor protein tyrosine kinase activity);GO:0005515(protein binding);GO:0005524(ATP binding);GO:0005737(cytoplasm);GO:0005886(plasma membrane);GO:0005887(integral component of plasma membrane);GO:0006468(protein phosphorylation);GO:0007169(transmembrane receptor protein tyrosine …	04310(Wnt signaling pathway)	Exon (ENST00000371079/ENSG00000185483, exon 9 of 9)
chr1	64178558	64178858	301	ENSG00000185483	ENST00000371079	ROR1	GO:0000166(nucleotide binding);GO:0001725(stress fiber);GO:0004672(protein kinase activity);GO:0004714(transmembrane receptor protein tyrosine kinase activity);GO:0005515(protein binding);GO:0005524(ATP binding);GO:0005737(cytoplasm);GO:0005886(plasma membrane);GO:0005887(integral component of plasma membrane);GO:0006468(protein phosphorylation);GO:0007169(transmembrane receptor protein tyrosine …	04310(Wnt signaling pathway)	3' UTR
chr1	64681261	64692341	11081	ENSG00000158966	ENST00000651257	CACHD1	GO:0005245(voltage-gated calcium channel activity);GO:0005891(voltage-gated calcium channel complex);GO:0006811(ion transport);GO:0006816(calcium ion transport);GO:0016020(membrane);GO:0016021(integral component of membrane);GO:0070588(calcium ion transmembrane transport);GO:0070588(calcium ion transmembrane transport)	NA	3' UTR
chr1	65435768	65435977	210	ENSG00000116678	ENST00000371059	LEPR	GO:0001525(angiogenesis);GO:0004888(transmembrane signaling receptor activity);GO:0004896(cytokine receptor activity);GO:0005515(protein binding);GO:0005576(extracellular region);GO:0005886(plasma membrane);GO:0005977(glycogen metabolic process);GO:0006112(energy reserve metabolic process);GO:0006909(phagocytosis);GO:0007166(cell surface receptor signaling pathway);GO:0007275(multicellular organi…	04060(Cytokine-cytokine receptor interaction);04080(Neuroactive ligand-receptor interaction);04152(AMPK signaling pathway);04630(Jak-STAT signaling pathway);04920(Adipocytokine signaling pathway);04932(Non-alcoholic fatty liver disease (NAFLD));04932(Non-alcoholic fatty liver disease (NAFLD))	3' UTR
chr1	66368869	66372841	3973	ENSG00000184588	ENST00000329654	PDE4B	GO:0000930(gamma-tubulin complex);GO:0001780(neutrophil homeostasis);GO:0004114(3',5'-cyclic-nucleotide phosphodiesterase activity);GO:0004115(3',5'-cyclic-AMP phosphodiesterase activity);GO:0005515(protein binding);GO:0005813(centrosome);GO:0005829(cytosol);GO:0005891(voltage-gated calcium channel complex);GO:0006198(cAMP catabolic process);GO:0007165(signal transduction);GO:0007186(G protein-co…	00230(Purine metabolism);04024(cAMP signaling pathway);04928(Parathyroid hormone synthesis, secretion and action);05032(Morphine addiction);05032(Morphine addiction)	3' UTR
chr1	66372961	66373171	211	ENSG00000184588	ENST00000329654	PDE4B	GO:0000930(gamma-tubulin complex);GO:0001780(neutrophil homeostasis);GO:0004114(3',5'-cyclic-nucleotide phosphodiesterase activity);GO:0004115(3',5'-cyclic-AMP phosphodiesterase activity);GO:0005515(protein binding);GO:0005813(centrosome);GO:0005829(cytosol);GO:0005891(voltage-gated calcium channel complex);GO:0006198(cAMP catabolic process);GO:0007165(signal transduction);GO:0007186(G protein-co…	00230(Purine metabolism);04024(cAMP signaling pathway);04928(Parathyroid hormone synthesis, secretion and action);05032(Morphine addiction);05032(Morphine addiction)	3' UTR
chr1	66924925	66926211	1287	ENSG00000198160	ENST00000357692	MIER1	GO:0000122(negative regulation of transcription by RNA polymerase II);GO:0000981(DNA-binding transcription factor activity, RNA polymerase II-specific);GO:0001103(RNA polymerase II repressing transcription factor binding);GO:0003677(DNA binding);GO:0003714(transcription corepressor activity);GO:0004407(histone deacetylase activity);GO:0005515(protein binding);GO:0005634(nucleus);GO:0005654(nucleo…	NA	5' UTR
chr1	66958076	66958856	781	ENSG00000198160	ENST00000355977	MIER1	GO:0000122(negative regulation of transcription by RNA polymerase II);GO:0000981(DNA-binding transcription factor activity, RNA polymerase II-specific);GO:0001103(RNA polymerase II repressing transcription factor binding);GO:0003677(DNA binding);GO:0003714(transcription corepressor activity);GO:0004407(histone deacetylase activity);GO:0005515(protein binding);GO:0005634(nucleus);GO:0005654(nucleo…	NA	Exon (ENST00000355977/ENSG00000198160, exon 4 of 14)
chr1	68881727	68883234	1508	ENSG00000285407	ENST00000645269	AL033530	NA	NA	Exon (ENST00000646995/ENSG00000285407, exon 1 of 2)
chr1	68923500	68943362	19863	ENSG00000285407	ENST00000643361	AL033530	NA	NA	Exon (ENST00000643361/ENSG00000285407, exon 6 of 7)
chr1	70038284	70038464	181	ENSG00000033122	ENST00000651989	LRRC7	GO:0000165(MAPK cascade);GO:0005515(protein binding);GO:0005576(extracellular region);GO:0005737(cytoplasm);GO:0005829(cytosol);GO:0005886(plasma membrane);GO:0005911(cell-cell junction);GO:0005913(cell-cell adherens junction);GO:0008328(ionotropic glutamate receptor complex);GO:0010976(positive regulation of neuron projection development);GO:0014069(postsynaptic density);GO:0016020(membrane);GO:…	NA	Exon (ENST00000651989/ENSG00000033122, exon 21 of 27)
chr1	70221481	70221660	180	ENSG00000116754	ENST00000370951	SRSF11	GO:0000398(mRNA splicing, via spliceosome);GO:0003676(nucleic acid binding);GO:0003723(RNA binding);GO:0005515(protein binding);GO:0005634(nucleus);GO:0005654(nucleoplasm);GO:0006397(mRNA processing);GO:0006405(RNA export from nucleus);GO:0006406(mRNA export from nucleus);GO:0008380(RNA splicing);GO:0016607(nuclear speck);GO:0031124(mRNA 3'-end processing);GO:0031124(mRNA 3'-end processing)	NA	5' UTR
chr1	70239449	70248517	9069	ENSG00000116754	ENST00000460795	SRSF11	GO:0000398(mRNA splicing, via spliceosome);GO:0003676(nucleic acid binding);GO:0003723(RNA binding);GO:0005515(protein binding);GO:0005634(nucleus);GO:0005654(nucleoplasm);GO:0006397(mRNA processing);GO:0006405(RNA export from nucleus);GO:0006406(mRNA export from nucleus);GO:0008380(RNA splicing);GO:0016607(nuclear speck);GO:0031124(mRNA 3'-end processing);GO:0031124(mRNA 3'-end processing)	NA	Exon (ENST00000370951/ENSG00000116754, exon 8 of 13)
chr1	70249865	70250224	360	ENSG00000116754	ENST00000370951	SRSF11	GO:0000398(mRNA splicing, via spliceosome);GO:0003676(nucleic acid binding);GO:0003723(RNA binding);GO:0005515(protein binding);GO:0005634(nucleus);GO:0005654(nucleoplasm);GO:0006397(mRNA processing);GO:0006405(RNA export from nucleus);GO:0006406(mRNA export from nucleus);GO:0008380(RNA splicing);GO:0016607(nuclear speck);GO:0031124(mRNA 3'-end processing);GO:0031124(mRNA 3'-end processing)	NA	Exon (ENST00000370951/ENSG00000116754, exon 11 of 13)
chr1	71081384	71093227	11844	ENSG00000229956	ENST00000630350	ZRANB2-AS2	NA	NA	Exon (ENST00000455406/ENSG00000229956, exon 1 of 4)
chr1	71208295	71237488	29194	ENSG00000229956	ENST00000455406	ZRANB2-AS2	NA	NA	Exon (ENST00000455406/ENSG00000229956, exon 3 of 4)
chr1	71251032	71251529	498	ENSG00000229956	ENST00000583678	ZRANB2-AS2	NA	NA	Exon (ENST00000634641/ENSG00000229956, exon 4 of 5)
chr1	77044255	77044345	91	ENSG00000117069	ENST00000318803	ST6GALNAC5	GO:0000139(Golgi membrane);GO:0001665(alpha-N-acetylgalactosaminide alpha-2,6-sialyltransferase activity);GO:0005794(Golgi apparatus);GO:0006486(protein glycosylation);GO:0006688(glycosphingolipid biosynthetic process);GO:0008373(sialyltransferase activity);GO:0009312(oligosaccharide biosynthetic process);GO:0016020(membrane);GO:0016021(integral component of membrane);GO:0016740(transferase activ…	00604(Glycosphingolipid biosynthesis - ganglio series);00604(Glycosphingolipid biosynthesis - ganglio series)	Exon (ENST00000318803/ENSG00000117069, exon 3 of 5)
chr1	77918011	77931824	13814	ENSG00000162614	ENST00000342754	NEXN	GO:0003779(actin binding);GO:0005737(cytoplasm);GO:0005856(cytoskeleton);GO:0005886(plasma membrane);GO:0005912(adherens junction);GO:0005925(focal adhesion);GO:0007156(homophilic cell adhesion via plasma membrane adhesion molecules);GO:0007411(axon guidance);GO:0008307(structural constituent of muscle);GO:0009617(response to bacterium);GO:0030018(Z disc);GO:0030054(cell junction);GO:0030334(regu…	NA	Exon (ENST00000401035/ENSG00000162614, exon 3 of 9)
chr1	77933267	77941845	8579	ENSG00000162614	ENST00000470735	NEXN	GO:0003779(actin binding);GO:0005737(cytoplasm);GO:0005856(cytoskeleton);GO:0005886(plasma membrane);GO:0005912(adherens junction);GO:0005925(focal adhesion);GO:0007156(homophilic cell adhesion via plasma membrane adhesion molecules);GO:0007411(axon guidance);GO:0008307(structural constituent of muscle);GO:0009617(response to bacterium);GO:0030018(Z disc);GO:0030054(cell junction);GO:0030334(regu…	NA	Exon (ENST00000401035/ENSG00000162614, exon 9 of 9)
chr1	77942055	77942816	762	ENSG00000162614	ENST00000330010	NEXN	GO:0003779(actin binding);GO:0005737(cytoplasm);GO:0005856(cytoskeleton);GO:0005886(plasma membrane);GO:0005912(adherens junction);GO:0005925(focal adhesion);GO:0007156(homophilic cell adhesion via plasma membrane adhesion molecules);GO:0007411(axon guidance);GO:0008307(structural constituent of muscle);GO:0009617(response to bacterium);GO:0030018(Z disc);GO:0030054(cell junction);GO:0030334(regu…	NA	Exon (ENST00000330010/ENSG00000162614, exon 11 of 12)
chr1	77979175	77980276	1102	ENSG00000137960	ENST00000476882	GIPC2	GO:0003674(molecular_function);GO:0005515(protein binding);GO:0005737(cytoplasm);GO:0008150(biological_process);GO:0042802(identical protein binding);GO:0070062(extracellular exosome);GO:0070062(extracellular exosome)	NA	5' UTR
chr1	78642373	78642762	390	ENSG00000137959	ENST00000370751	IFI44L	GO:0003674(molecular_function);GO:0005525(GTP binding);GO:0005575(cellular_component);GO:0005737(cytoplasm);GO:0006955(immune response);GO:0051607(defense response to virus);GO:0051607(defense response to virus)	NA	3' UTR
chr1	81984592	81986928	2337	ENSG00000117114	ENST00000370721	ADGRL2	GO:0004888(transmembrane signaling receptor activity);GO:0004930(G protein-coupled receptor activity);GO:0005887(integral component of plasma membrane);GO:0007165(signal transduction);GO:0007166(cell surface receptor signaling pathway);GO:0007186(G protein-coupled receptor signaling pathway);GO:0007189(adenylate cyclase-activating G protein-coupled receptor signaling pathway);GO:0007420(brain dev…	NA	Exon (ENST00000370721/ENSG00000117114, exon 22 of 25)
chr1	84479259	84479467	209	ENSG00000117133	ENST00000370656	RPF1	GO:0003723(RNA binding);GO:0005515(protein binding);GO:0005634(nucleus);GO:0005730(nucleolus);GO:0006364(rRNA processing);GO:0019843(rRNA binding);GO:0030687(preribosome, large subunit precursor);GO:0042254(ribosome biogenesis);GO:0042254(ribosome biogenesis)	NA	5' UTR
chr1	85582435	85583652	1218	ENSG00000142871	ENST00000451137	CCN1	GO:0000166(nucleotide binding);GO:0001649(osteoblast differentiation);GO:0001934(positive regulation of protein phosphorylation);GO:0002041(intussusceptive angiogenesis);GO:0003181(atrioventricular valve morphogenesis);GO:0003278(apoptotic process involved in heart morphogenesis);GO:0003281(ventricular septum development);GO:0005178(integrin binding);GO:0005201(extracellular matrix structural con…	NA	3' UTR
chr1	86455145	86455264	120	ENSG00000137975	ENST00000370565	CLCA2	GO:0005229(intracellular calcium activated chloride channel activity);GO:0005254(chloride channel activity);GO:0005576(extracellular region);GO:0005634(nucleus);GO:0005829(cytosol);GO:0005886(plasma membrane);GO:0005887(integral component of plasma membrane);GO:0006508(proteolysis);GO:0006811(ion transport);GO:0006821(chloride transport);GO:0007155(cell adhesion);GO:0008233(peptidase activity);GO…	04924(Renin secretion);04972(Pancreatic secretion);04972(Pancreatic secretion)	Exon (ENST00000370565/ENSG00000137975, exon 14 of 14)
chr1	87103533	87104683	1151	ENSG00000153936	ENST00000370550	HS2ST1	GO:0000139(Golgi membrane);GO:0004394(heparan sulfate 2-O-sulfotransferase activity);GO:0005794(Golgi apparatus);GO:0006024(glycosaminoglycan biosynthetic process);GO:0008146(sulfotransferase activity);GO:0015014(heparan sulfate proteoglycan biosynthetic process, polysaccharide chain biosynthetic process);GO:0015015(heparan sulfate proteoglycan biosynthetic process, enzymatic modification);GO:001…	00534(Glycosaminoglycan biosynthesis - heparan sulfate / heparin);00534(Glycosaminoglycan biosynthesis - heparan sulfate / heparin)	Exon (ENST00000370550/ENSG00000153936, exon 6 of 7)
chr1	87133633	87168139	34507	ENSG00000267272	ENST00000469312	LINC01140	NA	NA	Exon (ENST00000370548/ENSG00000267561, exon 7 of 8)
chr1	87134004	87134214	211	ENSG00000267272	ENST00000469312	LINC01140	NA	NA	Exon (ENST00000471417/ENSG00000267272, exon 3 of 3)
chr1	87332238	87345569	13332	ENSG00000143013	ENST00000370544	LMO4	GO:0001158(enhancer sequence-specific DNA binding);GO:0001843(neural tube closure);GO:0003281(ventricular septum development);GO:0003700(DNA-binding transcription factor activity);GO:0005515(protein binding);GO:0005667(transcription factor complex);GO:0006366(transcription by RNA polymerase II);GO:0008134(transcription factor binding);GO:0021514(ventral spinal cord interneuron differentiation);GO…	NA	3' UTR
chr1	89198922	89206328	7407	ENSG00000162654	ENST00000355754	GBP4	GO:0000139(Golgi membrane);GO:0000166(nucleotide binding);GO:0003924(GTPase activity);GO:0005515(protein binding);GO:0005525(GTP binding);GO:0005634(nucleus);GO:0005737(cytoplasm);GO:0005794(Golgi apparatus);GO:0005829(cytosol);GO:0016020(membrane);GO:0016787(hydrolase activity);GO:0042803(protein homodimerization activity);GO:0048471(perinuclear region of cytoplasm);GO:0071346(cellular response …	04621(NOD-like receptor signaling pathway);04621(NOD-like receptor signaling pathway)	5' UTR
chr1	89633282	89715154	81873	ENSG00000226394	ENST00000440817	AC093423	NA	NA	5' UTR
chr1	89633288	89933250	299963	ENSG00000171488	ENST00000416805	LRRC8C	GO:0005225(volume-sensitive anion channel activity);GO:0005515(protein binding);GO:0005623(cell);GO:0005737(cytoplasm);GO:0005783(endoplasmic reticulum);GO:0005789(endoplasmic reticulum membrane);GO:0005886(plasma membrane);GO:0005887(integral component of plasma membrane);GO:0006811(ion transport);GO:0006884(cell volume homeostasis);GO:0015698(inorganic anion transport);GO:0015734(taurine transp…	NA	5' UTR
chr1	91514946	91524475	9530	ENSG00000097046	ENST00000234626	CDC7	GO:0000082(G1/S transition of mitotic cell cycle);GO:0000166(nucleotide binding);GO:0000727(double-strand break repair via break-induced replication);GO:0004672(protein kinase activity);GO:0004674(protein serine/threonine kinase activity);GO:0005515(protein binding);GO:0005524(ATP binding);GO:0005634(nucleus);GO:0005654(nucleoplasm);GO:0005737(cytoplasm);GO:0006260(DNA replication);GO:0006468(pro…	04110(Cell cycle);04110(Cell cycle)	3' UTR
chr1	92181900	92184396	2497	ENSG00000189195	ENST00000635934	BTBD8	GO:0005515(protein binding);GO:0005634(nucleus);GO:0005654(nucleoplasm);GO:0098793(presynapse);GO:0150007(clathrin-dependent synaptic vesicle endocytosis);GO:0150007(clathrin-dependent synaptic vesicle endocytosis)	NA	3' UTR
chr1	92387406	92388964	1559	ENSG00000122484	ENST00000610020	RPAP2	GO:0004721(phosphoprotein phosphatase activity);GO:0004722(protein serine/threonine phosphatase activity);GO:0005515(protein binding);GO:0005634(nucleus);GO:0005654(nucleoplasm);GO:0005730(nucleolus);GO:0005737(cytoplasm);GO:0005829(cytosol);GO:0008420(RNA polymerase II CTD heptapeptide repeat phosphatase activity);GO:0009301(snRNA transcription);GO:0016591(RNA polymerase II, holoenzyme);GO:00167…	NA	3' UTR
chr1	92389024	92389443	420	ENSG00000122484	ENST00000610020	RPAP2	GO:0004721(phosphoprotein phosphatase activity);GO:0004722(protein serine/threonine phosphatase activity);GO:0005515(protein binding);GO:0005634(nucleus);GO:0005654(nucleoplasm);GO:0005730(nucleolus);GO:0005737(cytoplasm);GO:0005829(cytosol);GO:0008420(RNA polymerase II CTD heptapeptide repeat phosphatase activity);GO:0009301(snRNA transcription);GO:0016591(RNA polymerase II, holoenzyme);GO:00167…	NA	3' UTR
chr1	92837447	92837777	331	ENSG00000122406	ENST00000644759	RPL5	GO:0000027(ribosomal large subunit assembly);GO:0000184(nuclear-transcribed mRNA catabolic process, nonsense-mediated decay);GO:0003723(RNA binding);GO:0003730(mRNA 3'-UTR binding);GO:0003735(structural constituent of ribosome);GO:0005515(protein binding);GO:0005622(intracellular);GO:0005634(nucleus);GO:0005654(nucleoplasm);GO:0005730(nucleolus);GO:0005737(cytoplasm);GO:0005783(endoplasmic reticu…	03010(Ribosome);03010(Ribosome)	Exon (ENST00000644759/ENSG00000122406, exon 6 of 8)
chr1	93193699	93207321	13623	ENSG00000122483	ENST00000455267	CCDC18	NA	NA	Exon (ENST00000343253/ENSG00000122483, exon 6 of 29)
chr1	93226427	93278490	52064	ENSG00000122483	ENST00000447456	CCDC18	NA	NA	3' UTR
chr1	93534784	93536446	1663	ENSG00000137942	ENST00000260506	FNBP1L	GO:0005515(protein binding);GO:0005737(cytoplasm);GO:0005829(cytosol);GO:0005856(cytoskeleton);GO:0005886(plasma membrane);GO:0005938(cell cortex);GO:0006897(endocytosis);GO:0006900(vesicle budding from membrane);GO:0006914(autophagy);GO:0008289(lipid binding);GO:0010324(membrane invagination);GO:0016020(membrane);GO:0016050(vesicle organization);GO:0030050(vesicle transport along actin filament)…	NA	Exon (ENST00000260506/ENSG00000137942, exon 9 of 14)
chr1	93544125	93549406	5282	ENSG00000137942	ENST00000260506	FNBP1L	GO:0005515(protein binding);GO:0005737(cytoplasm);GO:0005829(cytosol);GO:0005856(cytoskeleton);GO:0005886(plasma membrane);GO:0005938(cell cortex);GO:0006897(endocytosis);GO:0006900(vesicle budding from membrane);GO:0006914(autophagy);GO:0008289(lipid binding);GO:0010324(membrane invagination);GO:0016020(membrane);GO:0016050(vesicle organization);GO:0030050(vesicle transport along actin filament)…	NA	Exon (ENST00000260506/ENSG00000137942, exon 10 of 14)
chr1	93847892	93848161	270	ENSG00000260464	ENST00000565336	AL049796	NA	NA	Exon (ENST00000565336/ENSG00000260464, exon 1 of 1)
chr1	94963092	94963181	90	ENSG00000235501	ENST00000452846	AC105942	NA	NA	Exon (ENST00000452846/ENSG00000235501, exon 4 of 4)
chr1	95743182	95759413	16232	ENSG00000228971	ENST00000456933	LINC02607	NA	NA	Exon (ENST00000603401/ENSG00000271252, exon 1 of 2)
chr1	99306776	99307045	270	ENSG00000117600	ENST00000370185	PLPPR4	GO:0005886(plasma membrane);GO:0005887(integral component of plasma membrane);GO:0006644(phospholipid metabolic process);GO:0007409(axonogenesis);GO:0008195(phosphatidate phosphatase activity);GO:0016020(membrane);GO:0016021(integral component of membrane);GO:0016787(hydrolase activity);GO:0016791(phosphatase activity);GO:0042577(lipid phosphatase activity);GO:0046839(phospholipid dephosphorylati…	NA	3' UTR
chr1	99689554	99689763	210	ENSG00000099260	ENST00000263174	PALMD	GO:0005737(cytoplasm);GO:0008360(regulation of cell shape);GO:0016020(membrane);GO:0030425(dendrite);GO:0042995(cell projection);GO:0043197(dendritic spine);GO:0043197(dendritic spine)	NA	Exon (ENST00000263174/ENSG00000099260, exon 7 of 8)
chr1	99969351	99969921	571	ENSG00000117620	ENST00000638371	SLC35A3	GO:0000139(Golgi membrane);GO:0005462(UDP-N-acetylglucosamine transmembrane transporter activity);GO:0005515(protein binding);GO:0005794(Golgi apparatus);GO:0006047(UDP-N-acetylglucosamine metabolic process);GO:0008643(carbohydrate transport);GO:0015165(pyrimidine nucleotide-sugar transmembrane transporter activity);GO:0016020(membrane);GO:0016021(integral component of membrane);GO:0030173(integr…	NA	5' UTR
chr1	100024448	100024508	61	ENSG00000117620	ENST00000638371	SLC35A3	GO:0000139(Golgi membrane);GO:0005462(UDP-N-acetylglucosamine transmembrane transporter activity);GO:0005515(protein binding);GO:0005794(Golgi apparatus);GO:0006047(UDP-N-acetylglucosamine metabolic process);GO:0008643(carbohydrate transport);GO:0015165(pyrimidine nucleotide-sugar transmembrane transporter activity);GO:0016020(membrane);GO:0016021(integral component of membrane);GO:0030173(integr…	NA	3' UTR
chr1	100035394	100035514	121	ENSG00000117620	ENST00000533028	SLC35A3	GO:0000139(Golgi membrane);GO:0005462(UDP-N-acetylglucosamine transmembrane transporter activity);GO:0005515(protein binding);GO:0005794(Golgi apparatus);GO:0006047(UDP-N-acetylglucosamine metabolic process);GO:0008643(carbohydrate transport);GO:0015165(pyrimidine nucleotide-sugar transmembrane transporter activity);GO:0016020(membrane);GO:0016021(integral component of membrane);GO:0030173(integr…	NA	3' UTR
chr1	101239051	101239200	150	ENSG00000170989	ENST00000475821	S1PR1	GO:0001525(angiogenesis);GO:0001664(G protein-coupled receptor binding);GO:0001955(blood vessel maturation);GO:0003245(cardiac muscle tissue growth involved in heart morphogenesis);GO:0003376(sphingosine-1-phosphate receptor signaling pathway);GO:0004930(G protein-coupled receptor activity);GO:0005515(protein binding);GO:0005654(nucleoplasm);GO:0005768(endosome);GO:0005886(plasma membrane);GO:000…	04068(FoxO signaling pathway);04071(Sphingolipid signaling pathway);04080(Neuroactive ligand-receptor interaction);04080(Neuroactive ligand-receptor interaction)	Exon (ENST00000475821/ENSG00000170989, exon 2 of 2)
chr1	101239260	101239767	508	ENSG00000170989	ENST00000475821	S1PR1	GO:0001525(angiogenesis);GO:0001664(G protein-coupled receptor binding);GO:0001955(blood vessel maturation);GO:0003245(cardiac muscle tissue growth involved in heart morphogenesis);GO:0003376(sphingosine-1-phosphate receptor signaling pathway);GO:0004930(G protein-coupled receptor activity);GO:0005515(protein binding);GO:0005654(nucleoplasm);GO:0005768(endosome);GO:0005886(plasma membrane);GO:000…	04068(FoxO signaling pathway);04071(Sphingolipid signaling pathway);04080(Neuroactive ligand-receptor interaction);04080(Neuroactive ligand-receptor interaction)	Exon (ENST00000475821/ENSG00000170989, exon 2 of 2)
chr1	107480852	107481151	300	ENSG00000162631	ENST00000370071	NTNG1	GO:0005515(protein binding);GO:0005576(extracellular region);GO:0005886(plasma membrane);GO:0007275(multicellular organism development);GO:0007399(nervous system development);GO:0007409(axonogenesis);GO:0016020(membrane);GO:0030154(cell differentiation);GO:0031225(anchored component of membrane);GO:0046658(anchored component of plasma membrane);GO:0050804(modulation of chemical synaptic transmiss…	04360(Axon guidance);04514(Cell adhesion molecules (CAMs));04514(Cell adhesion molecules (CAMs))	3' UTR
chr1	108924045	108924345	301	ENSG00000121957	ENST00000406462	GPSM2	GO:0000132(establishment of mitotic spindle orientation);GO:0000166(nucleotide binding);GO:0000922(spindle pole);GO:0001965(G-protein alpha-subunit binding);GO:0005092(GDP-dissociation inhibitor activity);GO:0005515(protein binding);GO:0005737(cytoplasm);GO:0005813(centrosome);GO:0005829(cytosol);GO:0005856(cytoskeleton);GO:0005886(plasma membrane);GO:0005938(cell cortex);GO:0007049(cell cycle);G…	NA	3' UTR
chr1	108932330	108932629	300	ENSG00000121940	ENST00000369968	CLCC1	GO:0005254(chloride channel activity);GO:0005634(nucleus);GO:0005783(endoplasmic reticulum);GO:0005794(Golgi apparatus);GO:0006811(ion transport);GO:0006821(chloride transport);GO:0016020(membrane);GO:0016021(integral component of membrane);GO:0034707(chloride channel complex);GO:0043231(intracellular membrane-bounded organelle);GO:1902476(chloride transmembrane transport);GO:1902476(chloride tra…	NA	3' UTR
chr1	108932899	108933378	480	ENSG00000121940	ENST00000369968	CLCC1	GO:0005254(chloride channel activity);GO:0005634(nucleus);GO:0005783(endoplasmic reticulum);GO:0005794(Golgi apparatus);GO:0006811(ion transport);GO:0006821(chloride transport);GO:0016020(membrane);GO:0016021(integral component of membrane);GO:0034707(chloride channel complex);GO:0043231(intracellular membrane-bounded organelle);GO:1902476(chloride transmembrane transport);GO:1902476(chloride tra…	NA	3' UTR
chr1	109192718	109192807	90	ENSG00000116299	ENST00000457623	KIAA1324	GO:0000045(autophagosome assembly);GO:0003723(RNA binding);GO:0005764(lysosome);GO:0005765(lysosomal membrane);GO:0005768(endosome);GO:0005770(late endosome);GO:0005794(Golgi apparatus);GO:0005802(trans-Golgi network);GO:0005886(plasma membrane);GO:0005887(integral component of plasma membrane);GO:0006914(autophagy);GO:0009267(cellular response to starvation);GO:0016020(membrane);GO:0016021(integ…	NA	3' UTR
chr1	109494052	109496559	2508	ENSG00000174151	ENST00000393709	CYB561D1	GO:0016020(membrane);GO:0016021(integral component of membrane);GO:0046872(metal ion binding);GO:0055114(oxidation-reduction process);GO:0055114(oxidation-reduction process)	NA	5' UTR
chr1	109546743	109546923	181	ENSG00000156097	ENST00000527748	GPR61	GO:0004930(G protein-coupled receptor activity);GO:0005515(protein binding);GO:0005768(endosome);GO:0005886(plasma membrane);GO:0007165(signal transduction);GO:0007186(G protein-coupled receptor signaling pathway);GO:0010008(endosome membrane);GO:0016020(membrane);GO:0016021(integral component of membrane);GO:0043235(receptor complex);GO:0043950(positive regulation of cAMP-mediated signaling);GO:…	NA	3' UTR
chr1	109594991	109595501	511	ENSG00000065135	ENST00000369851	GNAI3	GO:0000139(Golgi membrane);GO:0000166(nucleotide binding);GO:0001664(G protein-coupled receptor binding);GO:0003924(GTPase activity);GO:0005515(protein binding);GO:0005525(GTP binding);GO:0005634(nucleus);GO:0005730(nucleolus);GO:0005737(cytoplasm);GO:0005765(lysosomal membrane);GO:0005789(endoplasmic reticulum membrane);GO:0005794(Golgi apparatus);GO:0005813(centrosome);GO:0005815(microtubule or…	04015(Rap1 signaling pathway);04022(cGMP-PKG signaling pathway);04024(cAMP signaling pathway);04062(Chemokine signaling pathway);04071(Sphingolipid signaling pathway);04261(Adrenergic signaling in cardiomyocytes);04360(Axon guidance);04371(Apelin signaling pathway);04540(Gap junction);04611(Platelet activation);04670(Leukocyte transendothelial migration);04713(Circadian entrainment);04723(Retrogr…	3' UTR
chr1	109611066	109611156	91	ENSG00000065135	ENST00000369851	GNAI3	GO:0000139(Golgi membrane);GO:0000166(nucleotide binding);GO:0001664(G protein-coupled receptor binding);GO:0003924(GTPase activity);GO:0005515(protein binding);GO:0005525(GTP binding);GO:0005634(nucleus);GO:0005730(nucleolus);GO:0005737(cytoplasm);GO:0005765(lysosomal membrane);GO:0005789(endoplasmic reticulum membrane);GO:0005794(Golgi apparatus);GO:0005813(centrosome);GO:0005815(microtubule or…	04015(Rap1 signaling pathway);04022(cGMP-PKG signaling pathway);04024(cAMP signaling pathway);04062(Chemokine signaling pathway);04071(Sphingolipid signaling pathway);04261(Adrenergic signaling in cardiomyocytes);04360(Axon guidance);04371(Apelin signaling pathway);04540(Gap junction);04611(Platelet activation);04670(Leukocyte transendothelial migration);04713(Circadian entrainment);04723(Retrogr…	3' UTR
chr1	109616914	109617124	211	ENSG00000065135	ENST00000369851	GNAI3	GO:0000139(Golgi membrane);GO:0000166(nucleotide binding);GO:0001664(G protein-coupled receptor binding);GO:0003924(GTPase activity);GO:0005515(protein binding);GO:0005525(GTP binding);GO:0005634(nucleus);GO:0005730(nucleolus);GO:0005737(cytoplasm);GO:0005765(lysosomal membrane);GO:0005789(endoplasmic reticulum membrane);GO:0005794(Golgi apparatus);GO:0005813(centrosome);GO:0005815(microtubule or…	04015(Rap1 signaling pathway);04022(cGMP-PKG signaling pathway);04024(cAMP signaling pathway);04062(Chemokine signaling pathway);04071(Sphingolipid signaling pathway);04261(Adrenergic signaling in cardiomyocytes);04360(Axon guidance);04371(Apelin signaling pathway);04540(Gap junction);04611(Platelet activation);04670(Leukocyte transendothelial migration);04713(Circadian entrainment);04723(Retrogr…	3' UTR
chr1	109661134	109669508	8375	ENSG00000213366	ENST00000442650	GSTM2	GO:0004364(glutathione transferase activity);GO:0004602(glutathione peroxidase activity);GO:0005102(signaling receptor binding);GO:0005515(protein binding);GO:0005737(cytoplasm);GO:0005829(cytosol);GO:0006749(glutathione metabolic process);GO:0010880(regulation of release of sequestered calcium ion into cytosol by sarcoplasmic reticulum);GO:0010881(regulation of cardiac muscle contraction by regu…	00480(Glutathione metabolism);00980(Metabolism of xenobiotics by cytochrome P450);00982(Drug metabolism - cytochrome P450);00983(Drug metabolism - other enzymes);01524(Platinum drug resistance);05200(Pathways in cancer);05204(Chemical carcinogenesis);05225(Hepatocellular carcinoma);05418(Fluid shear stress and atherosclerosis);05418(Fluid shear stress and atherosclerosis)	5' UTR
chr1	110004161	110004281	121	ENSG00000168710	ENST00000393614	AHCYL1	GO:0003723(RNA binding);GO:0004013(adenosylhomocysteinase activity);GO:0005515(protein binding);GO:0005737(cytoplasm);GO:0005783(endoplasmic reticulum);GO:0005789(endoplasmic reticulum membrane);GO:0005829(cytosol);GO:0005886(plasma membrane);GO:0006378(mRNA polyadenylation);GO:0006611(protein export from nucleus);GO:0006730(one-carbon metabolic process);GO:0010765(positive regulation of sodium i…	00270(Cysteine and methionine metabolism);00270(Cysteine and methionine metabolism)	5' UTR
chr1	110050296	110054530	4235	ENSG00000143093	ENST00000369796	STRIP1	GO:0003674(molecular_function);GO:0005515(protein binding);GO:0005634(nucleus);GO:0005737(cytoplasm);GO:0005829(cytosol);GO:0017048(Rho GTPase binding);GO:0019901(protein kinase binding);GO:0022604(regulation of cell morphogenesis);GO:0030866(cortical actin cytoskeleton organization);GO:0070062(extracellular exosome);GO:0070062(extracellular exosome)	NA	3' UTR
chr1	110198287	110198436	150	ENSG00000197106	ENST00000331565	SLC6A17	GO:0005328(neurotransmitter:sodium symporter activity);GO:0005887(integral component of plasma membrane);GO:0006836(neurotransmitter transport);GO:0007420(brain development);GO:0008021(synaptic vesicle);GO:0015293(symporter activity);GO:0015804(neutral amino acid transport);GO:0015816(glycine transport);GO:0015820(leucine transport);GO:0015824(proline transport);GO:0016020(membrane);GO:0016021(in…	NA	Exon (ENST00000331565/ENSG00000197106, exon 12 of 12)
chr1	110199931	110200110	180	ENSG00000197106	ENST00000331565	SLC6A17	GO:0005328(neurotransmitter:sodium symporter activity);GO:0005887(integral component of plasma membrane);GO:0006836(neurotransmitter transport);GO:0007420(brain development);GO:0008021(synaptic vesicle);GO:0015293(symporter activity);GO:0015804(neutral amino acid transport);GO:0015816(glycine transport);GO:0015820(leucine transport);GO:0015824(proline transport);GO:0016020(membrane);GO:0016021(in…	NA	3' UTR
chr1	110201873	110201963	91	ENSG00000197106	ENST00000331565	SLC6A17	GO:0005328(neurotransmitter:sodium symporter activity);GO:0005887(integral component of plasma membrane);GO:0006836(neurotransmitter transport);GO:0007420(brain development);GO:0008021(synaptic vesicle);GO:0015293(symporter activity);GO:0015804(neutral amino acid transport);GO:0015816(glycine transport);GO:0015820(leucine transport);GO:0015824(proline transport);GO:0016020(membrane);GO:0016021(in…	NA	3' UTR
chr1	110226108	110228612	2505	ENSG00000116396	ENST00000469655	KCNC4	GO:0005216(ion channel activity);GO:0005244(voltage-gated ion channel activity);GO:0005249(voltage-gated potassium channel activity);GO:0005251(delayed rectifier potassium channel activity);GO:0005267(potassium channel activity);GO:0005515(protein binding);GO:0005886(plasma membrane);GO:0006811(ion transport);GO:0006813(potassium ion transport);GO:0007268(chemical synaptic transmission);GO:000807…	NA	Exon (ENST00000469655/ENSG00000116396, exon 3 of 5)
chr1	110233721	110233931	211	ENSG00000116396	ENST00000469655	KCNC4	GO:0005216(ion channel activity);GO:0005244(voltage-gated ion channel activity);GO:0005249(voltage-gated potassium channel activity);GO:0005251(delayed rectifier potassium channel activity);GO:0005267(potassium channel activity);GO:0005515(protein binding);GO:0005886(plasma membrane);GO:0006811(ion transport);GO:0006813(potassium ion transport);GO:0007268(chemical synaptic transmission);GO:000807…	NA	3' UTR
chr1	110347116	110347775	660	ENSG00000224699	ENST00000626572	LAMTOR5-AS1	NA	NA	Exon (ENST00000626572/ENSG00000224699, exon 1 of 3)
chr1	110416040	110416220	181	ENSG00000224699	ENST00000616223	LAMTOR5-AS1	NA	NA	Exon (ENST00000590413/ENSG00000224699, exon 4 of 6)
chr1	110964020	110964350	331	ENSG00000273010	ENST00000609118	AL360270	NA	NA	Exon (ENST00000609118/ENSG00000273010, exon 1 of 1)
chr1	112673441	112674650	1210	ENSG00000155363	ENST00000413052	MOV10	GO:0000166(nucleotide binding);GO:0000932(P-body);GO:0003723(RNA binding);GO:0004386(helicase activity);GO:0005515(protein binding);GO:0005524(ATP binding);GO:0005615(extracellular space);GO:0005634(nucleus);GO:0005737(cytoplasm);GO:0005829(cytosol);GO:0007223(Wnt signaling pathway, calcium modulating pathway);GO:0010494(cytoplasmic stress granule);GO:0010526(negative regulation of transposition,…	NA	5' UTR
chr1	112688536	112688865	330	ENSG00000155363	ENST00000413052	MOV10	GO:0000166(nucleotide binding);GO:0000932(P-body);GO:0003723(RNA binding);GO:0004386(helicase activity);GO:0005515(protein binding);GO:0005524(ATP binding);GO:0005615(extracellular space);GO:0005634(nucleus);GO:0005737(cytoplasm);GO:0005829(cytosol);GO:0007223(Wnt signaling pathway, calcium modulating pathway);GO:0010494(cytoplasmic stress granule);GO:0010526(negative regulation of transposition,…	NA	5' UTR
chr1	112850028	112877812	27785	ENSG00000215866	ENST00000401018	LINC01356	NA	NA	Exon (ENST00000456651/ENSG00000224167, exon 1 of 3)
chr1	112956445	112957585	1141	ENSG00000155380	ENST00000429288	SLC16A1	GO:0005813(centrosome);GO:0005886(plasma membrane);GO:0005887(integral component of plasma membrane);GO:0006090(pyruvate metabolic process);GO:0006629(lipid metabolic process);GO:0007098(centrosome cycle);GO:0008028(monocarboxylic acid transmembrane transporter activity);GO:0015129(lactate transmembrane transporter activity);GO:0015130(mevalonate transmembrane transporter activity);GO:0015293(sym…	NA	5' UTR
chr1	112968087	112969046	960	ENSG00000226419	ENST00000435800	SLC16A1-AS1	NA	NA	Exon (ENST00000428411/ENSG00000226419, exon 3 of 3)
chr1	112970396	112970726	331	ENSG00000226419	ENST00000435800	SLC16A1-AS1	NA	NA	Exon (ENST00000428411/ENSG00000226419, exon 3 of 3)
chr1	113008346	113046905	38560	ENSG00000226419	ENST00000451149	SLC16A1-AS1	NA	NA	Exon (ENST00000627431/ENSG00000226419, exon 4 of 6)
chr1	113116363	113124649	8287	ENSG00000198799	ENST00000361127	LRIG2	GO:0005102(signaling receptor binding);GO:0005515(protein binding);GO:0005615(extracellular space);GO:0005737(cytoplasm);GO:0005886(plasma membrane);GO:0007605(sensory perception of sound);GO:0010640(regulation of platelet-derived growth factor receptor signaling pathway);GO:0010977(negative regulation of neuron projection development);GO:0016020(membrane);GO:0016021(integral component of membran…	NA	3' UTR
chr1	113124888	113125068	181	ENSG00000198799	ENST00000361127	LRIG2	GO:0005102(signaling receptor binding);GO:0005515(protein binding);GO:0005615(extracellular space);GO:0005737(cytoplasm);GO:0005886(plasma membrane);GO:0007605(sensory perception of sound);GO:0010640(regulation of platelet-derived growth factor receptor signaling pathway);GO:0010977(negative regulation of neuron projection development);GO:0016020(membrane);GO:0016021(integral component of membran…	NA	3' UTR
chr1	113127525	113127705	181	ENSG00000198799	ENST00000361127	LRIG2	GO:0005102(signaling receptor binding);GO:0005515(protein binding);GO:0005615(extracellular space);GO:0005737(cytoplasm);GO:0005886(plasma membrane);GO:0007605(sensory perception of sound);GO:0010640(regulation of platelet-derived growth factor receptor signaling pathway);GO:0010977(negative regulation of neuron projection development);GO:0016020(membrane);GO:0016021(integral component of membran…	NA	3' UTR
chr1	113131990	113132080	91	ENSG00000198799	ENST00000361127	LRIG2	GO:0005102(signaling receptor binding);GO:0005515(protein binding);GO:0005615(extracellular space);GO:0005737(cytoplasm);GO:0005886(plasma membrane);GO:0007605(sensory perception of sound);GO:0010640(regulation of platelet-derived growth factor receptor signaling pathway);GO:0010977(negative regulation of neuron projection development);GO:0016020(membrane);GO:0016021(integral component of membran…	NA	3' UTR
chr1	113619758	113646544	26787	ENSG00000081026	ENST00000307546	MAGI3	GO:0000166(nucleotide binding);GO:0004385(guanylate kinase activity);GO:0005515(protein binding);GO:0005524(ATP binding);GO:0005634(nucleus);GO:0005737(cytoplasm);GO:0005886(plasma membrane);GO:0005911(cell-cell junction);GO:0005923(bicellular tight junction);GO:0006915(apoptotic process);GO:0007165(signal transduction);GO:0016020(membrane);GO:0016032(viral process);GO:0030054(cell junction);GO:0…	04015(Rap1 signaling pathway);04015(Rap1 signaling pathway)	Exon (ENST00000307546/ENSG00000081026, exon 8 of 21)
chr1	113681293	113682287	995	ENSG00000081026	ENST00000307546	MAGI3	GO:0000166(nucleotide binding);GO:0004385(guanylate kinase activity);GO:0005515(protein binding);GO:0005524(ATP binding);GO:0005634(nucleus);GO:0005737(cytoplasm);GO:0005886(plasma membrane);GO:0005911(cell-cell junction);GO:0005923(bicellular tight junction);GO:0006915(apoptotic process);GO:0007165(signal transduction);GO:0016020(membrane);GO:0016032(viral process);GO:0030054(cell junction);GO:0…	04015(Rap1 signaling pathway);04015(Rap1 signaling pathway)	3' UTR
chr1	113450111	113450376	266	ENSG00000081026	ENST00000307546	MAGI3	GO:0000166(nucleotide binding);GO:0004385(guanylate kinase activity);GO:0005515(protein binding);GO:0005524(ATP binding);GO:0005634(nucleus);GO:0005737(cytoplasm);GO:0005886(plasma membrane);GO:0005911(cell-cell junction);GO:0005923(bicellular tight junction);GO:0006915(apoptotic process);GO:0007165(signal transduction);GO:0016020(membrane);GO:0016032(viral process);GO:0030054(cell junction);GO:0…	04015(Rap1 signaling pathway);04015(Rap1 signaling pathway)	Exon (ENST00000424736/ENSG00000232499, exon 1 of 1)
chr1	113450464	113450522	59	ENSG00000081026	ENST00000307546	MAGI3	GO:0000166(nucleotide binding);GO:0004385(guanylate kinase activity);GO:0005515(protein binding);GO:0005524(ATP binding);GO:0005634(nucleus);GO:0005737(cytoplasm);GO:0005886(plasma membrane);GO:0005911(cell-cell junction);GO:0005923(bicellular tight junction);GO:0006915(apoptotic process);GO:0007165(signal transduction);GO:0016020(membrane);GO:0016032(viral process);GO:0030054(cell junction);GO:0…	04015(Rap1 signaling pathway);04015(Rap1 signaling pathway)	Exon (ENST00000424736/ENSG00000232499, exon 1 of 1)
chr1	113911162	113912773	1612	ENSG00000118655	ENST00000369563	DCLRE1B	GO:0000723(telomere maintenance);GO:0000781(chromosome, telomeric region);GO:0000784(nuclear chromosome, telomeric region);GO:0003684(damaged DNA binding);GO:0004518(nuclease activity);GO:0004527(exonuclease activity);GO:0005515(protein binding);GO:0005634(nucleus);GO:0005654(nucleoplasm);GO:0005694(chromosome);GO:0005737(cytoplasm);GO:0005813(centrosome);GO:0005815(microtubule organizing center)…	NA	3' UTR
chr1	113913191	113913250	60	ENSG00000118655	ENST00000369563	DCLRE1B	GO:0000723(telomere maintenance);GO:0000781(chromosome, telomeric region);GO:0000784(nuclear chromosome, telomeric region);GO:0003684(damaged DNA binding);GO:0004518(nuclease activity);GO:0004527(exonuclease activity);GO:0005515(protein binding);GO:0005634(nucleus);GO:0005654(nucleoplasm);GO:0005694(chromosome);GO:0005737(cytoplasm);GO:0005813(centrosome);GO:0005815(microtubule organizing center)…	NA	3' UTR
chr1	116133777	116134583	807	ENSG00000173212	ENST00000369500	MAB21L3	GO:0005515(protein binding)	NA	3' UTR
chr1	116134702	116135240	539	ENSG00000173212	ENST00000369500	MAB21L3	GO:0005515(protein binding)	NA	3' UTR
chr1	116990144	116990353	210	ENSG00000134247	ENST00000393203	PTGFRN	GO:0005515(protein binding);GO:0005783(endoplasmic reticulum);GO:0005789(endoplasmic reticulum membrane);GO:0005794(Golgi apparatus);GO:0009986(cell surface);GO:0014905(myoblast fusion involved in skeletal muscle regeneration);GO:0016020(membrane);GO:0016021(integral component of membrane);GO:0034389(lipid droplet organization);GO:0034389(lipid droplet organization)	NA	3' UTR
chr1	117021641	117033072	11432	ENSG00000134256	ENST00000467588	CD101	GO:0002763(positive regulation of myeloid leukocyte differentiation);GO:0005886(plasma membrane);GO:0007166(cell surface receptor signaling pathway);GO:0016020(membrane);GO:0016021(integral component of membrane);GO:0016812(hydrolase activity, acting on carbon-nitrogen (but not peptide) bonds, in cyclic amides);GO:0070062(extracellular exosome);GO:0070062(extracellular exosome)	NA	Exon (ENST00000256652/ENSG00000134256, exon 7 of 9)
chr1	117036207	117036476	270	ENSG00000134256	ENST00000369470	CD101	GO:0002763(positive regulation of myeloid leukocyte differentiation);GO:0005886(plasma membrane);GO:0007166(cell surface receptor signaling pathway);GO:0016020(membrane);GO:0016021(integral component of membrane);GO:0016812(hydrolase activity, acting on carbon-nitrogen (but not peptide) bonds, in cyclic amides);GO:0070062(extracellular exosome);GO:0070062(extracellular exosome)	NA	3' UTR
chr1	117623185	117624561	1377	ENSG00000183508	ENST00000369448	TENT5C	GO:0003723(RNA binding);GO:0004652(polynucleotide adenylyltransferase activity);GO:0005515(protein binding);GO:0005634(nucleus);GO:0005737(cytoplasm);GO:0016740(transferase activity);GO:0016779(nucleotidyltransferase activity);GO:0048255(mRNA stabilization);GO:1990817(RNA adenylyltransferase activity)	NA	3' UTR
chr1	117965375	117965465	91	ENSG00000065183	ENST00000349139	WDR3	GO:0003723(RNA binding);GO:0005515(protein binding);GO:0005634(nucleus);GO:0005654(nucleoplasm);GO:0005730(nucleolus);GO:0006364(rRNA processing);GO:0031965(nuclear membrane);GO:0032040(small-subunit processome);GO:0034388(Pwp2p-containing subcomplex of 90S preribosome);GO:0034388(Pwp2p-containing subcomplex of 90S preribosome)	03008(Ribosome biogenesis in eukaryotes);03008(Ribosome biogenesis in eukaryotes)	3' UTR
chr1	119047524	119063263	15740	ENSG00000116874	ENST00000369426	WARS2	GO:0000166(nucleotide binding);GO:0001570(vasculogenesis);GO:0004812(aminoacyl-tRNA ligase activity);GO:0004830(tryptophan-tRNA ligase activity);GO:0005524(ATP binding);GO:0005739(mitochondrion);GO:0005759(mitochondrial matrix);GO:0005886(plasma membrane);GO:0006412(translation);GO:0006418(tRNA aminoacylation for protein translation);GO:0006436(tryptophanyl-tRNA aminoacylation);GO:0016874(ligase …	00970(Aminoacyl-tRNA biosynthesis);00970(Aminoacyl-tRNA biosynthesis)	Exon (ENST00000423984/ENSG00000224238, exon 1 of 2)
chr1	119140396	119141916	1521	ENSG00000116874	ENST00000369426	WARS2	GO:0000166(nucleotide binding);GO:0001570(vasculogenesis);GO:0004812(aminoacyl-tRNA ligase activity);GO:0004830(tryptophan-tRNA ligase activity);GO:0005524(ATP binding);GO:0005739(mitochondrion);GO:0005759(mitochondrial matrix);GO:0005886(plasma membrane);GO:0006412(translation);GO:0006418(tRNA aminoacylation for protein translation);GO:0006436(tryptophanyl-tRNA aminoacylation);GO:0016874(ligase …	00970(Aminoacyl-tRNA biosynthesis);00970(Aminoacyl-tRNA biosynthesis)	5' UTR
chr1	119146956	119150915	3960	ENSG00000231365	ENST00000425884	WARS2-AS1	NA	NA	Exon (ENST00000425884/ENSG00000231365, exon 2 of 4)
chr1	119182602	119183378	777	ENSG00000231365	ENST00000440150	WARS2-AS1	NA	NA	Exon (ENST00000440150/ENSG00000231365, exon 4 of 4)
chr1	119711751	119711811	61	ENSG00000092621	ENST00000641597	PHGDH	GO:0004617(phosphoglycerate dehydrogenase activity);GO:0005829(cytosol);GO:0006520(cellular amino acid metabolic process);GO:0006541(glutamine metabolic process);GO:0006544(glycine metabolic process);GO:0006563(L-serine metabolic process);GO:0006564(L-serine biosynthetic process);GO:0006566(threonine metabolic process);GO:0007420(brain development);GO:0008652(cellular amino acid biosynthetic proc…	00260(Glycine, serine and threonine metabolism);00260(Glycine, serine and threonine metabolism)	5' UTR
chr1	119743957	119744226	270	ENSG00000092621	ENST00000641597	PHGDH	GO:0004617(phosphoglycerate dehydrogenase activity);GO:0005829(cytosol);GO:0006520(cellular amino acid metabolic process);GO:0006541(glutamine metabolic process);GO:0006544(glycine metabolic process);GO:0006563(L-serine metabolic process);GO:0006564(L-serine biosynthetic process);GO:0006566(threonine metabolic process);GO:0007420(brain development);GO:0008652(cellular amino acid biosynthetic proc…	00260(Glycine, serine and threonine metabolism);00260(Glycine, serine and threonine metabolism)	3' UTR
chr1	120723946	120724238	293	ENSG00000273136	ENST00000652763	NBPF26	GO:0005509(calcium ion binding);GO:0005509(calcium ion binding)	NA	5' UTR
chr1	120763674	120784996	21323	ENSG00000273136	ENST00000651062	NBPF26	GO:0005509(calcium ion binding);GO:0005509(calcium ion binding)	NA	5' UTR
chr1	120785113	120793874	8762	ENSG00000273136	ENST00000652763	NBPF26	GO:0005509(calcium ion binding);GO:0005509(calcium ion binding)	NA	5' UTR
chr1	120763655	120784978	21324	ENSG00000273136	ENST00000652763	NBPF26	GO:0005509(calcium ion binding);GO:0005509(calcium ion binding)	NA	5' UTR
chr1	120785098	120802977	17880	ENSG00000273136	ENST00000652763	NBPF26	GO:0005509(calcium ion binding);GO:0005509(calcium ion binding)	NA	5' UTR
chr1	120839709	120840855	1147	ENSG00000273136	ENST00000620612	NBPF26	GO:0005509(calcium ion binding);GO:0005509(calcium ion binding)	NA	3' UTR
chr1	121184930	121187292	2363	ENSG00000171943	ENST00000412759	SRGAP2C	GO:0005737(cytoplasm);GO:0007399(nervous system development);GO:0021816(extension of a leading process involved in cell motility in cerebral cortex radial glia guided migration);GO:0030336(negative regulation of cell migration);GO:0042803(protein homodimerization activity);GO:0046982(protein heterodimerization activity);GO:0048365(Rac GTPase binding);GO:0051490(negative regulation of filopodium a…	NA	5' UTR
chr1	121386583	121388029	1447	ENSG00000171943	ENST00000367123	SRGAP2C	GO:0005737(cytoplasm);GO:0007399(nervous system development);GO:0021816(extension of a leading process involved in cell motility in cerebral cortex radial glia guided migration);GO:0030336(negative regulation of cell migration);GO:0042803(protein homodimerization activity);GO:0046982(protein heterodimerization activity);GO:0048365(Rac GTPase binding);GO:0051490(negative regulation of filopodium a…	NA	3' UTR
chr1	121391743	121392343	601	ENSG00000171943	ENST00000367123	SRGAP2C	GO:0005737(cytoplasm);GO:0007399(nervous system development);GO:0021816(extension of a leading process involved in cell motility in cerebral cortex radial glia guided migration);GO:0030336(negative regulation of cell migration);GO:0042803(protein homodimerization activity);GO:0046982(protein heterodimerization activity);GO:0048365(Rac GTPase binding);GO:0051490(negative regulation of filopodium a…	NA	3' UTR
chr1	121519142	121519351	210	ENSG00000231752	ENST00000648011	EMBP1	NA	NA	Exon (ENST00000622787/ENSG00000231752, exon 1 of 8)
chr1	121519441	121538394	18954	ENSG00000231752	ENST00000622787	EMBP1	NA	NA	Exon (ENST00000622787/ENSG00000231752, exon 1 of 8)
chr1	143975116	144054599	79484	ENSG00000270872	ENST00000605551	SRGAP2D	NA	NA	Exon (ENST00000605551/ENSG00000270872, exon 1 of 7)
chr1	145095974	145096542	569	ENSG00000215784	ENST00000400889	FAM72D	GO:0005829(cytosol);GO:0016020(membrane);GO:0043231(intracellular membrane-bounded organelle)	NA	5' UTR
chr1	145843924	145844402	479	ENSG00000186141	ENST00000334163	POLR3C	GO:0001056(RNA polymerase III activity);GO:0002376(immune system process);GO:0003677(DNA binding);GO:0003697(single-stranded DNA binding);GO:0003899(DNA-directed 5'-3' RNA polymerase activity);GO:0005515(protein binding);GO:0005634(nucleus);GO:0005654(nucleoplasm);GO:0005666(RNA polymerase III complex);GO:0005829(cytosol);GO:0006351(transcription, DNA-templated);GO:0006359(regulation of transcrip…	03020(RNA polymerase);04623(Cytosolic DNA-sensing pathway);04623(Cytosolic DNA-sensing pathway)	3' UTR
chr1	145848599	145848717	119	ENSG00000131788	ENST00000472114	PIAS3	GO:0000122(negative regulation of transcription by RNA polymerase II);GO:0005515(protein binding);GO:0005634(nucleus);GO:0005654(nucleoplasm);GO:0005737(cytoplasm);GO:0008022(protein C-terminus binding);GO:0008270(zinc ion binding);GO:0009725(response to hormone);GO:0010628(positive regulation of gene expression);GO:0010629(negative regulation of gene expression);GO:0015459(potassium channel regu…	04120(Ubiquitin mediated proteolysis);04630(Jak-STAT signaling pathway);04630(Jak-STAT signaling pathway)	3' UTR
chr1	145975385	145977811	2427	ENSG00000121851	ENST00000369314	POLR3GL	GO:0000790(nuclear chromatin);GO:0003899(DNA-directed 5'-3' RNA polymerase activity);GO:0005515(protein binding);GO:0005634(nucleus);GO:0005654(nucleoplasm);GO:0005666(RNA polymerase III complex);GO:0005829(cytosol);GO:0006383(transcription by RNA polymerase III);GO:0032481(positive regulation of type I interferon production);GO:0032481(positive regulation of type I interferon production)	03020(RNA polymerase);04623(Cytosolic DNA-sensing pathway);04623(Cytosolic DNA-sensing pathway)	5' UTR
chr1	145975417	145978255	2839	ENSG00000121851	ENST00000369314	POLR3GL	GO:0000790(nuclear chromatin);GO:0003899(DNA-directed 5'-3' RNA polymerase activity);GO:0005515(protein binding);GO:0005634(nucleus);GO:0005654(nucleoplasm);GO:0005666(RNA polymerase III complex);GO:0005829(cytosol);GO:0006383(transcription by RNA polymerase III);GO:0032481(positive regulation of type I interferon production);GO:0032481(positive regulation of type I interferon production)	03020(RNA polymerase);04623(Cytosolic DNA-sensing pathway);04623(Cytosolic DNA-sensing pathway)	5' UTR
chr1	145978314	145978789	476	ENSG00000121851	ENST00000369314	POLR3GL	GO:0000790(nuclear chromatin);GO:0003899(DNA-directed 5'-3' RNA polymerase activity);GO:0005515(protein binding);GO:0005634(nucleus);GO:0005654(nucleoplasm);GO:0005666(RNA polymerase III complex);GO:0005829(cytosol);GO:0006383(transcription by RNA polymerase III);GO:0032481(positive regulation of type I interferon production);GO:0032481(positive regulation of type I interferon production)	03020(RNA polymerase);04623(Cytosolic DNA-sensing pathway);04623(Cytosolic DNA-sensing pathway)	3' UTR
chr1	146057778	146061618	3841	ENSG00000233396	ENST00000610820	LINC01719	NA	NA	Exon (ENST00000610820/ENSG00000233396, exon 2 of 3)
chr1	146235955	146236433	479	ENSG00000276509	ENST00000622359	AC239799	NA	NA	Exon (ENST00000622359/ENSG00000276509, exon 1 of 1)
chr1	147177904	147178917	1014	ENSG00000180867	ENST00000471856	PDIA3P1	NA	NA	Exon (ENST00000649713/ENSG00000180867, exon 3 of 3)
chr1	147295524	147295734	211	ENSG00000131778	ENST00000652587	CHD1L	GO:0000166(nucleotide binding);GO:0000717(nucleotide-excision repair, DNA duplex unwinding);GO:0004003(ATP-dependent DNA helicase activity);GO:0004386(helicase activity);GO:0005515(protein binding);GO:0005524(ATP binding);GO:0005634(nucleus);GO:0005654(nucleoplasm);GO:0005829(cytosol);GO:0005886(plasma membrane);GO:0006281(DNA repair);GO:0006293(nucleotide-excision repair, preincision complex sta…	NA	3' UTR
chr1	147295496	147295765	270	ENSG00000131778	ENST00000652587	CHD1L	GO:0000166(nucleotide binding);GO:0000717(nucleotide-excision repair, DNA duplex unwinding);GO:0004003(ATP-dependent DNA helicase activity);GO:0004386(helicase activity);GO:0005515(protein binding);GO:0005524(ATP binding);GO:0005634(nucleus);GO:0005654(nucleoplasm);GO:0005829(cytosol);GO:0005886(plasma membrane);GO:0006281(DNA repair);GO:0006293(nucleotide-excision repair, preincision complex sta…	NA	3' UTR
chr1	147625858	147626156	299	ENSG00000116128	ENST00000234739	BCL9	GO:0003713(transcription coactivator activity);GO:0005515(protein binding);GO:0005634(nucleus);GO:0005654(nucleoplasm);GO:0005737(cytoplasm);GO:0005794(Golgi apparatus);GO:0005801(cis-Golgi network);GO:0008013(beta-catenin binding);GO:0014908(myotube differentiation involved in skeletal muscle regeneration);GO:0016055(Wnt signaling pathway);GO:0035019(somatic stem cell population maintenance);GO:…	NA	3' UTR
chr1	147992953	147993521	569	ENSG00000188092	ENST00000314163	GPR89B	GO:0000139(Golgi membrane);GO:0005244(voltage-gated ion channel activity);GO:0005794(Golgi apparatus);GO:0006811(ion transport);GO:0008308(voltage-gated anion channel activity);GO:0015031(protein transport);GO:0015698(inorganic anion transport);GO:0016020(membrane);GO:0016021(integral component of membrane);GO:0032580(Golgi cisterna membrane);GO:0034220(ion transmembrane transport);GO:0034765(reg…	NA	3' UTR
chr1	148024698	148025902	1205	ENSG00000274372	ENST00000614663	AC239803	NA	NA	Exon (ENST00000614663/ENSG00000274372, exon 2 of 3)
chr1	149176081	149180396	4316	ENSG00000274265	ENST00000612135	AC245297	NA	NA	Exon (ENST00000611769/ENSG00000274265, exon 1 of 3)
chr1	149250658	149250806	149	ENSG00000215861	ENST00000313342	AC245297	NA	NA	Exon (ENST00000611769/ENSG00000274265, exon 3 of 3)
chr1	149607314	149636668	29355	ENSG00000275557	ENST00000617712	AC242842	NA	NA	Exon (ENST00000429388/ENSG00000277147, exon 2 of 3)
chr1	149646640	149646820	181	ENSG00000277147	ENST00000610297	LINC00869	NA	NA	Exon (ENST00000429388/ENSG00000277147, exon 3 of 3)
chr1	149676671	149676821	151	ENSG00000277147	ENST00000610578	LINC00869	NA	NA	Exon (ENST00000610578/ENSG00000277147, exon 9 of 9)
chr1	149607467	149608516	1050	ENSG00000275557	ENST00000617712	AC242842	NA	NA	Exon (ENST00000429388/ENSG00000277147, exon 2 of 3)
chr1	149636793	149636929	137	ENSG00000206828	ENST00000384101	RF00003	NA	NA	Exon (ENST00000384101/ENSG00000206828, exon 1 of 1)
chr1	149676666	149676815	150	ENSG00000277147	ENST00000610578	LINC00869	NA	NA	Exon (ENST00000610578/ENSG00000277147, exon 9 of 9)
chr1	149792068	149792518	451	ENSG00000150337	ENST00000369168	FCGR1A	GO:0002376(immune system process);GO:0002479(antigen processing and presentation of exogenous peptide antigen via MHC class I, TAP-dependent);GO:0005515(protein binding);GO:0005886(plasma membrane);GO:0006898(receptor-mediated endocytosis);GO:0006911(phagocytosis, engulfment);GO:0006955(immune response);GO:0007165(signal transduction);GO:0016020(membrane);GO:0016021(integral component of membrane…	04145(Phagosome);04380(Osteoclast differentiation);04640(Hematopoietic cell lineage);04666(Fc gamma R-mediated phagocytosis);05140(Leishmaniasis);05150(Staphylococcus aureus infection);05152(Tuberculosis);05202(Transcriptional misregulation in cancer);05221(Acute myeloid leukemia);05322(Systemic lupus erythematosus);05322(Systemic lupus erythematosus)	3' UTR
chr1	150067309	150067697	389	ENSG00000136631	ENST00000369130	VPS45	GO:0000139(Golgi membrane);GO:0003674(molecular_function);GO:0005515(protein binding);GO:0005575(cellular_component);GO:0005768(endosome);GO:0005794(Golgi apparatus);GO:0006886(intracellular protein transport);GO:0006904(vesicle docking involved in exocytosis);GO:0007596(blood coagulation);GO:0008021(synaptic vesicle);GO:0010008(endosome membrane);GO:0015031(protein transport);GO:0016020(membrane…	04144(Endocytosis);04144(Endocytosis)	5' UTR
chr1	150157385	150159646	2262	ENSG00000023902	ENST00000502767	PLEKHO1	GO:0005515(protein binding);GO:0005634(nucleus);GO:0005737(cytoplasm);GO:0005886(plasma membrane);GO:0007520(myoblast fusion);GO:0008360(regulation of cell shape);GO:0016020(membrane);GO:0032587(ruffle membrane);GO:0036195(muscle cell projection membrane);GO:0051451(myoblast migration);GO:0072673(lamellipodium morphogenesis);GO:0072673(lamellipodium morphogenesis)	NA	5' UTR
chr1	150286583	150286673	91	ENSG00000159208	ENST00000447007	CIART	GO:0000976(transcription regulatory region sequence-specific DNA binding);GO:0000980(RNA polymerase II distal enhancer sequence-specific DNA binding);GO:0005515(protein binding);GO:0005634(nucleus);GO:0016605(PML body);GO:0032922(circadian regulation of gene expression);GO:0045475(locomotor rhythm);GO:0045892(negative regulation of transcription, DNA-templated);GO:0048511(rhythmic process);GO:007…	NA	Exon (ENST00000447007/ENSG00000159208, exon 6 of 6)
chr1	150333073	150338174	5102	ENSG00000117360	ENST00000496202	PRPF3	GO:0000244(spliceosomal tri-snRNP complex assembly);GO:0000375(RNA splicing, via transesterification reactions);GO:0000398(mRNA splicing, via spliceosome);GO:0003723(RNA binding);GO:0005515(protein binding);GO:0005634(nucleus);GO:0005654(nucleoplasm);GO:0005681(spliceosomal complex);GO:0005829(cytosol);GO:0006397(mRNA processing);GO:0008380(RNA splicing);GO:0015030(Cajal body);GO:0016607(nuclear …	03040(Spliceosome);03040(Spliceosome)	Exon (ENST00000496202/ENSG00000117360, exon 7 of 8)
chr1	150513249	150513339	91	ENSG00000143369	ENST00000470432	ECM1	GO:0001503(ossification);GO:0001525(angiogenesis);GO:0001938(positive regulation of endothelial cell proliferation);GO:0001960(negative regulation of cytokine-mediated signaling pathway);GO:0002020(protease binding);GO:0002063(chondrocyte development);GO:0002576(platelet degranulation);GO:0002828(regulation of type 2 immune response);GO:0003416(endochondral bone growth);GO:0005134(interleukin-2 r…	NA	Exon (ENST00000470432/ENSG00000143369, exon 6 of 6)
chr1	150930307	150930396	90	ENSG00000143379	ENST00000525956	SETDB1	GO:0003677(DNA binding);GO:0003682(chromatin binding);GO:0005515(protein binding);GO:0005634(nucleus);GO:0005654(nucleoplasm);GO:0005694(chromosome);GO:0005737(cytoplasm);GO:0005829(cytosol);GO:0005886(plasma membrane);GO:0006325(chromatin organization);GO:0007265(Ras protein signal transduction);GO:0008168(methyltransferase activity);GO:0008270(zinc ion binding);GO:0016740(transferase activity);…	00310(Lysine degradation);04550(Signaling pathways regulating pluripotency of stem cells);04550(Signaling pathways regulating pluripotency of stem cells)	Exon (ENST00000481219/ENSG00000143379, exon 2 of 2)
chr1	150950570	150961496	10927	ENSG00000143379	ENST00000497314	SETDB1	GO:0003677(DNA binding);GO:0003682(chromatin binding);GO:0005515(protein binding);GO:0005634(nucleus);GO:0005654(nucleoplasm);GO:0005694(chromosome);GO:0005737(cytoplasm);GO:0005829(cytosol);GO:0005886(plasma membrane);GO:0006325(chromatin organization);GO:0007265(Ras protein signal transduction);GO:0008168(methyltransferase activity);GO:0008270(zinc ion binding);GO:0016740(transferase activity);…	00310(Lysine degradation);04550(Signaling pathways regulating pluripotency of stem cells);04550(Signaling pathways regulating pluripotency of stem cells)	Exon (ENST00000271640/ENSG00000143379, exon 13 of 22)
chr1	150962672	150962762	91	ENSG00000143379	ENST00000271640	SETDB1	GO:0003677(DNA binding);GO:0003682(chromatin binding);GO:0005515(protein binding);GO:0005634(nucleus);GO:0005654(nucleoplasm);GO:0005694(chromosome);GO:0005737(cytoplasm);GO:0005829(cytosol);GO:0005886(plasma membrane);GO:0006325(chromatin organization);GO:0007265(Ras protein signal transduction);GO:0008168(methyltransferase activity);GO:0008270(zinc ion binding);GO:0016740(transferase activity);…	00310(Lysine degradation);04550(Signaling pathways regulating pluripotency of stem cells);04550(Signaling pathways regulating pluripotency of stem cells)	Exon (ENST00000271640/ENSG00000143379, exon 18 of 22)
chr1	151048248	151050596	2349	ENSG00000143443	ENST00000465135	C1orf56	GO:0003674(molecular_function);GO:0005575(cellular_component);GO:0005576(extracellular region);GO:0042127(regulation of cell population proliferation);GO:0042127(regulation of cell population proliferation)	NA	3' UTR
chr1	151060304	151067688	7385	ENSG00000197622	ENST00000439374	CDC42SE1	GO:0005095(GTPase inhibitor activity);GO:0005198(structural molecule activity);GO:0005737(cytoplasm);GO:0005856(cytoskeleton);GO:0005886(plasma membrane);GO:0006909(phagocytosis);GO:0007165(signal transduction);GO:0008360(regulation of cell shape);GO:0016020(membrane);GO:0017048(Rho GTPase binding);GO:0034260(negative regulation of GTPase activity);GO:0035023(regulation of Rho protein signal tran…	NA	5' UTR
chr1	151120753	151120903	151	ENSG00000143458	ENST00000368918	GABPB2	GO:0005515(protein binding);GO:0005634(nucleus);GO:0042803(protein homodimerization activity);GO:0044212(transcription regulatory region DNA binding);GO:0045944(positive regulation of transcription by RNA polymerase II);GO:0046982(protein heterodimerization activity);GO:0046982(protein heterodimerization activity)	NA	3' UTR
chr1	151121232	151121771	540	ENSG00000143458	ENST00000368918	GABPB2	GO:0005515(protein binding);GO:0005634(nucleus);GO:0042803(protein homodimerization activity);GO:0044212(transcription regulatory region DNA binding);GO:0045944(positive regulation of transcription by RNA polymerase II);GO:0046982(protein heterodimerization activity);GO:0046982(protein heterodimerization activity)	NA	3' UTR
chr1	151124105	151124375	271	ENSG00000143458	ENST00000368918	GABPB2	GO:0005515(protein binding);GO:0005634(nucleus);GO:0042803(protein homodimerization activity);GO:0044212(transcription regulatory region DNA binding);GO:0045944(positive regulation of transcription by RNA polymerase II);GO:0046982(protein heterodimerization activity);GO:0046982(protein heterodimerization activity)	NA	3' UTR
chr1	151168123	151169129	1007	ENSG00000163156	ENST00000602841	SCNM1	GO:0000380(alternative mRNA splicing, via spliceosome);GO:0005515(protein binding);GO:0005634(nucleus);GO:0005654(nucleoplasm);GO:0006397(mRNA processing);GO:0008380(RNA splicing);GO:0016607(nuclear speck);GO:0019899(enzyme binding);GO:0046872(metal ion binding);GO:0046872(metal ion binding)	NA	3' UTR
chr1	151291637	151291697	61	ENSG00000143373	ENST00000449313	ZNF687	GO:0000981(DNA-binding transcription factor activity, RNA polymerase II-specific);GO:0003676(nucleic acid binding);GO:0003677(DNA binding);GO:0005515(protein binding);GO:0005634(nucleus);GO:0005654(nucleoplasm);GO:0005737(cytoplasm);GO:0005829(cytosol);GO:0006357(regulation of transcription by RNA polymerase II);GO:0046872(metal ion binding);GO:0046872(metal ion binding)	NA	3' UTR
chr1	151291936	151292086	151	ENSG00000143373	ENST00000336715	ZNF687	GO:0000981(DNA-binding transcription factor activity, RNA polymerase II-specific);GO:0003676(nucleic acid binding);GO:0003677(DNA binding);GO:0005515(protein binding);GO:0005634(nucleus);GO:0005654(nucleoplasm);GO:0005737(cytoplasm);GO:0005829(cytosol);GO:0006357(regulation of transcription by RNA polymerase II);GO:0046872(metal ion binding);GO:0046872(metal ion binding)	NA	3' UTR
chr1	151536321	151537495	1175	ENSG00000143375	ENST00000271636	CGN	GO:0003774(motor activity);GO:0003779(actin binding);GO:0005515(protein binding);GO:0005886(plasma membrane);GO:0005923(bicellular tight junction);GO:0007179(transforming growth factor beta receptor signaling pathway);GO:0008150(biological_process);GO:0016459(myosin complex);GO:0030054(cell junction);GO:0045296(cadherin binding);GO:0045296(cadherin binding)	04530(Tight junction);04530(Tight junction)	3' UTR
chr1	151569657	151582241	12585	ENSG00000143367	ENST00000392712	TUFT1	GO:0005515(protein binding);GO:0005576(extracellular region);GO:0005737(cytoplasm);GO:0030282(bone mineralization);GO:0031214(biomineral tissue development);GO:0035556(intracellular signal transduction);GO:0042476(odontogenesis);GO:0042476(odontogenesis)	NA	3' UTR
chr1	151763791	151763851	61	ENSG00000143450	ENST00000635322	OAZ3	GO:0005515(protein binding);GO:0005634(nucleus);GO:0005654(nucleoplasm);GO:0005737(cytoplasm);GO:0005829(cytosol);GO:0006521(regulation of cellular amino acid metabolic process);GO:0006596(polyamine biosynthetic process);GO:0007283(spermatogenesis);GO:0008073(ornithine decarboxylase inhibitor activity);GO:0015489(putrescine transmembrane transporter activity);GO:0015847(putrescine transport);GO:0…	NA	5' UTR
chr1	151790833	151791242	410	ENSG00000203288	ENST00000389897	TDRKH-AS1	NA	NA	5' UTR
chr1	151794197	151794344	148	ENSG00000203288	ENST00000389897	TDRKH-AS1	NA	NA	Exon (ENST00000389897/ENSG00000203288, exon 2 of 2)
chr1	152018012	152018252	241	ENSG00000229021	ENST00000432386	AL450992	NA	NA	Exon (ENST00000432386/ENSG00000229021, exon 7 of 13)
chr1	152364008	152364457	450	ENSG00000237975	ENST00000392688	FLG-AS1	NA	NA	Exon (ENST00000392688/ENSG00000237975, exon 7 of 7)
chr1	152908576	152909914	1339	ENSG00000163207	ENST00000368764	IVL	GO:0001533(cornified envelope);GO:0005198(structural molecule activity);GO:0005515(protein binding);GO:0005737(cytoplasm);GO:0005813(centrosome);GO:0005829(cytosol);GO:0010224(response to UV-B);GO:0016604(nuclear body);GO:0018149(peptide cross-linking);GO:0018153(isopeptide cross-linking via N6-(L-isoglutamyl)-L-lysine);GO:0030216(keratinocyte differentiation);GO:0030674(protein binding, bridging…	NA	5' UTR
chr1	152910631	152911378	748	ENSG00000163207	ENST00000368764	IVL	GO:0001533(cornified envelope);GO:0005198(structural molecule activity);GO:0005515(protein binding);GO:0005737(cytoplasm);GO:0005813(centrosome);GO:0005829(cytosol);GO:0010224(response to UV-B);GO:0016604(nuclear body);GO:0018149(peptide cross-linking);GO:0018153(isopeptide cross-linking via N6-(L-isoglutamyl)-L-lysine);GO:0030216(keratinocyte differentiation);GO:0030674(protein binding, bridging…	NA	Exon (ENST00000368764/ENSG00000163207, exon 2 of 2)
chr1	152911617	152911707	91	ENSG00000163207	ENST00000368764	IVL	GO:0001533(cornified envelope);GO:0005198(structural molecule activity);GO:0005515(protein binding);GO:0005737(cytoplasm);GO:0005813(centrosome);GO:0005829(cytosol);GO:0010224(response to UV-B);GO:0016604(nuclear body);GO:0018149(peptide cross-linking);GO:0018153(isopeptide cross-linking via N6-(L-isoglutamyl)-L-lysine);GO:0030216(keratinocyte differentiation);GO:0030674(protein binding, bridging…	NA	3' UTR
chr1	153032547	153032900	354	ENSG00000169469	ENST00000307098	SPRR1B	GO:0001533(cornified envelope);GO:0005198(structural molecule activity);GO:0005737(cytoplasm);GO:0005829(cytosol);GO:0008544(epidermis development);GO:0018149(peptide cross-linking);GO:0030216(keratinocyte differentiation);GO:0030674(protein binding, bridging);GO:0031424(keratinization);GO:0070268(cornification)	NA	3' UTR
chr1	153644342	153645708	1367	ENSG00000160679	ENST00000368690	CHTOP	GO:0000346(transcription export complex);GO:0003723(RNA binding);GO:0005515(protein binding);GO:0005634(nucleus);GO:0005654(nucleoplasm);GO:0005730(nucleolus);GO:0006405(RNA export from nucleus);GO:0006406(mRNA export from nucleus);GO:0008284(positive regulation of cell population proliferation);GO:0008327(methyl-CpG binding);GO:0016607(nuclear speck);GO:0031062(positive regulation of histone met…	NA	3' UTR
chr1	153693485	153693992	508	ENSG00000169418	ENST00000368680	NPR1	GO:0000166(nucleotide binding);GO:0001653(peptide receptor activity);GO:0004383(guanylate cyclase activity);GO:0004672(protein kinase activity);GO:0005524(ATP binding);GO:0005525(GTP binding);GO:0005886(plasma membrane);GO:0006182(cGMP biosynthetic process);GO:0006468(protein phosphorylation);GO:0007165(signal transduction);GO:0007166(cell surface receptor signaling pathway);GO:0007168(receptor g…	00230(Purine metabolism);04022(cGMP-PKG signaling pathway);04024(cAMP signaling pathway);04270(Vascular smooth muscle contraction);04714(Thermogenesis);04921(Oxytocin signaling pathway);04923(Regulation of lipolysis in adipocytes);04924(Renin secretion);04925(Aldosterone synthesis and secretion);04925(Aldosterone synthesis and secretion)	3' UTR
chr1	153772685	153773998	1314	ENSG00000143624	ENST00000624515	INTS3	GO:0005515(protein binding);GO:0005634(nucleus);GO:0005654(nucleoplasm);GO:0005730(nucleolus);GO:0005737(cytoplasm);GO:0006281(DNA repair);GO:0006974(cellular response to DNA damage stimulus);GO:0007093(mitotic cell cycle checkpoint);GO:0010212(response to ionizing radiation);GO:0016180(snRNA processing);GO:0032039(integrator complex);GO:0042795(snRNA transcription by RNA polymerase II);GO:007087…	NA	3' UTR
chr1	153774328	153774808	481	ENSG00000143554	ENST00000271857	SLC27A3	GO:0000166(nucleotide binding);GO:0001676(long-chain fatty acid metabolic process);GO:0003824(catalytic activity);GO:0004467(long-chain fatty acid-CoA ligase activity);GO:0005324(long-chain fatty acid transporter activity);GO:0005524(ATP binding);GO:0005739(mitochondrion);GO:0005783(endoplasmic reticulum);GO:0006629(lipid metabolic process);GO:0006631(fatty acid metabolic process);GO:0015909(long…	04931(Insulin resistance);04931(Insulin resistance)	5' UTR
chr1	153774982	153775161	180	ENSG00000143554	ENST00000271857	SLC27A3	GO:0000166(nucleotide binding);GO:0001676(long-chain fatty acid metabolic process);GO:0003824(catalytic activity);GO:0004467(long-chain fatty acid-CoA ligase activity);GO:0005324(long-chain fatty acid transporter activity);GO:0005524(ATP binding);GO:0005739(mitochondrion);GO:0005783(endoplasmic reticulum);GO:0006629(lipid metabolic process);GO:0006631(fatty acid metabolic process);GO:0015909(long…	04931(Insulin resistance);04931(Insulin resistance)	5' UTR
chr1	153928686	153934739	6054	ENSG00000198837	ENST00000480340	DENND4B	GO:0005085(guanyl-nucleotide exchange factor activity);GO:0005515(protein binding);GO:0005634(nucleus);GO:0005794(Golgi apparatus);GO:0005829(cytosol);GO:0017112(Rab guanyl-nucleotide exchange factor activity);GO:0032483(regulation of Rab protein signal transduction);GO:0032483(regulation of Rab protein signal transduction)	NA	3' UTR
chr1	153966516	153966930	415	ENSG00000273026	ENST00000608147	AL358472	NA	NA	Exon (ENST00000608147/ENSG00000273026, exon 1 of 1)
chr1	153973972	153974361	390	ENSG00000143543	ENST00000271843	JTB	GO:0000278(mitotic cell cycle);GO:0000281(mitotic cytokinesis);GO:0005737(cytoplasm);GO:0005739(mitochondrion);GO:0005813(centrosome);GO:0005815(microtubule organizing center);GO:0005819(spindle);GO:0005856(cytoskeleton);GO:0005887(integral component of plasma membrane);GO:0006915(apoptotic process);GO:0007049(cell cycle);GO:0016020(membrane);GO:0016021(integral component of membrane);GO:0019901(…	NA	3' UTR
chr1	154220239	154220903	665	ENSG00000143569	ENST00000613315	UBAP2L	GO:0003723(RNA binding);GO:0005515(protein binding);GO:0005634(nucleus);GO:0005671(Ada2/Gcn5/Ada3 transcription activator complex);GO:0005737(cytoplasm);GO:0007339(binding of sperm to zona pellucida);GO:0031519(PcG protein complex);GO:0061484(hematopoietic stem cell homeostasis);GO:0061484(hematopoietic stem cell homeostasis)	NA	5' UTR
chr1	154270527	154271450	924	ENSG00000143569	ENST00000271877	UBAP2L	GO:0003723(RNA binding);GO:0005515(protein binding);GO:0005634(nucleus);GO:0005671(Ada2/Gcn5/Ada3 transcription activator complex);GO:0005737(cytoplasm);GO:0007339(binding of sperm to zona pellucida);GO:0031519(PcG protein complex);GO:0061484(hematopoietic stem cell homeostasis);GO:0061484(hematopoietic stem cell homeostasis)	NA	3' UTR
chr1	154448164	154454210	6047	ENSG00000160712	ENST00000502679	IL6R	GO:0002384(hepatic immune response);GO:0002548(monocyte chemotaxis);GO:0002690(positive regulation of leukocyte chemotaxis);GO:0002827(positive regulation of T-helper 1 type immune response);GO:0004896(cytokine receptor activity);GO:0004897(ciliary neurotrophic factor receptor activity);GO:0004915(interleukin-6 receptor activity);GO:0005138(interleukin-6 receptor binding);GO:0005143(interleukin-1…	01521(EGFR tyrosine kinase inhibitor resistance);04060(Cytokine-cytokine receptor interaction);04066(HIF-1 signaling pathway);04151(PI3K-Akt signaling pathway);04630(Jak-STAT signaling pathway);04640(Hematopoietic cell lineage);04659(Th17 cell differentiation);04932(Non-alcoholic fatty liver disease (NAFLD));05163(Human cytomegalovirus infection);05200(Pathways in cancer);05200(Pathways in cancer)	Exon (ENST00000344086/ENSG00000160712, exon 7 of 9)
chr1	154454479	154465955	11477	ENSG00000160712	ENST00000344086	IL6R	GO:0002384(hepatic immune response);GO:0002548(monocyte chemotaxis);GO:0002690(positive regulation of leukocyte chemotaxis);GO:0002827(positive regulation of T-helper 1 type immune response);GO:0004896(cytokine receptor activity);GO:0004897(ciliary neurotrophic factor receptor activity);GO:0004915(interleukin-6 receptor activity);GO:0005138(interleukin-6 receptor binding);GO:0005143(interleukin-1…	01521(EGFR tyrosine kinase inhibitor resistance);04060(Cytokine-cytokine receptor interaction);04066(HIF-1 signaling pathway);04151(PI3K-Akt signaling pathway);04630(Jak-STAT signaling pathway);04640(Hematopoietic cell lineage);04659(Th17 cell differentiation);04932(Non-alcoholic fatty liver disease (NAFLD));05163(Human cytomegalovirus infection);05200(Pathways in cancer);05200(Pathways in cancer)	3' UTR
chr1	154469181	154469360	180	ENSG00000160712	ENST00000368485	IL6R	GO:0002384(hepatic immune response);GO:0002548(monocyte chemotaxis);GO:0002690(positive regulation of leukocyte chemotaxis);GO:0002827(positive regulation of T-helper 1 type immune response);GO:0004896(cytokine receptor activity);GO:0004897(ciliary neurotrophic factor receptor activity);GO:0004915(interleukin-6 receptor activity);GO:0005138(interleukin-6 receptor binding);GO:0005143(interleukin-1…	01521(EGFR tyrosine kinase inhibitor resistance);04060(Cytokine-cytokine receptor interaction);04066(HIF-1 signaling pathway);04151(PI3K-Akt signaling pathway);04630(Jak-STAT signaling pathway);04640(Hematopoietic cell lineage);04659(Th17 cell differentiation);04932(Non-alcoholic fatty liver disease (NAFLD));05163(Human cytomegalovirus infection);05200(Pathways in cancer);05200(Pathways in cancer)	3' UTR
chr1	154554758	154554902	145	ENSG00000160714	ENST00000292211	UBE2Q1	GO:0000166(nucleotide binding);GO:0001967(suckling behavior);GO:0005515(protein binding);GO:0005524(ATP binding);GO:0005634(nucleus);GO:0005737(cytoplasm);GO:0005829(cytosol);GO:0007566(embryo implantation);GO:0007617(mating behavior);GO:0009566(fertilization);GO:0016567(protein ubiquitination);GO:0016740(transferase activity);GO:0030175(filopodium);GO:0042995(cell projection);GO:0061458(reproduc…	04120(Ubiquitin mediated proteolysis);04120(Ubiquitin mediated proteolysis)	Exon (ENST00000441613/ENSG00000229780, exon 2 of 2)
chr1	154961825	154962564	740	ENSG00000163348	ENST00000368456	PYGO2	GO:0001701(in utero embryonic development);GO:0001822(kidney development);GO:0002088(lens development in camera-type eye);GO:0003682(chromatin binding);GO:0005515(protein binding);GO:0005634(nucleus);GO:0005654(nucleoplasm);GO:0007286(spermatid development);GO:0007289(spermatid nucleus differentiation);GO:0007420(brain development);GO:0009791(post-embryonic development);GO:0016055(Wnt signaling p…	NA	5' UTR
chr1	154983338	154983698	361	ENSG00000160688	ENST00000492620	FLAD1	GO:0000166(nucleotide binding);GO:0003824(catalytic activity);GO:0003919(FMN adenylyltransferase activity);GO:0005515(protein binding);GO:0005524(ATP binding);GO:0005737(cytoplasm);GO:0005739(mitochondrion);GO:0005759(mitochondrial matrix);GO:0005829(cytosol);GO:0005886(plasma membrane);GO:0006747(FAD biosynthetic process);GO:0006771(riboflavin metabolic process);GO:0016740(transferase activity);…	00740(Riboflavin metabolism);00740(Riboflavin metabolism)	5' UTR
chr1	154983848	154990644	6797	ENSG00000160688	ENST00000295530	FLAD1	GO:0000166(nucleotide binding);GO:0003824(catalytic activity);GO:0003919(FMN adenylyltransferase activity);GO:0005515(protein binding);GO:0005524(ATP binding);GO:0005737(cytoplasm);GO:0005739(mitochondrion);GO:0005759(mitochondrial matrix);GO:0005829(cytosol);GO:0005886(plasma membrane);GO:0006747(FAD biosynthetic process);GO:0006771(riboflavin metabolic process);GO:0016740(transferase activity);…	00740(Riboflavin metabolism);00740(Riboflavin metabolism)	5' UTR
chr1	155002630	155014088	11459	ENSG00000160685	ENST00000417934	ZBTB7B	GO:0000122(negative regulation of transcription by RNA polymerase II);GO:0000978(RNA polymerase II proximal promoter sequence-specific DNA binding);GO:0000981(DNA-binding transcription factor activity, RNA polymerase II-specific);GO:0001158(enhancer sequence-specific DNA binding);GO:0001228(DNA-binding transcription activator activity, RNA polymerase II-specific);GO:0001865(NK T cell differentiat…	NA	5' UTR
chr1	155051008	155051187	180	ENSG00000143537	ENST00000473905	ADAM15	GO:0001525(angiogenesis);GO:0001669(acrosomal vesicle);GO:0001953(negative regulation of cell-matrix adhesion);GO:0002418(immune response to tumor cell);GO:0004222(metalloendopeptidase activity);GO:0005178(integrin binding);GO:0005515(protein binding);GO:0005886(plasma membrane);GO:0005912(adherens junction);GO:0005929(cilium);GO:0006508(proteolysis);GO:0007155(cell adhesion);GO:0007160(cell-matr…	NA	Exon (ENST00000527418/ENSG00000143537, exon 1 of 22)
chr1	155200369	155200428	60	ENSG00000169231	ENST00000368378	THBS3	GO:0003417(growth plate cartilage development);GO:0005201(extracellular matrix structural constituent);GO:0005509(calcium ion binding);GO:0005576(extracellular region);GO:0007155(cell adhesion);GO:0007160(cell-matrix adhesion);GO:0008201(heparin binding);GO:0043931(ossification involved in bone maturation);GO:0048471(perinuclear region of cytoplasm);GO:0060346(bone trabecula formation);GO:0062023…	04145(Phagosome);04151(PI3K-Akt signaling pathway);04510(Focal adhesion);04512(ECM-receptor interaction);05144(Malaria);05165(Human papillomavirus infection);05165(Human papillomavirus infection)	Exon (ENST00000436772/ENSG00000231064, exon 2 of 2)
chr1	155319826	155320666	841	ENSG00000160752	ENST00000611010	FDPS	GO:0003723(RNA binding);GO:0004161(dimethylallyltranstransferase activity);GO:0004337(geranyltranstransferase activity);GO:0005654(nucleoplasm);GO:0005737(cytoplasm);GO:0005829(cytosol);GO:0006629(lipid metabolic process);GO:0006694(steroid biosynthetic process);GO:0006695(cholesterol biosynthetic process);GO:0008202(steroid metabolic process);GO:0008203(cholesterol metabolic process);GO:0008299(…	00900(Terpenoid backbone biosynthesis);05164(Influenza A);05166(Human T-cell leukemia virus 1 infection);05166(Human T-cell leukemia virus 1 infection)	3' UTR
chr1	155330574	155331024	451	ENSG00000160753	ENST00000368352	RUSC1	GO:0000209(protein polyubiquitination);GO:0003779(actin binding);GO:0005070(SH3/SH2 adaptor activity);GO:0005515(protein binding);GO:0005634(nucleus);GO:0005737(cytoplasm);GO:0005768(endosome);GO:0005769(early endosome);GO:0005794(Golgi apparatus);GO:0005829(cytosol);GO:0005856(cytoskeleton);GO:0005874(microtubule);GO:0005886(plasma membrane);GO:0009967(positive regulation of signal transduction)…	NA	3' UTR
chr1	155562042	155563944	1903	ENSG00000116539	ENST00000368346	ASH1L	GO:0000981(DNA-binding transcription factor activity, RNA polymerase II-specific);GO:0001501(skeletal system development);GO:0002674(negative regulation of acute inflammatory response);GO:0003677(DNA binding);GO:0003682(chromatin binding);GO:0005515(protein binding);GO:0005634(nucleus);GO:0005654(nucleoplasm);GO:0005694(chromosome);GO:0005794(Golgi apparatus);GO:0005923(bicellular tight junction)…	00310(Lysine degradation);00310(Lysine degradation)	5' UTR
chr1	155613678	155614967	1290	ENSG00000125459	ENST00000649846	MSTO1	GO:0000002(mitochondrial genome maintenance);GO:0000070(mitotic sister chromatid segregation);GO:0003674(molecular_function);GO:0005737(cytoplasm);GO:0005739(mitochondrion);GO:0005741(mitochondrial outer membrane);GO:0007005(mitochondrion organization);GO:0016020(membrane);GO:0048311(mitochondrion distribution);GO:0090307(mitotic spindle assembly);GO:0090307(mitotic spindle assembly)	NA	3' UTR
chr1	155689385	155689565	181	ENSG00000132676	ENST00000471642	DAP3	GO:0000166(nucleotide binding);GO:0003723(RNA binding);GO:0003735(structural constituent of ribosome);GO:0005515(protein binding);GO:0005525(GTP binding);GO:0005654(nucleoplasm);GO:0005739(mitochondrion);GO:0005743(mitochondrial inner membrane);GO:0005761(mitochondrial ribosome);GO:0005763(mitochondrial small ribosomal subunit);GO:0005840(ribosome);GO:0006915(apoptotic process);GO:0015935(small r…	NA	Exon (ENST00000479076/ENSG00000132676, exon 2 of 2)
chr1	155726227	155727559	1333	ENSG00000132676	ENST00000466384	DAP3	GO:0000166(nucleotide binding);GO:0003723(RNA binding);GO:0003735(structural constituent of ribosome);GO:0005515(protein binding);GO:0005525(GTP binding);GO:0005654(nucleoplasm);GO:0005739(mitochondrion);GO:0005743(mitochondrial inner membrane);GO:0005761(mitochondrial ribosome);GO:0005763(mitochondrial small ribosomal subunit);GO:0005840(ribosome);GO:0006915(apoptotic process);GO:0015935(small r…	NA	Exon (ENST00000496863/ENSG00000132676, exon 6 of 6)
chr1	155736928	155738530	1603	ENSG00000132676	ENST00000491777	DAP3	GO:0000166(nucleotide binding);GO:0003723(RNA binding);GO:0003735(structural constituent of ribosome);GO:0005515(protein binding);GO:0005525(GTP binding);GO:0005654(nucleoplasm);GO:0005739(mitochondrion);GO:0005743(mitochondrial inner membrane);GO:0005761(mitochondrial ribosome);GO:0005763(mitochondrial small ribosomal subunit);GO:0005840(ribosome);GO:0006915(apoptotic process);GO:0015935(small r…	NA	3' UTR
chr1	155982836	155982986	151	ENSG00000116584	ENST00000462460	ARHGEF2	GO:0000132(establishment of mitotic spindle orientation);GO:0000902(cell morphogenesis);GO:0002102(podosome);GO:0002376(immune system process);GO:0005085(guanyl-nucleotide exchange factor activity);GO:0005089(Rho guanyl-nucleotide exchange factor activity);GO:0005515(protein binding);GO:0005737(cytoplasm);GO:0005794(Golgi apparatus);GO:0005819(spindle);GO:0005829(cytosol);GO:0005856(cytoskeleton)…	04530(Tight junction);05130(Pathogenic Escherichia coli infection);05418(Fluid shear stress and atherosclerosis);05418(Fluid shear stress and atherosclerosis)	Exon (ENST00000610146/ENSG00000273002, exon 2 of 2)
chr1	156070267	156070504	238	ENSG00000132698	ENST00000361084	RAB25	GO:0000166(nucleotide binding);GO:0003382(epithelial cell morphogenesis);GO:0003924(GTPase activity);GO:0005515(protein binding);GO:0005525(GTP binding);GO:0005768(endosome);GO:0005886(plasma membrane);GO:0006886(intracellular protein transport);GO:0006887(exocytosis);GO:0008284(positive regulation of cell population proliferation);GO:0010634(positive regulation of epithelial cell migration);GO:0…	NA	3' UTR
chr1	156199326	156210764	11439	ENSG00000160785	ENST00000482737	SLC25A44	GO:0005739(mitochondrion);GO:0005743(mitochondrial inner membrane);GO:0016020(membrane);GO:0016021(integral component of membrane);GO:0022857(transmembrane transporter activity);GO:0055085(transmembrane transport);GO:0055085(transmembrane transport)	NA	5' UTR
chr1	156212407	156212796	390	ENSG00000160785	ENST00000423538	SLC25A44	GO:0005739(mitochondrion);GO:0005743(mitochondrial inner membrane);GO:0016020(membrane);GO:0016021(integral component of membrane);GO:0022857(transmembrane transporter activity);GO:0055085(transmembrane transport);GO:0055085(transmembrane transport)	NA	3' UTR
chr1	156243095	156243332	238	ENSG00000160781	ENST00000292291	PAQR6	GO:0005496(steroid binding);GO:0005886(plasma membrane);GO:0008289(lipid binding);GO:0016020(membrane);GO:0016021(integral component of membrane);GO:0038023(signaling receptor activity);GO:0038023(signaling receptor activity)	NA	3' UTR
chr1	156237276	156240042	2767	ENSG00000160783	ENST00000368279	PMF1	GO:0000444(MIS12/MIND type complex);GO:0000775(chromosome, centromeric region);GO:0000776(kinetochore);GO:0000777(condensed chromosome kinetochore);GO:0000818(nuclear MIS12/MIND complex);GO:0003713(transcription coactivator activity);GO:0005515(protein binding);GO:0005634(nucleus);GO:0005654(nucleoplasm);GO:0005667(transcription factor complex);GO:0005694(chromosome);GO:0005794(Golgi apparatus);G…	NA	3' UTR
chr1	156282965	156285792	2828	ENSG00000163472	ENST00000495881	TMEM79	GO:0002070(epithelial cell maturation);GO:0005515(protein binding);GO:0005737(cytoplasm);GO:0005764(lysosome);GO:0005765(lysosomal membrane);GO:0005794(Golgi apparatus);GO:0016020(membrane);GO:0016021(integral component of membrane);GO:0031069(hair follicle morphogenesis);GO:0032588(trans-Golgi network membrane);GO:0042335(cuticle development);GO:0042802(identical protein binding);GO:0045055(regu…	NA	5' UTR
chr1	156593972	156594299	328	ENSG00000163382	ENST00000368234	NAXE	GO:0000166(nucleotide binding);GO:0005515(protein binding);GO:0005576(extracellular region);GO:0005615(extracellular space);GO:0005654(nucleoplasm);GO:0005739(mitochondrion);GO:0005759(mitochondrial matrix);GO:0005829(cytosol);GO:0005929(cilium);GO:0016853(isomerase activity);GO:0034356(NAD biosynthesis via nicotinamide riboside salvage pathway);GO:0042803(protein homodimerization activity);GO:00…	NA	3' UTR
chr1	156734192	156735649	1458	ENSG00000143303	ENST00000497515	RRNAD1	GO:0000154(rRNA modification);GO:0000179(rRNA (adenine-N6,N6-)-dimethyltransferase activity);GO:0008649(rRNA methyltransferase activity);GO:0016020(membrane);GO:0016021(integral component of membrane);GO:0031167(rRNA methylation);GO:0032259(methylation);GO:0032259(methylation)	NA	Exon (ENST00000368216/ENSG00000143303, exon 6 of 8)
chr1	156736524	156736930	407	ENSG00000143303	ENST00000368218	RRNAD1	GO:0000154(rRNA modification);GO:0000179(rRNA (adenine-N6,N6-)-dimethyltransferase activity);GO:0008649(rRNA methyltransferase activity);GO:0016020(membrane);GO:0016021(integral component of membrane);GO:0031167(rRNA methylation);GO:0032259(methylation);GO:0032259(methylation)	NA	3' UTR
chr1	157993333	157993512	180	ENSG00000183853	ENST00000360089	KIRREL1	GO:0001933(negative regulation of protein phosphorylation);GO:0005515(protein binding);GO:0005886(plasma membrane);GO:0005911(cell-cell junction);GO:0007588(excretion);GO:0016020(membrane);GO:0016021(integral component of membrane);GO:0017022(myosin binding);GO:0030838(positive regulation of actin filament polymerization);GO:0031253(cell projection membrane);GO:0043198(dendritic shaft);GO:0045121…	NA	5' UTR
chr1	158184511	158184748	238	ENSG00000158473	ENST00000368171	CD1D	GO:0001916(positive regulation of T cell mediated cytotoxicity);GO:0002376(immune system process);GO:0005515(protein binding);GO:0005615(extracellular space);GO:0005737(cytoplasm);GO:0005764(lysosome);GO:0005765(lysosomal membrane);GO:0005768(endosome);GO:0005783(endoplasmic reticulum);GO:0005789(endoplasmic reticulum membrane);GO:0005886(plasma membrane);GO:0005887(integral component of plasma m…	04530(Tight junction);04640(Hematopoietic cell lineage);05146(Amoebiasis)	3' UTR
chr1	159009901	159014908	5008	ENSG00000163565	ENST00000368132	IFI16	GO:0000122(negative regulation of transcription by RNA polymerase II);GO:0000978(RNA polymerase II proximal promoter sequence-specific DNA binding);GO:0001227(DNA-binding transcription repressor activity, RNA polymerase II-specific);GO:0001819(positive regulation of cytokine production);GO:0002218(activation of innate immune response);GO:0002376(immune system process);GO:0003677(DNA binding);GO:0…	04621(NOD-like receptor signaling pathway);04621(NOD-like receptor signaling pathway)	5' UTR
chr1	159020474	159032567	12094	ENSG00000163565	ENST00000562225	IFI16	GO:0000122(negative regulation of transcription by RNA polymerase II);GO:0000978(RNA polymerase II proximal promoter sequence-specific DNA binding);GO:0001227(DNA-binding transcription repressor activity, RNA polymerase II-specific);GO:0001819(positive regulation of cytokine production);GO:0002218(activation of innate immune response);GO:0002376(immune system process);GO:0003677(DNA binding);GO:0…	04621(NOD-like receptor signaling pathway);04621(NOD-like receptor signaling pathway)	5' UTR
chr1	159053521	159053610	90	ENSG00000163565	ENST00000340979	IFI16	GO:0000122(negative regulation of transcription by RNA polymerase II);GO:0000978(RNA polymerase II proximal promoter sequence-specific DNA binding);GO:0001227(DNA-binding transcription repressor activity, RNA polymerase II-specific);GO:0001819(positive regulation of cytokine production);GO:0002218(activation of innate immune response);GO:0002376(immune system process);GO:0003677(DNA binding);GO:0…	04621(NOD-like receptor signaling pathway);04621(NOD-like receptor signaling pathway)	Exon (ENST00000340979/ENSG00000163565, exon 11 of 12)
chr1	159835484	159835634	151	ENSG00000158714	ENST00000368104	NA	NA	NA	3' UTR
chr1	159865797	159867685	1889	ENSG00000256029	ENST00000645519	AL590560	NA	NA	Exon (ENST00000608430/ENSG00000272668, exon 4 of 4)
chr1	159961218	159978956	17739	ENSG00000224259	ENST00000443364	LINC01133	NA	NA	Exon (ENST00000443364/ENSG00000224259, exon 1 of 4)
chr1	160205337	160207216	1880	ENSG00000162734	ENST00000360472	PEA15	GO:0000077(DNA damage checkpoint);GO:0000165(MAPK cascade);GO:0000187(activation of MAPK activity);GO:0005515(protein binding);GO:0005634(nucleus);GO:0005737(cytoplasm);GO:0005829(cytosol);GO:0005875(microtubule associated complex);GO:0006915(apoptotic process);GO:0008643(carbohydrate transport);GO:0042981(regulation of apoptotic process);GO:0043278(response to morphine);GO:0046325(negative regul…	NA	5' UTR
chr1	160358324	160358683	360	ENSG00000162736	ENST00000368063	NCSTN	GO:0002262(myeloid cell homeostasis);GO:0004175(endopeptidase activity);GO:0005515(protein binding);GO:0005737(cytoplasm);GO:0005739(mitochondrion);GO:0005764(lysosome);GO:0005765(lysosomal membrane);GO:0005769(early endosome);GO:0005783(endoplasmic reticulum);GO:0005794(Golgi apparatus);GO:0005886(plasma membrane);GO:0005887(integral component of plasma membrane);GO:0005925(focal adhesion);GO:00…	04330(Notch signaling pathway);05010(Alzheimer disease);05010(Alzheimer disease)	3' UTR
chr1	161099726	161100346	621	ENSG00000162755	ENST00000490724	KLHDC9	GO:0005515(protein binding);GO:0005575(cellular_component);GO:0008150(biological_process);GO:0030332(cyclin binding);GO:0030332(cyclin binding)	NA	3' UTR
chr1	161125027	161125296	270	ENSG00000158793	ENST00000368008	NIT1	GO:0000257(nitrilase activity);GO:0005634(nucleus);GO:0005737(cytoplasm);GO:0005739(mitochondrion);GO:0006807(nitrogen compound metabolic process);GO:0008150(biological_process);GO:0016787(hydrolase activity);GO:0016811(hydrolase activity, acting on carbon-nitrogen (but not peptide) bonds, in linear amides);GO:0016811(hydrolase activity, acting on carbon-nitrogen (but not peptide) bonds, in linea…	NA	3' UTR
chr1	161160810	161160960	151	ENSG00000143258	ENST00000492950	USP21	GO:0003713(transcription coactivator activity);GO:0004843(thiol-dependent ubiquitin-specific protease activity);GO:0005515(protein binding);GO:0005634(nucleus);GO:0005654(nucleoplasm);GO:0005737(cytoplasm);GO:0005829(cytosol);GO:0005886(plasma membrane);GO:0006325(chromatin organization);GO:0006508(proteolysis);GO:0006511(ubiquitin-dependent protein catabolic process);GO:0008233(peptidase activit…	04217(Necroptosis);04217(Necroptosis)	Exon (ENST00000492950/ENSG00000143258, exon 3 of 5)
chr1	161214155	161214395	241	ENSG00000158864	ENST00000367993	NDUFS2	GO:0003954(NADH dehydrogenase activity);GO:0005515(protein binding);GO:0005654(nucleoplasm);GO:0005739(mitochondrion);GO:0005743(mitochondrial inner membrane);GO:0005747(mitochondrial respiratory chain complex I);GO:0005759(mitochondrial matrix);GO:0006120(mitochondrial electron transport, NADH to ubiquinone);GO:0006979(response to oxidative stress);GO:0008137(NADH dehydrogenase (ubiquinone) acti…	00190(Oxidative phosphorylation);04714(Thermogenesis);04723(Retrograde endocannabinoid signaling);04932(Non-alcoholic fatty liver disease (NAFLD));05010(Alzheimer disease);05012(Parkinson disease);05016(Huntington disease);05016(Huntington disease)	3' UTR
chr1	161226059	161226405	347	ENSG00000158882	ENST00000474486	TOMM40L	GO:0003674(molecular_function);GO:0005739(mitochondrion);GO:0005741(mitochondrial outer membrane);GO:0005742(mitochondrial outer membrane translocase complex);GO:0006811(ion transport);GO:0008150(biological_process);GO:0008320(protein transmembrane transporter activity);GO:0015031(protein transport);GO:0015288(porin activity);GO:0016020(membrane);GO:0016021(integral component of membrane);GO:0030…	05014(Amyotrophic lateral sclerosis (ALS));05014(Amyotrophic lateral sclerosis (ALS))	5' UTR
chr1	161229490	161229609	120	ENSG00000158882	ENST00000545897	TOMM40L	GO:0003674(molecular_function);GO:0005739(mitochondrion);GO:0005741(mitochondrial outer membrane);GO:0005742(mitochondrial outer membrane translocase complex);GO:0006811(ion transport);GO:0008150(biological_process);GO:0008320(protein transmembrane transporter activity);GO:0015031(protein transport);GO:0015288(porin activity);GO:0016020(membrane);GO:0016021(integral component of membrane);GO:0030…	05014(Amyotrophic lateral sclerosis (ALS));05014(Amyotrophic lateral sclerosis (ALS))	3' UTR
chr1	161229938	161230746	809	ENSG00000143257	ENST00000512372	NR1I3	GO:0000976(transcription regulatory region sequence-specific DNA binding);GO:0000977(RNA polymerase II regulatory region sequence-specific DNA binding);GO:0000981(DNA-binding transcription factor activity, RNA polymerase II-specific);GO:0001228(DNA-binding transcription activator activity, RNA polymerase II-specific);GO:0003677(DNA binding);GO:0003700(DNA-binding transcription factor activity);GO…	NA	3' UTR
chr1	161371230	161371410	181	ENSG00000143252	ENST00000367975	SDHC	GO:0000104(succinate dehydrogenase activity);GO:0005739(mitochondrion);GO:0005743(mitochondrial inner membrane);GO:0005749(mitochondrial respiratory chain complex II, succinate dehydrogenase complex (ubiquinone));GO:0006099(tricarboxylic acid cycle);GO:0006121(mitochondrial electron transport, succinate to ubiquinone);GO:0008177(succinate dehydrogenase (ubiquinone) activity);GO:0009055(electron t…	00020(Citrate cycle (TCA cycle));00190(Oxidative phosphorylation);04714(Thermogenesis);04932(Non-alcoholic fatty liver disease (NAFLD));05010(Alzheimer disease);05012(Parkinson disease);05016(Huntington disease);05016(Huntington disease)	3' UTR
chr1	161399878	161421955	22078	ENSG00000206921	ENST00000384194	RNU6-481P	NA	NA	Exon (ENST00000636161/ENSG00000283696, exon 1 of 2)
chr1	161422131	161422424	294	ENSG00000283360	ENST00000637155	AL592295	NA	NA	Exon (ENST00000636161/ENSG00000283696, exon 2 of 2)
chr1	161728024	161728143	120	ENSG00000162746	ENST00000367948	FCRLB	GO:0005737(cytoplasm);GO:0005783(endoplasmic reticulum);GO:0050777(negative regulation of immune response);GO:0050777(negative regulation of immune response)	NA	3' UTR
chr1	162366909	162367538	630	ENSG00000254706	ENST00000367932	AL512785	NA	NA	5' UTR
chr1	162367658	162368407	750	ENSG00000198929	ENST00000361897	NOS1AP	GO:0003062(regulation of heart rate by chemical signal);GO:0005515(protein binding);GO:0005634(nucleus);GO:0005739(mitochondrion);GO:0005829(cytosol);GO:0005901(caveola);GO:0010628(positive regulation of gene expression);GO:0010750(positive regulation of nitric oxide mediated signal transduction);GO:0030018(Z disc);GO:0030315(T-tubule);GO:0031965(nuclear membrane);GO:0033017(sarcoplasmic reticulu…	04713(Circadian entrainment);04713(Circadian entrainment)	3' UTR
chr1	162367124	162383531	16408	ENSG00000171722	ENST00000367935	SPATA46	GO:0005515(protein binding);GO:0005634(nucleus);GO:0007283(spermatogenesis);GO:0007342(fusion of sperm to egg plasma membrane involved in single fertilization);GO:0016020(membrane);GO:0030154(cell differentiation);GO:0031965(nuclear membrane)	NA	5' UTR
chr1	162366908	162378932	12025	ENSG00000171722	ENST00000367935	SPATA46	GO:0005515(protein binding);GO:0005634(nucleus);GO:0007283(spermatogenesis);GO:0007342(fusion of sperm to egg plasma membrane involved in single fertilization);GO:0016020(membrane);GO:0030154(cell differentiation);GO:0031965(nuclear membrane)	NA	5' UTR
chr1	162381928	162384118	2191	ENSG00000239887	ENST00000420220	C1orf226	NA	NA	3' UTR
chr1	162778706	162780418	1713	ENSG00000162733	ENST00000446985	DDR2	GO:0000166(nucleotide binding);GO:0001503(ossification);GO:0001952(regulation of cell-matrix adhesion);GO:0003416(endochondral bone growth);GO:0004672(protein kinase activity);GO:0004713(protein tyrosine kinase activity);GO:0004714(transmembrane receptor protein tyrosine kinase activity);GO:0005515(protein binding);GO:0005518(collagen binding);GO:0005524(ATP binding);GO:0005886(plasma membrane);G…	NA	3' UTR
chr1	162812429	162812518	90	ENSG00000132196	ENST00000485405	HSD17B7	GO:0000253(3-keto sterol reductase activity);GO:0004303(estradiol 17-beta-dehydrogenase activity);GO:0005783(endoplasmic reticulum);GO:0005789(endoplasmic reticulum membrane);GO:0005886(plasma membrane);GO:0006629(lipid metabolic process);GO:0006694(steroid biosynthetic process);GO:0006695(cholesterol biosynthetic process);GO:0006703(estrogen biosynthetic process);GO:0016020(membrane);GO:0016021(…	00100(Steroid biosynthesis);00140(Steroid hormone biosynthesis);04913(Ovarian steroidogenesis);04913(Ovarian steroidogenesis)	3' UTR
chr1	163345703	163345971	269	ENSG00000143228	ENST00000524800	NUF2	GO:0000775(chromosome, centromeric region);GO:0000776(kinetochore);GO:0000777(condensed chromosome kinetochore);GO:0000778(condensed nuclear chromosome kinetochore);GO:0003674(molecular_function);GO:0005515(protein binding);GO:0005634(nucleus);GO:0005694(chromosome);GO:0005829(cytosol);GO:0007049(cell cycle);GO:0007052(mitotic spindle organization);GO:0007059(chromosome segregation);GO:0016020(me…	NA	3' UTR
chr1	163347790	163348975	1186	ENSG00000143228	ENST00000524800	NUF2	GO:0000775(chromosome, centromeric region);GO:0000776(kinetochore);GO:0000777(condensed chromosome kinetochore);GO:0000778(condensed nuclear chromosome kinetochore);GO:0003674(molecular_function);GO:0005515(protein binding);GO:0005634(nucleus);GO:0005694(chromosome);GO:0005829(cytosol);GO:0007049(cell cycle);GO:0007052(mitotic spindle organization);GO:0007059(chromosome segregation);GO:0016020(me…	NA	Exon (ENST00000524800/ENSG00000143228, exon 11 of 13)
chr1	165768959	165773505	4547	ENSG00000143183	ENST00000367881	TMCO1	GO:0000139(Golgi membrane);GO:0005262(calcium channel activity);GO:0005783(endoplasmic reticulum);GO:0005789(endoplasmic reticulum membrane);GO:0005794(Golgi apparatus);GO:0006811(ion transport);GO:0006816(calcium ion transport);GO:0006983(ER overload response);GO:0016020(membrane);GO:0016021(integral component of membrane);GO:0030176(integral component of endoplasmic reticulum membrane);GO:00324…	NA	5' UTR
chr1	165827614	165827824	211	ENSG00000143179	ENST00000367879	UCK2	GO:0000166(nucleotide binding);GO:0004849(uridine kinase activity);GO:0005524(ATP binding);GO:0005575(cellular_component);GO:0005829(cytosol);GO:0006238(CMP salvage);GO:0016301(kinase activity);GO:0016310(phosphorylation);GO:0016740(transferase activity);GO:0019206(nucleoside kinase activity);GO:0043097(pyrimidine nucleoside salvage);GO:0044206(UMP salvage);GO:0044211(CTP salvage);GO:0044211(CTP …	00240(Pyrimidine metabolism);00983(Drug metabolism - other enzymes);00983(Drug metabolism - other enzymes)	5' UTR
chr1	166846726	166850862	4137	ENSG00000143157	ENST00000449930	POGK	GO:0003676(nucleic acid binding);GO:0003677(DNA binding);GO:0005515(protein binding);GO:0005622(intracellular);GO:0005634(nucleus);GO:0006355(regulation of transcription, DNA-templated);GO:0007275(multicellular organism development);GO:0007275(multicellular organism development)	NA	3' UTR
chr1	167401492	167412194	10703	ENSG00000143190	ENST00000367866	POU2F1	GO:0000978(RNA polymerase II proximal promoter sequence-specific DNA binding);GO:0000979(RNA polymerase II core promoter sequence-specific DNA binding);GO:0000981(DNA-binding transcription factor activity, RNA polymerase II-specific);GO:0003677(DNA binding);GO:0003700(DNA-binding transcription factor activity);GO:0005515(protein binding);GO:0005634(nucleus);GO:0005654(nucleoplasm);GO:0005783(endo…	05168(Herpes simplex virus 1 infection);05168(Herpes simplex virus 1 infection)	3' UTR
chr1	168045066	168050910	5845	ENSG00000143164	ENST00000478668	DCAF6	GO:0005515(protein binding);GO:0005634(nucleus);GO:0005654(nucleoplasm);GO:0005829(cytosol);GO:0005925(focal adhesion);GO:0016567(protein ubiquitination);GO:0030374(nuclear receptor transcription coactivator activity);GO:0043687(post-translational protein modification);GO:0045944(positive regulation of transcription by RNA polymerase II);GO:0080008(Cul4-RING E3 ubiquitin ligase complex);GO:008000…	NA	Exon (ENST00000432587/ENSG00000143164, exon 15 of 21)
chr1	168314246	168314336	91	ENSG00000143178	ENST00000367821	TBX19	GO:0000978(RNA polymerase II proximal promoter sequence-specific DNA binding);GO:0000981(DNA-binding transcription factor activity, RNA polymerase II-specific);GO:0001158(enhancer sequence-specific DNA binding);GO:0001228(DNA-binding transcription activator activity, RNA polymerase II-specific);GO:0003677(DNA binding);GO:0003700(DNA-binding transcription factor activity);GO:0005634(nucleus);GO:00…	NA	3' UTR
chr1	169124941	169131556	6616	ENSG00000143153	ENST00000367816	ATP1B1	GO:0001666(response to hypoxia);GO:0001671(ATPase activator activity);GO:0005391(sodium:potassium-exchanging ATPase activity);GO:0005515(protein binding);GO:0005524(ATP binding);GO:0005886(plasma membrane);GO:0005890(sodium:potassium-exchanging ATPase complex);GO:0005901(caveola);GO:0006811(ion transport);GO:0006813(potassium ion transport);GO:0006814(sodium ion transport);GO:0006874(cellular cal…	04022(cGMP-PKG signaling pathway);04024(cAMP signaling pathway);04260(Cardiac muscle contraction);04261(Adrenergic signaling in cardiomyocytes);04911(Insulin secretion);04918(Thyroid hormone synthesis);04919(Thyroid hormone signaling pathway);04925(Aldosterone synthesis and secretion);04960(Aldosterone-regulated sodium reabsorption);04961(Endocrine and other factor-regulated calcium reabsorption)…	3' UTR
chr1	169376636	169376904	269	ENSG00000117475	ENST00000367807	BLZF1	GO:0000139(Golgi membrane);GO:0001558(regulation of cell growth);GO:0003677(DNA binding);GO:0003700(DNA-binding transcription factor activity);GO:0005515(protein binding);GO:0005634(nucleus);GO:0005737(cytoplasm);GO:0005794(Golgi apparatus);GO:0006357(regulation of transcription by RNA polymerase II);GO:0007030(Golgi organization);GO:0008283(cell population proliferation);GO:0015031(protein trans…	NA	Exon (ENST00000367807/ENSG00000117475, exon 3 of 3)
chr1	169853330	169853900	571	ENSG00000000457	ENST00000367771	SCYL3	GO:0004672(protein kinase activity);GO:0005515(protein binding);GO:0005524(ATP binding);GO:0005737(cytoplasm);GO:0005794(Golgi apparatus);GO:0006468(protein phosphorylation);GO:0016477(cell migration);GO:0030027(lamellipodium);GO:0042995(cell projection);GO:0042995(cell projection)	NA	3' UTR
chr1	170532129	170533577	1449	ENSG00000120370	ENST00000367763	GORAB	GO:0005515(protein binding);GO:0005634(nucleus);GO:0005654(nucleoplasm);GO:0005730(nucleolus);GO:0005737(cytoplasm);GO:0005794(Golgi apparatus);GO:0005829(cytosol);GO:0031069(hair follicle morphogenesis);GO:1901622(positive regulation of smoothened signaling pathway involved in dorsal/ventral neural tube patterning);GO:1905515(non-motile cilium assembly);GO:1905515(non-motile cilium assembly)	04115(p53 signaling pathway);04115(p53 signaling pathway)	5' UTR
chr1	171337409	171342084	4676	ENSG00000285665	ENST00000649925	AL031274	NA	NA	3' UTR
chr1	171339299	171339500	202	ENSG00000285665	ENST00000649925	AL031274	NA	NA	Exon (ENST00000649925/ENSG00000285665, exon 1 of 1)
chr1	171339701	171339959	259	ENSG00000076258	ENST00000367749	FMO4	GO:0004497(monooxygenase activity);GO:0004499(N,N-dimethylaniline monooxygenase activity);GO:0005783(endoplasmic reticulum);GO:0005789(endoplasmic reticulum membrane);GO:0016020(membrane);GO:0016021(integral component of membrane);GO:0016491(oxidoreductase activity);GO:0031090(organelle membrane);GO:0042737(drug catabolic process);GO:0043231(intracellular membrane-bounded organelle);GO:0050660(fl…	00982(Drug metabolism - cytochrome P450);00982(Drug metabolism - cytochrome P450)	Exon (ENST00000649925/ENSG00000285665, exon 1 of 1)
chr1	171537417	171542191	4775	ENSG00000117523	ENST00000495585	PRRC2C	GO:0002244(hematopoietic progenitor cell differentiation);GO:0003723(RNA binding);GO:0005829(cytosol);GO:0008022(protein C-terminus binding);GO:0016020(membrane);GO:0016020(membrane)	NA	Exon (ENST00000367742/ENSG00000117523, exon 15 of 34)
chr1	171557287	171558096	810	ENSG00000117523	ENST00000647382	PRRC2C	GO:0002244(hematopoietic progenitor cell differentiation);GO:0003723(RNA binding);GO:0005829(cytosol);GO:0008022(protein C-terminus binding);GO:0016020(membrane);GO:0016020(membrane)	NA	Exon (ENST00000367742/ENSG00000117523, exon 19 of 34)
chr1	171790898	171797088	6191	ENSG00000010165	ENST00000476386	EEF1AKNMT	GO:0003824(catalytic activity);GO:0005515(protein binding);GO:0008152(metabolic process);GO:0008168(methyltransferase activity);GO:0016740(transferase activity);GO:0032259(methylation);GO:0032259(methylation)	NA	3' UTR
chr1	172602157	172602933	777	ENSG00000094975	ENST00000367723	SUCO	GO:0001503(ossification);GO:0005737(cytoplasm);GO:0005783(endoplasmic reticulum);GO:0005791(rough endoplasmic reticulum);GO:0007275(multicellular organism development);GO:0016020(membrane);GO:0016021(integral component of membrane);GO:0030867(rough endoplasmic reticulum membrane);GO:0032967(positive regulation of collagen biosynthetic process);GO:0034975(protein folding in endoplasmic reticulum);…	NA	Exon (ENST00000367723/ENSG00000094975, exon 20 of 23)
chr1	173714941	173715404	464	ENSG00000076321	ENST00000479505	KLHL20	GO:0003779(actin binding);GO:0004842(ubiquitin-protein transferase activity);GO:0005515(protein binding);GO:0005634(nucleus);GO:0005737(cytoplasm);GO:0005794(Golgi apparatus);GO:0005802(trans-Golgi network);GO:0005829(cytosol);GO:0006895(Golgi to endosome transport);GO:0007010(cytoskeleton organization);GO:0015031(protein transport);GO:0015629(actin cytoskeleton);GO:0016567(protein ubiquitination…	NA	5' UTR
chr1	173824568	173825228	661	ENSG00000117593	ENST00000361951	DARS2	GO:0000049(tRNA binding);GO:0000166(nucleotide binding);GO:0003676(nucleic acid binding);GO:0004812(aminoacyl-tRNA ligase activity);GO:0004815(aspartate-tRNA ligase activity);GO:0005515(protein binding);GO:0005524(ATP binding);GO:0005634(nucleus);GO:0005737(cytoplasm);GO:0005739(mitochondrion);GO:0005759(mitochondrial matrix);GO:0006412(translation);GO:0006418(tRNA aminoacylation for protein tran…	00970(Aminoacyl-tRNA biosynthesis);00970(Aminoacyl-tRNA biosynthesis)	5' UTR
chr1	173869000	173886905	17906	ENSG00000185278	ENST00000367704	ZBTB37	GO:0000981(DNA-binding transcription factor activity, RNA polymerase II-specific);GO:0003676(nucleic acid binding);GO:0003677(DNA binding);GO:0005515(protein binding);GO:0005634(nucleus);GO:0006357(regulation of transcription by RNA polymerase II);GO:0046872(metal ion binding);GO:0046872(metal ion binding)	NA	5' UTR
chr1	173889274	173889514	241	ENSG00000185278	ENST00000367701	ZBTB37	GO:0000981(DNA-binding transcription factor activity, RNA polymerase II-specific);GO:0003676(nucleic acid binding);GO:0003677(DNA binding);GO:0005515(protein binding);GO:0005634(nucleus);GO:0006357(regulation of transcription by RNA polymerase II);GO:0046872(metal ion binding);GO:0046872(metal ion binding)	NA	3' UTR
chr1	174246222	174246282	61	ENSG00000152061	ENST00000357444	RABGAP1L	GO:0005096(GTPase activator activity);GO:0005515(protein binding);GO:0005634(nucleus);GO:0005768(endosome);GO:0005769(early endosome);GO:0005794(Golgi apparatus);GO:0005929(cilium);GO:0006886(intracellular protein transport);GO:0006897(endocytosis);GO:0015031(protein transport);GO:0016020(membrane);GO:0016021(integral component of membrane);GO:0017137(Rab GTPase binding);GO:0031410(cytoplasmic ve…	NA	3' UTR
chr1	174877576	174964798	87223	ENSG00000152061	ENST00000367688	RABGAP1L	GO:0005096(GTPase activator activity);GO:0005515(protein binding);GO:0005634(nucleus);GO:0005768(endosome);GO:0005769(early endosome);GO:0005794(Golgi apparatus);GO:0005929(cilium);GO:0006886(intracellular protein transport);GO:0006897(endocytosis);GO:0015031(protein transport);GO:0016020(membrane);GO:0016021(integral component of membrane);GO:0017137(Rab GTPase binding);GO:0031410(cytoplasmic ve…	NA	5' UTR
chr1	175008629	175010132	1504	ENSG00000116161	ENST00000613570	CACYBP	GO:0005515(protein binding);GO:0005634(nucleus);GO:0005641(nuclear envelope lumen);GO:0005654(nucleoplasm);GO:0005737(cytoplasm);GO:0005829(cytosol);GO:0007507(heart development);GO:0007568(aging);GO:0015631(tubulin binding);GO:0019005(SCF ubiquitin ligase complex);GO:0019904(protein domain specific binding);GO:0030877(beta-catenin destruction complex);GO:0031625(ubiquitin protein ligase binding)…	04310(Wnt signaling pathway);04310(Wnt signaling pathway)	3' UTR
chr1	176555491	176555640	150	ENSG00000116183	ENST00000367661	PAPPA2	GO:0001558(regulation of cell growth);GO:0005515(protein binding);GO:0005576(extracellular region);GO:0005829(cytosol);GO:0006508(proteolysis);GO:0008233(peptidase activity);GO:0008237(metallopeptidase activity);GO:0008270(zinc ion binding);GO:0009651(response to salt stress);GO:0016324(apical plasma membrane);GO:0016787(hydrolase activity);GO:0044267(cellular protein metabolic process);GO:004687…	NA	5' UTR
chr1	176555760	176556089	330	ENSG00000116183	ENST00000367661	PAPPA2	GO:0001558(regulation of cell growth);GO:0005515(protein binding);GO:0005576(extracellular region);GO:0005829(cytosol);GO:0006508(proteolysis);GO:0008233(peptidase activity);GO:0008237(metallopeptidase activity);GO:0008270(zinc ion binding);GO:0009651(response to salt stress);GO:0016324(apical plasma membrane);GO:0016787(hydrolase activity);GO:0044267(cellular protein metabolic process);GO:004687…	NA	5' UTR
chr1	176557107	176595317	38211	ENSG00000116183	ENST00000367661	PAPPA2	GO:0001558(regulation of cell growth);GO:0005515(protein binding);GO:0005576(extracellular region);GO:0005829(cytosol);GO:0006508(proteolysis);GO:0008233(peptidase activity);GO:0008237(metallopeptidase activity);GO:0008270(zinc ion binding);GO:0009651(response to salt stress);GO:0016324(apical plasma membrane);GO:0016787(hydrolase activity);GO:0044267(cellular protein metabolic process);GO:004687…	NA	Exon (ENST00000367661/ENSG00000116183, exon 2 of 5)
chr1	178473861	178474011	151	ENSG00000075391	ENST00000462775	RASAL2	GO:0000165(MAPK cascade);GO:0005096(GTPase activator activity);GO:0005515(protein binding);GO:0005829(cytosol);GO:0007165(signal transduction);GO:0043087(regulation of GTPase activity);GO:0043547(positive regulation of GTPase activity);GO:0043547(positive regulation of GTPase activity)	04014(Ras signaling pathway);04014(Ras signaling pathway)	3' UTR
chr1	179064037	179072826	8790	ENSG00000116199	ENST00000263733	FAM20B	GO:0000139(Golgi membrane);GO:0000166(nucleotide binding);GO:0005515(protein binding);GO:0005524(ATP binding);GO:0005654(nucleoplasm);GO:0005794(Golgi apparatus);GO:0016020(membrane);GO:0016021(integral component of membrane);GO:0016301(kinase activity);GO:0016310(phosphorylation);GO:0016740(transferase activity);GO:0016773(phosphotransferase activity, alcohol group as acceptor);GO:0030166(proteo…	NA	3' UTR
chr1	179094099	179097844	3746	ENSG00000186283	ENST00000367627	TOR3A	GO:0000166(nucleotide binding);GO:0005524(ATP binding);GO:0005737(cytoplasm);GO:0005783(endoplasmic reticulum);GO:0005788(endoplasmic reticulum lumen);GO:0016887(ATPase activity);GO:0070062(extracellular exosome);GO:0070062(extracellular exosome)	NA	3' UTR
chr1	179351350	179353921	2572	ENSG00000057252	ENST00000539888	SOAT1	GO:0000062(fatty-acyl-CoA binding);GO:0004772(sterol O-acyltransferase activity);GO:0005515(protein binding);GO:0005783(endoplasmic reticulum);GO:0005789(endoplasmic reticulum membrane);GO:0006629(lipid metabolic process);GO:0008202(steroid metabolic process);GO:0008203(cholesterol metabolic process);GO:0008374(O-acyltransferase activity);GO:0010742(macrophage derived foam cell differentiation);G…	00100(Steroid biosynthesis);04979(Cholesterol metabolism);04979(Cholesterol metabolism)	3' UTR
chr1	179907857	179918411	10555	ENSG00000143337	ENST00000528443	TOR1AIP1	GO:0001671(ATPase activator activity);GO:0005515(protein binding);GO:0005521(lamin binding);GO:0005634(nucleus);GO:0005635(nuclear envelope);GO:0005637(nuclear inner membrane);GO:0008092(cytoskeletal protein binding);GO:0016020(membrane);GO:0016021(integral component of membrane);GO:0031965(nuclear membrane);GO:0032781(positive regulation of ATPase activity);GO:0034504(protein localization to nuc…	NA	3' UTR
chr1	179922035	179922454	420	ENSG00000143337	ENST00000606911	TOR1AIP1	GO:0001671(ATPase activator activity);GO:0005515(protein binding);GO:0005521(lamin binding);GO:0005634(nucleus);GO:0005635(nuclear envelope);GO:0005637(nuclear inner membrane);GO:0008092(cytoskeletal protein binding);GO:0016020(membrane);GO:0016021(integral component of membrane);GO:0031965(nuclear membrane);GO:0032781(positive regulation of ATPase activity);GO:0034504(protein localization to nuc…	NA	3' UTR
chr1	179992103	180022765	30663	ENSG00000223450	ENST00000424289	AL590632	NA	NA	Exon (ENST00000491495/ENSG00000135837, exon 4 of 5)
chr1	180093323	180112658	19336	ENSG00000135837	ENST00000417046	CEP350	GO:0005515(protein binding);GO:0005634(nucleus);GO:0005737(cytoplasm);GO:0005813(centrosome);GO:0005814(centriole);GO:0005815(microtubule organizing center);GO:0005819(spindle);GO:0005856(cytoskeleton);GO:0008017(microtubule binding);GO:0016020(membrane);GO:0034453(microtubule anchoring);GO:0042995(cell projection);GO:0042995(cell projection)	NA	3' UTR
chr1	180197388	180197657	270	ENSG00000116260	ENST00000367602	QSOX1	GO:0000139(Golgi membrane);GO:0002576(platelet degranulation);GO:0003756(protein disulfide isomerase activity);GO:0005576(extracellular region);GO:0005615(extracellular space);GO:0005623(cell);GO:0005788(endoplasmic reticulum lumen);GO:0005794(Golgi apparatus);GO:0016020(membrane);GO:0016021(integral component of membrane);GO:0016242(negative regulation of macroautophagy);GO:0016491(oxidoreductas…	NA	3' UTR
chr1	180946194	180946583	390	ENSG00000135835	ENST00000367588	KIAA1614	GO:0005515(protein binding)	NA	3' UTR
chr1	180946643	180946703	61	ENSG00000135835	ENST00000367588	KIAA1614	GO:0005515(protein binding)	NA	3' UTR
chr1	180950027	180950925	899	ENSG00000135835	ENST00000367588	KIAA1614	GO:0005515(protein binding)	NA	3' UTR
chr1	181050040	181050399	360	ENSG00000153029	ENST00000434571	MR1	GO:0002367(cytokine production involved in immune response);GO:0002376(immune system process);GO:0002474(antigen processing and presentation of peptide antigen via MHC class I);GO:0005515(protein binding);GO:0005576(extracellular region);GO:0005615(extracellular space);GO:0005783(endoplasmic reticulum);GO:0005789(endoplasmic reticulum membrane);GO:0005886(plasma membrane);GO:0006955(immune respon…	NA	Exon (ENST00000434571/ENSG00000153029, exon 4 of 5)
chr1	181052349	181056815	4467	ENSG00000153029	ENST00000434571	MR1	GO:0002367(cytokine production involved in immune response);GO:0002376(immune system process);GO:0002474(antigen processing and presentation of peptide antigen via MHC class I);GO:0005515(protein binding);GO:0005576(extracellular region);GO:0005615(extracellular space);GO:0005783(endoplasmic reticulum);GO:0005789(endoplasmic reticulum membrane);GO:0005886(plasma membrane);GO:0006955(immune respon…	NA	3' UTR
chr1	181060500	181060800	301	ENSG00000153029	ENST00000434571	MR1	GO:0002367(cytokine production involved in immune response);GO:0002376(immune system process);GO:0002474(antigen processing and presentation of peptide antigen via MHC class I);GO:0005515(protein binding);GO:0005576(extracellular region);GO:0005615(extracellular space);GO:0005783(endoplasmic reticulum);GO:0005789(endoplasmic reticulum membrane);GO:0005886(plasma membrane);GO:0006955(immune respon…	NA	3' UTR
chr1	181060860	181061578	719	ENSG00000153029	ENST00000434571	MR1	GO:0002367(cytokine production involved in immune response);GO:0002376(immune system process);GO:0002474(antigen processing and presentation of peptide antigen via MHC class I);GO:0005515(protein binding);GO:0005576(extracellular region);GO:0005615(extracellular space);GO:0005783(endoplasmic reticulum);GO:0005789(endoplasmic reticulum membrane);GO:0005886(plasma membrane);GO:0006955(immune respon…	NA	3' UTR
chr1	182887294	182887443	150	ENSG00000135829	ENST00000367549	DHX9	GO:0000166(nucleotide binding);GO:0000380(alternative mRNA splicing, via spliceosome);GO:0000398(mRNA splicing, via spliceosome);GO:0000978(RNA polymerase II proximal promoter sequence-specific DNA binding);GO:0000993(RNA polymerase II complex binding);GO:0001069(regulatory region RNA binding);GO:0001085(RNA polymerase II transcription factor binding);GO:0001649(osteoblast differentiation);GO:000…	NA	3' UTR
chr1	183241223	183244482	3260	ENSG00000058085	ENST00000476255	LAMC2	GO:0005201(extracellular matrix structural constituent);GO:0005576(extracellular region);GO:0005604(basement membrane);GO:0005607(laminin-2 complex);GO:0005615(extracellular space);GO:0005938(cell cortex);GO:0007155(cell adhesion);GO:0008201(heparin binding);GO:0008284(positive regulation of cell population proliferation);GO:0008544(epidermis development);GO:0016020(membrane);GO:0030198(extracell…	04151(PI3K-Akt signaling pathway);04510(Focal adhesion);04512(ECM-receptor interaction);05145(Toxoplasmosis);05146(Amoebiasis);05165(Human papillomavirus infection);05200(Pathways in cancer);05222(Small cell lung cancer);05222(Small cell lung cancer)	3' UTR
chr1	183542395	183544395	2001	ENSG00000116698	ENST00000367537	SMG7	GO:0000184(nuclear-transcribed mRNA catabolic process, nonsense-mediated decay);GO:0005515(protein binding);GO:0005634(nucleus);GO:0005697(telomerase holoenzyme complex);GO:0005737(cytoplasm);GO:0005829(cytosol);GO:0006406(mRNA export from nucleus);GO:0007004(telomere maintenance via telomerase);GO:0032210(regulation of telomere maintenance via telomerase);GO:0035303(regulation of dephosphorylati…	03015(mRNA surveillance pathway);03015(mRNA surveillance pathway)	Exon (ENST00000367537/ENSG00000116698, exon 16 of 24)
chr1	183545245	183546078	834	ENSG00000116698	ENST00000367537	SMG7	GO:0000184(nuclear-transcribed mRNA catabolic process, nonsense-mediated decay);GO:0005515(protein binding);GO:0005634(nucleus);GO:0005697(telomerase holoenzyme complex);GO:0005737(cytoplasm);GO:0005829(cytosol);GO:0006406(mRNA export from nucleus);GO:0007004(telomere maintenance via telomerase);GO:0032210(regulation of telomere maintenance via telomerase);GO:0035303(regulation of dephosphorylati…	03015(mRNA surveillance pathway);03015(mRNA surveillance pathway)	Exon (ENST00000367537/ENSG00000116698, exon 17 of 24)
chr1	183552811	183553260	450	ENSG00000116698	ENST00000367537	SMG7	GO:0000184(nuclear-transcribed mRNA catabolic process, nonsense-mediated decay);GO:0005515(protein binding);GO:0005634(nucleus);GO:0005697(telomerase holoenzyme complex);GO:0005737(cytoplasm);GO:0005829(cytosol);GO:0006406(mRNA export from nucleus);GO:0007004(telomere maintenance via telomerase);GO:0032210(regulation of telomere maintenance via telomerase);GO:0035303(regulation of dephosphorylati…	03015(mRNA surveillance pathway);03015(mRNA surveillance pathway)	3' UTR
chr1	183553858	183597792	43935	ENSG00000116701	ENST00000413720	NCF2	GO:0001669(acrosomal vesicle);GO:0002479(antigen processing and presentation of exogenous peptide antigen via MHC class I, TAP-dependent);GO:0005515(protein binding);GO:0005730(nucleolus);GO:0005737(cytoplasm);GO:0005829(cytosol);GO:0006801(superoxide metabolic process);GO:0006909(phagocytosis);GO:0006968(cellular defense response);GO:0008022(protein C-terminus binding);GO:0009055(electron transf…	04145(Phagosome);04380(Osteoclast differentiation);04670(Leukocyte transendothelial migration);05140(Leishmaniasis);05418(Fluid shear stress and atherosclerosis);05418(Fluid shear stress and atherosclerosis)	5' UTR
chr1	183636145	183636235	91	ENSG00000143344	ENST00000304685	RGL1	GO:0005085(guanyl-nucleotide exchange factor activity);GO:0005515(protein binding);GO:0005575(cellular_component);GO:0005622(intracellular);GO:0005829(cytosol);GO:0007165(signal transduction);GO:0007264(small GTPase mediated signal transduction);GO:0008321(Ral guanyl-nucleotide exchange factor activity);GO:0019216(regulation of lipid metabolic process);GO:0019216(regulation of lipid metabolic pro…	04014(Ras signaling pathway);04014(Ras signaling pathway)	5' UTR
chr1	184074091	184074151	61	ENSG00000198860	ENST00000423085	TSEN15	GO:0000213(tRNA-intron endonuclease activity);GO:0003676(nucleic acid binding);GO:0004518(nuclease activity);GO:0004519(endonuclease activity);GO:0005634(nucleus);GO:0005654(nucleoplasm);GO:0005730(nucleolus);GO:0006388(tRNA splicing, via endonucleolytic cleavage and ligation);GO:0006397(mRNA processing);GO:0008033(tRNA processing);GO:0090305(nucleic acid phosphodiester bond hydrolysis);GO:009050…	NA	3' UTR
chr1	184599597	184619774	20178	ENSG00000116667	ENST00000235307	C1orf21	GO:0005515(protein binding)	NA	3' UTR
chr1	185001615	185007947	6333	ENSG00000260976	ENST00000566476	LINC01633	NA	NA	Exon (ENST00000566476/ENSG00000260976, exon 1 of 2)
chr1	185157202	185157578	377	ENSG00000116668	ENST00000450350	SWT1	GO:0005634(nucleus);GO:0006351(transcription, DNA-templated);GO:0006351(transcription, DNA-templated)	NA	5' UTR
chr1	185166609	185180414	13806	ENSG00000231084	ENST00000413694	RPL22P24	NA	NA	Exon (ENST00000367501/ENSG00000116668, exon 3 of 19)
chr1	186420480	186421378	899	ENSG00000157181	ENST00000287859	ODR4	GO:0008104(protein localization);GO:0016020(membrane);GO:0016021(integral component of membrane);GO:0016021(integral component of membrane)	NA	3' UTR
chr1	193060208	193069299	9092	ENSG00000116747	ENST00000367441	RO60	GO:0002520(immune system development);GO:0003723(RNA binding);GO:0005634(nucleus);GO:0005654(nucleoplasm);GO:0005737(cytoplasm);GO:0005829(cytosol);GO:0006383(transcription by RNA polymerase III);GO:0007224(smoothened signaling pathway);GO:0009411(response to UV);GO:0010468(regulation of gene expression);GO:0030030(cell projection organization);GO:0030620(U2 snRNA binding);GO:0035457(cellular res…	05322(Systemic lupus erythematosus);05322(Systemic lupus erythematosus)	5' UTR
chr1	193084670	193084850	181	ENSG00000116747	ENST00000400968	RO60	GO:0002520(immune system development);GO:0003723(RNA binding);GO:0005634(nucleus);GO:0005654(nucleoplasm);GO:0005737(cytoplasm);GO:0005829(cytosol);GO:0006383(transcription by RNA polymerase III);GO:0007224(smoothened signaling pathway);GO:0009411(response to UV);GO:0010468(regulation of gene expression);GO:0030030(cell projection organization);GO:0030620(U2 snRNA binding);GO:0035457(cellular res…	05322(Systemic lupus erythematosus);05322(Systemic lupus erythematosus)	3' UTR
chr1	193122010	193122477	468	ENSG00000134371	ENST00000650197	CDC73	GO:0000122(negative regulation of transcription by RNA polymerase II);GO:0000784(nuclear chromosome, telomeric region);GO:0000993(RNA polymerase II complex binding);GO:0001558(regulation of cell growth);GO:0001711(endodermal cell fate commitment);GO:0005515(protein binding);GO:0005634(nucleus);GO:0005654(nucleoplasm);GO:0005829(cytosol);GO:0006357(regulation of transcription by RNA polymerase II)…	NA	5' UTR
chr1	200120911	200174816	53906	ENSG00000229220	ENST00000422446	NA	NA	NA	3' UTR
chr1	200847668	200857595	9928	ENSG00000118200	ENST00000475326	CAMSAP2	GO:0000226(microtubule cytoskeleton organization);GO:0005515(protein binding);GO:0005516(calmodulin binding);GO:0005737(cytoplasm);GO:0005794(Golgi apparatus);GO:0005813(centrosome);GO:0005829(cytosol);GO:0005856(cytoskeleton);GO:0005874(microtubule);GO:0007026(negative regulation of microtubule depolymerization);GO:0008017(microtubule binding);GO:0030507(spectrin binding);GO:0031113(regulation o…	NA	3' UTR
chr1	200915056	200915384	329	ENSG00000163362	ENST00000367342	INAVA	GO:0000187(activation of MAPK activity);GO:0002221(pattern recognition receptor signaling pathway);GO:0002367(cytokine production involved in immune response);GO:0002376(immune system process);GO:0005515(protein binding);GO:0005634(nucleus);GO:0005737(cytoplasm);GO:0031398(positive regulation of protein ubiquitination);GO:0032494(response to peptidoglycan);GO:0032495(response to muramyl dipeptide…	NA	3' UTR
chr1	200915563	200915623	61	ENSG00000163362	ENST00000367342	INAVA	GO:0000187(activation of MAPK activity);GO:0002221(pattern recognition receptor signaling pathway);GO:0002367(cytokine production involved in immune response);GO:0002376(immune system process);GO:0005515(protein binding);GO:0005634(nucleus);GO:0005737(cytoplasm);GO:0031398(positive regulation of protein ubiquitination);GO:0032494(response to peptidoglycan);GO:0032495(response to muramyl dipeptide…	NA	3' UTR
chr1	201332545	201332635	91	ENSG00000081277	ENST00000263946	PKP1	GO:0001533(cornified envelope);GO:0005515(protein binding);GO:0005521(lamin binding);GO:0005634(nucleus);GO:0005654(nucleoplasm);GO:0005737(cytoplasm);GO:0005882(intermediate filament);GO:0005886(plasma membrane);GO:0005911(cell-cell junction);GO:0005913(cell-cell adherens junction);GO:0007043(cell-cell junction assembly);GO:0007155(cell adhesion);GO:0007165(signal transduction);GO:0007275(multic…	NA	3' UTR
chr1	201533596	201534695	1100	ENSG00000223396	ENST00000648727	RPS10P7	NA	NA	Exon (ENST00000454651/ENSG00000224536, exon 2 of 2)
chr1	201821244	201822173	930	ENSG00000134369	ENST00000367302	NAV1	GO:0001578(microtubule bundle formation);GO:0001764(neuron migration);GO:0005737(cytoplasm);GO:0005856(cytoskeleton);GO:0005874(microtubule);GO:0007275(multicellular organism development);GO:0007399(nervous system development);GO:0015630(microtubule cytoskeleton);GO:0022008(neurogenesis);GO:0030154(cell differentiation);GO:0043194(axon initial segment);GO:0043194(axon initial segment)	NA	3' UTR
chr1	201822353	201823462	1110	ENSG00000134369	ENST00000367302	NAV1	GO:0001578(microtubule bundle formation);GO:0001764(neuron migration);GO:0005737(cytoplasm);GO:0005856(cytoskeleton);GO:0005874(microtubule);GO:0007275(multicellular organism development);GO:0007399(nervous system development);GO:0015630(microtubule cytoskeleton);GO:0022008(neurogenesis);GO:0030154(cell differentiation);GO:0043194(axon initial segment);GO:0043194(axon initial segment)	NA	3' UTR
chr1	201823612	201823702	91	ENSG00000134369	ENST00000367296	NAV1	GO:0001578(microtubule bundle formation);GO:0001764(neuron migration);GO:0005737(cytoplasm);GO:0005856(cytoskeleton);GO:0005874(microtubule);GO:0007275(multicellular organism development);GO:0007399(nervous system development);GO:0015630(microtubule cytoskeleton);GO:0022008(neurogenesis);GO:0030154(cell differentiation);GO:0043194(axon initial segment);GO:0043194(axon initial segment)	NA	3' UTR
chr1	201874357	201876945	2589	ENSG00000198700	ENST00000361565	IPO9	GO:0005515(protein binding);GO:0005634(nucleus);GO:0005635(nuclear envelope);GO:0005737(cytoplasm);GO:0005829(cytosol);GO:0006606(protein import into nucleus);GO:0006886(intracellular protein transport);GO:0008536(Ran GTPase binding);GO:0008565(protein transporter activity);GO:0015031(protein transport);GO:0016020(membrane);GO:0042393(histone binding);GO:0042393(histone binding)	NA	3' UTR
chr1	201883392	201883721	330	ENSG00000198700	ENST00000361565	IPO9	GO:0005515(protein binding);GO:0005634(nucleus);GO:0005635(nuclear envelope);GO:0005737(cytoplasm);GO:0005829(cytosol);GO:0006606(protein import into nucleus);GO:0006886(intracellular protein transport);GO:0008536(Ran GTPase binding);GO:0008565(protein transporter activity);GO:0015031(protein transport);GO:0016020(membrane);GO:0042393(histone binding);GO:0042393(histone binding)	NA	3' UTR
chr1	201962386	201962566	181	ENSG00000134375	ENST00000367287	TIMM17A	GO:0005654(nucleoplasm);GO:0005739(mitochondrion);GO:0005743(mitochondrial inner membrane);GO:0005744(TIM23 mitochondrial import inner membrane translocase complex);GO:0006626(protein targeting to mitochondrion);GO:0006886(intracellular protein transport);GO:0008320(protein transmembrane transporter activity);GO:0010954(positive regulation of protein processing);GO:0015031(protein transport);GO:0…	NA	Exon (ENST00000482943/ENSG00000134375, exon 1 of 3)
chr1	201963584	201969915	6332	ENSG00000134375	ENST00000367287	TIMM17A	GO:0005654(nucleoplasm);GO:0005739(mitochondrion);GO:0005743(mitochondrial inner membrane);GO:0005744(TIM23 mitochondrial import inner membrane translocase complex);GO:0006626(protein targeting to mitochondrion);GO:0006886(intracellular protein transport);GO:0008320(protein transmembrane transporter activity);GO:0010954(positive regulation of protein processing);GO:0015031(protein transport);GO:0…	NA	3' UTR
chr1	202008155	202008304	150	ENSG00000163435	ENST00000359651	ELF3	GO:0000978(RNA polymerase II proximal promoter sequence-specific DNA binding);GO:0000981(DNA-binding transcription factor activity, RNA polymerase II-specific);GO:0001228(DNA-binding transcription activator activity, RNA polymerase II-specific);GO:0001824(blastocyst development);GO:0003677(DNA binding);GO:0003700(DNA-binding transcription factor activity);GO:0003713(transcription coactivator acti…	NA	5' UTR
chr1	202009801	202010430	630	ENSG00000163435	ENST00000359651	ELF3	GO:0000978(RNA polymerase II proximal promoter sequence-specific DNA binding);GO:0000981(DNA-binding transcription factor activity, RNA polymerase II-specific);GO:0001228(DNA-binding transcription activator activity, RNA polymerase II-specific);GO:0001824(blastocyst development);GO:0003677(DNA binding);GO:0003700(DNA-binding transcription factor activity);GO:0003713(transcription coactivator acti…	NA	5' UTR
chr1	202012950	202016644	3695	ENSG00000163435	ENST00000475698	ELF3	GO:0000978(RNA polymerase II proximal promoter sequence-specific DNA binding);GO:0000981(DNA-binding transcription factor activity, RNA polymerase II-specific);GO:0001228(DNA-binding transcription activator activity, RNA polymerase II-specific);GO:0001824(blastocyst development);GO:0003677(DNA binding);GO:0003700(DNA-binding transcription factor activity);GO:0003713(transcription coactivator acti…	NA	3' UTR
chr1	202015059	202015657	599	ENSG00000163435	ENST00000359651	ELF3	GO:0000978(RNA polymerase II proximal promoter sequence-specific DNA binding);GO:0000981(DNA-binding transcription factor activity, RNA polymerase II-specific);GO:0001228(DNA-binding transcription activator activity, RNA polymerase II-specific);GO:0001824(blastocyst development);GO:0003677(DNA binding);GO:0003700(DNA-binding transcription factor activity);GO:0003713(transcription coactivator acti…	NA	3' UTR
chr1	202127753	202127873	121	ENSG00000170075	ENST00000367282	GPR37L1	GO:0003085(negative regulation of systemic arterial blood pressure);GO:0004930(G protein-coupled receptor activity);GO:0005515(protein binding);GO:0005886(plasma membrane);GO:0007165(signal transduction);GO:0007186(G protein-coupled receptor signaling pathway);GO:0007193(adenylate cyclase-inhibiting G protein-coupled receptor signaling pathway);GO:0008528(G protein-coupled peptide receptor activi…	NA	Exon (ENST00000367282/ENSG00000170075, exon 2 of 2)
chr1	202130208	202130328	121	ENSG00000170075	ENST00000367282	GPR37L1	GO:0003085(negative regulation of systemic arterial blood pressure);GO:0004930(G protein-coupled receptor activity);GO:0005515(protein binding);GO:0005886(plasma membrane);GO:0007165(signal transduction);GO:0007186(G protein-coupled receptor signaling pathway);GO:0007193(adenylate cyclase-inhibiting G protein-coupled receptor signaling pathway);GO:0008528(G protein-coupled peptide receptor activi…	NA	3' UTR
chr1	202319392	202319691	300	ENSG00000133067	ENST00000367278	LGR6	GO:0004888(transmembrane signaling receptor activity);GO:0004930(G protein-coupled receptor activity);GO:0005515(protein binding);GO:0005886(plasma membrane);GO:0005887(integral component of plasma membrane);GO:0007165(signal transduction);GO:0007186(G protein-coupled receptor signaling pathway);GO:0016020(membrane);GO:0016021(integral component of membrane);GO:0016055(Wnt signaling pathway);GO:0…	04310(Wnt signaling pathway);04310(Wnt signaling pathway)	3' UTR
chr1	202539848	202558764	18917	ENSG00000077157	ENST00000367269	PPP1R12B	GO:0000086(G2/M transition of mitotic cell cycle);GO:0004857(enzyme inhibitor activity);GO:0005515(protein binding);GO:0005654(nucleoplasm);GO:0005737(cytoplasm);GO:0005829(cytosol);GO:0005856(cytoskeleton);GO:0006937(regulation of muscle contraction);GO:0007165(signal transduction);GO:0008047(enzyme activator activity);GO:0019208(phosphatase regulator activity);GO:0019901(protein kinase binding)…	04270(Vascular smooth muscle contraction);04510(Focal adhesion);04810(Regulation of actin cytoskeleton);04921(Oxytocin signaling pathway);05205(Proteoglycans in cancer);05205(Proteoglycans in cancer)	5' UTR
chr1	202586323	202586383	61	ENSG00000077157	ENST00000608999	PPP1R12B	GO:0000086(G2/M transition of mitotic cell cycle);GO:0004857(enzyme inhibitor activity);GO:0005515(protein binding);GO:0005654(nucleoplasm);GO:0005737(cytoplasm);GO:0005829(cytosol);GO:0005856(cytoskeleton);GO:0006937(regulation of muscle contraction);GO:0007165(signal transduction);GO:0008047(enzyme activator activity);GO:0019208(phosphatase regulator activity);GO:0019901(protein kinase binding)…	04270(Vascular smooth muscle contraction);04510(Focal adhesion);04810(Regulation of actin cytoskeleton);04921(Oxytocin signaling pathway);05205(Proteoglycans in cancer);05205(Proteoglycans in cancer)	3' UTR
chr1	202590758	202590998	241	ENSG00000077157	ENST00000608999	PPP1R12B	GO:0000086(G2/M transition of mitotic cell cycle);GO:0004857(enzyme inhibitor activity);GO:0005515(protein binding);GO:0005654(nucleoplasm);GO:0005737(cytoplasm);GO:0005829(cytosol);GO:0005856(cytoskeleton);GO:0006937(regulation of muscle contraction);GO:0007165(signal transduction);GO:0008047(enzyme activator activity);GO:0019208(phosphatase regulator activity);GO:0019901(protein kinase binding)…	04270(Vascular smooth muscle contraction);04510(Focal adhesion);04810(Regulation of actin cytoskeleton);04921(Oxytocin signaling pathway);05205(Proteoglycans in cancer);05205(Proteoglycans in cancer)	3' UTR
chr1	202873099	202873189	91	ENSG00000234996	ENST00000456105	AC098934	NA	NA	Exon (ENST00000456105/ENSG00000234996, exon 3 of 3)
chr1	202874170	202874438	269	ENSG00000234996	ENST00000456105	AC098934	NA	NA	Exon (ENST00000456105/ENSG00000234996, exon 3 of 3)
chr1	203024579	203024848	270	ENSG00000163444	ENST00000367242	TMEM183A	GO:0005515(protein binding);GO:0016020(membrane);GO:0016021(integral component of membrane);GO:0016021(integral component of membrane)	NA	3' UTR
chr1	203165549	203165729	181	ENSG00000163485	ENST00000309502	ADORA1	GO:0000186(activation of MAPKK activity);GO:0001609(G protein-coupled adenosine receptor activity);GO:0001659(temperature homeostasis);GO:0001664(G protein-coupled receptor binding);GO:0001666(response to hypoxia);GO:0001883(purine nucleoside binding);GO:0001973(adenosine receptor signaling pathway);GO:0002087(regulation of respiratory gaseous exchange by neurological system process);GO:0002674(n…	04022(cGMP-PKG signaling pathway);04024(cAMP signaling pathway);04071(Sphingolipid signaling pathway);04080(Neuroactive ligand-receptor interaction);04923(Regulation of lipolysis in adipocytes);04924(Renin secretion);05032(Morphine addiction)	3' UTR
chr1	203165789	203165968	180	ENSG00000163485	ENST00000309502	ADORA1	GO:0000186(activation of MAPKK activity);GO:0001609(G protein-coupled adenosine receptor activity);GO:0001659(temperature homeostasis);GO:0001664(G protein-coupled receptor binding);GO:0001666(response to hypoxia);GO:0001883(purine nucleoside binding);GO:0001973(adenosine receptor signaling pathway);GO:0002087(regulation of respiratory gaseous exchange by neurological system process);GO:0002674(n…	04022(cGMP-PKG signaling pathway);04024(cAMP signaling pathway);04071(Sphingolipid signaling pathway);04080(Neuroactive ligand-receptor interaction);04923(Regulation of lipolysis in adipocytes);04924(Renin secretion);05032(Morphine addiction)	3' UTR
chr1	203166747	203167345	599	ENSG00000163485	ENST00000309502	ADORA1	GO:0000186(activation of MAPKK activity);GO:0001609(G protein-coupled adenosine receptor activity);GO:0001659(temperature homeostasis);GO:0001664(G protein-coupled receptor binding);GO:0001666(response to hypoxia);GO:0001883(purine nucleoside binding);GO:0001973(adenosine receptor signaling pathway);GO:0002087(regulation of respiratory gaseous exchange by neurological system process);GO:0002674(n…	04022(cGMP-PKG signaling pathway);04024(cAMP signaling pathway);04071(Sphingolipid signaling pathway);04080(Neuroactive ligand-receptor interaction);04923(Regulation of lipolysis in adipocytes);04924(Renin secretion);05032(Morphine addiction)	3' UTR
chr1	203733622	203740193	6572	ENSG00000058668	ENST00000357681	ATP2B4	GO:0000166(nucleotide binding);GO:0003407(neural retina development);GO:0005388(calcium-transporting ATPase activity);GO:0005515(protein binding);GO:0005516(calmodulin binding);GO:0005524(ATP binding);GO:0005886(plasma membrane);GO:0005887(integral component of plasma membrane);GO:0005901(caveola);GO:0005929(cilium);GO:0006357(regulation of transcription by RNA polymerase II);GO:0006811(ion trans…	04020(Calcium signaling pathway);04022(cGMP-PKG signaling pathway);04024(cAMP signaling pathway);04261(Adrenergic signaling in cardiomyocytes);04925(Aldosterone synthesis and secretion);04970(Salivary secretion);04972(Pancreatic secretion);04972(Pancreatic secretion)	3' UTR
chr1	203743902	203744051	150	ENSG00000058668	ENST00000357681	ATP2B4	GO:0000166(nucleotide binding);GO:0003407(neural retina development);GO:0005388(calcium-transporting ATPase activity);GO:0005515(protein binding);GO:0005516(calmodulin binding);GO:0005524(ATP binding);GO:0005886(plasma membrane);GO:0005887(integral component of plasma membrane);GO:0005901(caveola);GO:0005929(cilium);GO:0006357(regulation of transcription by RNA polymerase II);GO:0006811(ion trans…	04020(Calcium signaling pathway);04022(cGMP-PKG signaling pathway);04024(cAMP signaling pathway);04261(Adrenergic signaling in cardiomyocytes);04925(Aldosterone synthesis and secretion);04970(Salivary secretion);04972(Pancreatic secretion);04972(Pancreatic secretion)	3' UTR
chr1	203838059	203850341	12283	ENSG00000058673	ENST00000488411	ZC3H11A	GO:0000346(transcription export complex);GO:0003723(RNA binding);GO:0003729(mRNA binding);GO:0005515(protein binding);GO:0005654(nucleoplasm);GO:0006405(RNA export from nucleus);GO:0006406(mRNA export from nucleus);GO:0016973(poly(A)+ mRNA export from nucleus);GO:0031124(mRNA 3'-end processing);GO:0046872(metal ion binding);GO:0051028(mRNA transport);GO:0051028(mRNA transport)	NA	3' UTR
chr1	203853411	203854160	750	ENSG00000058673	ENST00000367210	ZC3H11A	GO:0000346(transcription export complex);GO:0003723(RNA binding);GO:0003729(mRNA binding);GO:0005515(protein binding);GO:0005654(nucleoplasm);GO:0006405(RNA export from nucleus);GO:0006406(mRNA export from nucleus);GO:0016973(poly(A)+ mRNA export from nucleus);GO:0031124(mRNA 3'-end processing);GO:0046872(metal ion binding);GO:0051028(mRNA transport);GO:0051028(mRNA transport)	NA	3' UTR
chr1	203840325	203852515	12191	ENSG00000058673	ENST00000488411	ZC3H11A	GO:0000346(transcription export complex);GO:0003723(RNA binding);GO:0003729(mRNA binding);GO:0005515(protein binding);GO:0005654(nucleoplasm);GO:0006405(RNA export from nucleus);GO:0006406(mRNA export from nucleus);GO:0016973(poly(A)+ mRNA export from nucleus);GO:0031124(mRNA 3'-end processing);GO:0046872(metal ion binding);GO:0051028(mRNA transport);GO:0051028(mRNA transport)	NA	3' UTR
chr1	203853413	203854161	749	ENSG00000058673	ENST00000367210	ZC3H11A	GO:0000346(transcription export complex);GO:0003723(RNA binding);GO:0003729(mRNA binding);GO:0005515(protein binding);GO:0005654(nucleoplasm);GO:0006405(RNA export from nucleus);GO:0006406(mRNA export from nucleus);GO:0016973(poly(A)+ mRNA export from nucleus);GO:0031124(mRNA 3'-end processing);GO:0046872(metal ion binding);GO:0051028(mRNA transport);GO:0051028(mRNA transport)	NA	3' UTR
chr1	204117720	204117780	61	ENSG00000143842	ENST00000367203	SOX13	GO:0000977(RNA polymerase II regulatory region sequence-specific DNA binding);GO:0000981(DNA-binding transcription factor activity, RNA polymerase II-specific);GO:0003677(DNA binding);GO:0003700(DNA-binding transcription factor activity);GO:0005515(protein binding);GO:0005634(nucleus);GO:0005654(nucleoplasm);GO:0006355(regulation of transcription, DNA-templated);GO:0009653(anatomical structure mo…	NA	Exon (ENST00000367203/ENSG00000143842, exon 7 of 7)
chr1	204123693	204126995	3303	ENSG00000143842	ENST00000367204	SOX13	GO:0000977(RNA polymerase II regulatory region sequence-specific DNA binding);GO:0000981(DNA-binding transcription factor activity, RNA polymerase II-specific);GO:0003677(DNA binding);GO:0003700(DNA-binding transcription factor activity);GO:0005515(protein binding);GO:0005634(nucleus);GO:0005654(nucleoplasm);GO:0006355(regulation of transcription, DNA-templated);GO:0009653(anatomical structure mo…	NA	3' UTR
chr1	204127324	204127713	390	ENSG00000143842	ENST00000367204	SOX13	GO:0000977(RNA polymerase II regulatory region sequence-specific DNA binding);GO:0000981(DNA-binding transcription factor activity, RNA polymerase II-specific);GO:0003677(DNA binding);GO:0003700(DNA-binding transcription factor activity);GO:0005515(protein binding);GO:0005634(nucleus);GO:0005654(nucleoplasm);GO:0006355(regulation of transcription, DNA-templated);GO:0009653(anatomical structure mo…	NA	3' UTR
chr1	204552332	204552512	181	ENSG00000198625	ENST00000367183	MDM4	GO:0000122(negative regulation of transcription by RNA polymerase II);GO:0003170(heart valve development);GO:0003181(atrioventricular valve morphogenesis);GO:0003203(endocardial cushion morphogenesis);GO:0003281(ventricular septum development);GO:0003283(atrial septum development);GO:0005515(protein binding);GO:0005634(nucleus);GO:0005654(nucleoplasm);GO:0006977(DNA damage response, signal transd…	04115(p53 signaling pathway);05206(MicroRNAs in cancer);05206(MicroRNAs in cancer)	3' UTR
chr1	204629562	204629712	151	ENSG00000170382	ENST00000367176	LRRN2	GO:0005515(protein binding);GO:0005615(extracellular space);GO:0007155(cell adhesion);GO:0007165(signal transduction);GO:0016020(membrane);GO:0016021(integral component of membrane);GO:0031012(extracellular matrix);GO:0038023(signaling receptor activity);GO:0038023(signaling receptor activity)	NA	Exon (ENST00000444037/ENSG00000240219, exon 2 of 2)
chr1	205241924	205241983	60	ENSG00000133069	ENST00000358024	TMCC2	GO:0005515(protein binding);GO:0005783(endoplasmic reticulum);GO:0005789(endoplasmic reticulum membrane);GO:0016020(membrane);GO:0016021(integral component of membrane);GO:0042982(amyloid precursor protein metabolic process);GO:0042982(amyloid precursor protein metabolic process)	NA	Exon (ENST00000358024/ENSG00000133069, exon 2 of 5)
chr1	205530687	205531864	1178	ENSG00000117266	ENST00000429964	CDK18	GO:0000166(nucleotide binding);GO:0004672(protein kinase activity);GO:0004674(protein serine/threonine kinase activity);GO:0004693(cyclin-dependent protein serine/threonine kinase activity);GO:0005515(protein binding);GO:0005524(ATP binding);GO:0005575(cellular_component);GO:0005634(nucleus);GO:0005737(cytoplasm);GO:0006468(protein phosphorylation);GO:0016301(kinase activity);GO:0016310(phosphory…	NA	3' UTR
chr1	206203405	206203912	508	ENSG00000266028	ENST00000624686	SRGAP2	GO:0003363(lamellipodium assembly involved in ameboidal cell migration);GO:0005096(GTPase activator activity);GO:0005515(protein binding);GO:0005634(nucleus);GO:0005654(nucleoplasm);GO:0005737(cytoplasm);GO:0005829(cytosol);GO:0005886(plasma membrane);GO:0007165(signal transduction);GO:0007399(nervous system development);GO:0014069(postsynaptic density);GO:0016020(membrane);GO:0021816(extension o…	04360(Axon guidance);04360(Axon guidance)	5' UTR
chr1	206454326	206454506	181	ENSG00000266028	ENST00000605610	SRGAP2	GO:0003363(lamellipodium assembly involved in ameboidal cell migration);GO:0005096(GTPase activator activity);GO:0005515(protein binding);GO:0005634(nucleus);GO:0005654(nucleoplasm);GO:0005737(cytoplasm);GO:0005829(cytosol);GO:0005886(plasma membrane);GO:0007165(signal transduction);GO:0007399(nervous system development);GO:0014069(postsynaptic density);GO:0016020(membrane);GO:0021816(extension o…	04360(Axon guidance);04360(Axon guidance)	3' UTR
chr1	206458395	206461896	3502	ENSG00000266028	ENST00000624873	SRGAP2	GO:0003363(lamellipodium assembly involved in ameboidal cell migration);GO:0005096(GTPase activator activity);GO:0005515(protein binding);GO:0005634(nucleus);GO:0005654(nucleoplasm);GO:0005737(cytoplasm);GO:0005829(cytosol);GO:0005886(plasma membrane);GO:0007165(signal transduction);GO:0007399(nervous system development);GO:0014069(postsynaptic density);GO:0016020(membrane);GO:0021816(extension o…	04360(Axon guidance);04360(Axon guidance)	3' UTR
chr1	206586874	206587592	719	ENSG00000143486	ENST00000472709	EIF2D	GO:0001731(formation of translation preinitiation complex);GO:0003723(RNA binding);GO:0003743(translation initiation factor activity);GO:0005737(cytoplasm);GO:0005829(cytosol);GO:0006412(translation);GO:0006413(translational initiation);GO:0006886(intracellular protein transport);GO:0016604(nuclear body);GO:0022627(cytosolic small ribosomal subunit);GO:0032790(ribosome disassembly);GO:0038023(sig…	NA	3' UTR
chr1	206635536	206635805	270	ENSG00000143479	ENST00000367109	DYRK3	GO:0000166(nucleotide binding);GO:0000242(pericentriolar material);GO:0000287(magnesium ion binding);GO:0004672(protein kinase activity);GO:0004674(protein serine/threonine kinase activity);GO:0004712(protein serine/threonine/tyrosine kinase activity);GO:0004713(protein tyrosine kinase activity);GO:0005524(ATP binding);GO:0005634(nucleus);GO:0005654(nucleoplasm);GO:0005737(cytoplasm);GO:0005815(m…	NA	5' UTR
chr1	206731327	206731387	61	ENSG00000162889	ENST00000294981	MAPKAPK2	GO:0000165(MAPK cascade);GO:0000166(nucleotide binding);GO:0000187(activation of MAPK activity);GO:0002224(toll-like receptor signaling pathway);GO:0004672(protein kinase activity);GO:0004674(protein serine/threonine kinase activity);GO:0004683(calmodulin-dependent protein kinase activity);GO:0005515(protein binding);GO:0005516(calmodulin binding);GO:0005524(ATP binding);GO:0005634(nucleus);GO:00…	04010(MAPK signaling pathway);04218(Cellular senescence);04370(VEGF signaling pathway);04625(C-type lectin receptor signaling pathway);04722(Neurotrophin signaling pathway);05167(Kaposi sarcoma-associated herpesvirus infection);05203(Viral carcinogenesis);05203(Viral carcinogenesis)	Exon (ENST00000479009/ENSG00000162889, exon 1 of 2)
chr1	206903390	206903659	270	ENSG00000162892	ENST00000391929	IL24	GO:0005125(cytokine activity);GO:0005515(protein binding);GO:0005576(extracellular region);GO:0005615(extracellular space);GO:0006915(apoptotic process);GO:0008284(positive regulation of cell population proliferation);GO:0008285(negative regulation of cell population proliferation);GO:0010469(regulation of signaling receptor activity);GO:0019221(cytokine-mediated signaling pathway);GO:0030336(neg…	04060(Cytokine-cytokine receptor interaction);04630(Jak-STAT signaling pathway);04630(Jak-STAT signaling pathway)	3' UTR
chr1	207042196	207053362	11167	ENSG00000123836	ENST00000464777	PFKFB2	GO:0000166(nucleotide binding);GO:0003824(catalytic activity);GO:0003873(6-phosphofructo-2-kinase activity);GO:0004331(fructose-2,6-bisphosphate 2-phosphatase activity);GO:0005515(protein binding);GO:0005524(ATP binding);GO:0005634(nucleus);GO:0005654(nucleoplasm);GO:0005737(cytoplasm);GO:0005829(cytosol);GO:0006000(fructose metabolic process);GO:0006003(fructose 2,6-bisphosphate metabolic proces…	00051(Fructose and mannose metabolism);04152(AMPK signaling pathway);04919(Thyroid hormone signaling pathway);04919(Thyroid hormone signaling pathway)	5' UTR
chr1	207077554	207077733	180	ENSG00000123836	ENST00000411990	PFKFB2	GO:0000166(nucleotide binding);GO:0003824(catalytic activity);GO:0003873(6-phosphofructo-2-kinase activity);GO:0004331(fructose-2,6-bisphosphate 2-phosphatase activity);GO:0005515(protein binding);GO:0005524(ATP binding);GO:0005634(nucleus);GO:0005654(nucleoplasm);GO:0005737(cytoplasm);GO:0005829(cytosol);GO:0006000(fructose metabolic process);GO:0006003(fructose 2,6-bisphosphate metabolic proces…	00051(Fructose and mannose metabolism);04152(AMPK signaling pathway);04919(Thyroid hormone signaling pathway);04919(Thyroid hormone signaling pathway)	3' UTR
chr1	207769058	207769148	91	ENSG00000117335	ENST00000322875	CD46	GO:0001618(virus receptor activity);GO:0002079(inner acrosomal membrane);GO:0002250(adaptive immune response);GO:0002376(immune system process);GO:0002456(T cell mediated immunity);GO:0005515(protein binding);GO:0005886(plasma membrane);GO:0005887(integral component of plasma membrane);GO:0005925(focal adhesion);GO:0006958(complement activation, classical pathway);GO:0007338(single fertilization)…	04610(Complement and coagulation cascades);05162(Measles);05162(Measles)	Exon (ENST00000469535/ENSG00000117335, exon 5 of 9)
chr1	209835109	209837105	1997	ENSG00000117597	ENST00000491415	UTP25	GO:0000462(maturation of SSU-rRNA from tricistronic rRNA transcript (SSU-rRNA, 5.8S rRNA, LSU-rRNA));GO:0003723(RNA binding);GO:0005515(protein binding);GO:0005634(nucleus);GO:0005654(nucleoplasm);GO:0005730(nucleolus);GO:0006364(rRNA processing);GO:0007275(multicellular organism development);GO:0019843(rRNA binding);GO:0030163(protein catabolic process);GO:0031648(protein destabilization);GO:003…	NA	Exon (ENST00000491415/ENSG00000117597, exon 5 of 12)
chr1	210239495	210242490	2996	ENSG00000082497	ENST00000367012	SERTAD4	GO:0005634(nucleus);GO:0005634(nucleus)	NA	3' UTR
chr1	210623614	210674590	50977	ENSG00000054392	ENST00000413764	HHAT	GO:0000166(nucleotide binding);GO:0005525(GTP binding);GO:0005783(endoplasmic reticulum);GO:0005789(endoplasmic reticulum membrane);GO:0007224(smoothened signaling pathway);GO:0007275(multicellular organism development);GO:0008374(O-acyltransferase activity);GO:0016020(membrane);GO:0016021(integral component of membrane);GO:0016409(palmitoyltransferase activity);GO:0016740(transferase activity);G…	NA	3' UTR
chr1	210675787	210676027	241	ENSG00000054392	ENST00000413764	HHAT	GO:0000166(nucleotide binding);GO:0005525(GTP binding);GO:0005783(endoplasmic reticulum);GO:0005789(endoplasmic reticulum membrane);GO:0007224(smoothened signaling pathway);GO:0007275(multicellular organism development);GO:0008374(O-acyltransferase activity);GO:0016020(membrane);GO:0016021(integral component of membrane);GO:0016409(palmitoyltransferase activity);GO:0016740(transferase activity);G…	NA	3' UTR
chr1	211312731	211313090	360	ENSG00000117625	ENST00000367006	RCOR3	GO:0000981(DNA-binding transcription factor activity, RNA polymerase II-specific);GO:0003677(DNA binding);GO:0003700(DNA-binding transcription factor activity);GO:0003714(transcription corepressor activity);GO:0005515(protein binding);GO:0005634(nucleus);GO:0005667(transcription factor complex);GO:0006355(regulation of transcription, DNA-templated);GO:0006357(regulation of transcription by RNA po…	NA	3' UTR
chr1	211313270	211313993	724	ENSG00000117625	ENST00000367006	RCOR3	GO:0000981(DNA-binding transcription factor activity, RNA polymerase II-specific);GO:0003677(DNA binding);GO:0003700(DNA-binding transcription factor activity);GO:0003714(transcription corepressor activity);GO:0005515(protein binding);GO:0005634(nucleus);GO:0005667(transcription factor complex);GO:0006355(regulation of transcription, DNA-templated);GO:0006357(regulation of transcription by RNA po…	NA	3' UTR
chr1	211373897	211374706	810	ENSG00000082512	ENST00000336184	TRAF5	GO:0005164(tumor necrosis factor receptor binding);GO:0005515(protein binding);GO:0005737(cytoplasm);GO:0005813(centrosome);GO:0005829(cytosol);GO:0006915(apoptotic process);GO:0007165(signal transduction);GO:0008270(zinc ion binding);GO:0009898(cytoplasmic side of plasma membrane);GO:0031625(ubiquitin protein ligase binding);GO:0031996(thioesterase binding);GO:0032991(protein-containing complex)…	04064(NF-kappa B signaling pathway);04217(Necroptosis);04621(NOD-like receptor signaling pathway);04657(IL-17 signaling pathway);04668(TNF signaling pathway);05163(Human cytomegalovirus infection);05168(Herpes simplex virus 1 infection);05169(Epstein-Barr virus infection);05170(Human immunodeficiency virus 1 infection);05200(Pathways in cancer);05203(Viral carcinogenesis);05222(Small cell lung ca…	3' UTR
chr1	211426224	211432438	6215	ENSG00000153363	ENST00000423222	LINC00467	NA	NA	Exon (ENST00000423222/ENSG00000153363, exon 5 of 6)
chr1	211433751	211433960	210	ENSG00000153363	ENST00000423222	LINC00467	NA	NA	Exon (ENST00000423222/ENSG00000153363, exon 6 of 6)
chr1	211434706	211434766	61	ENSG00000153363	ENST00000423222	LINC00467	NA	NA	Exon (ENST00000423222/ENSG00000153363, exon 6 of 6)
chr1	211417084	211417352	269	ENSG00000153363	ENST00000423222	LINC00467	NA	NA	Exon (ENST00000441817/ENSG00000236809, exon 1 of 2)
chr1	211417471	211417934	464	ENSG00000153363	ENST00000423222	LINC00467	NA	NA	Exon (ENST00000441817/ENSG00000236809, exon 1 of 2)
chr1	213240902	213242427	1526	ENSG00000136643	ENST00000491616	RPS6KC1	GO:0000166(nucleotide binding);GO:0004672(protein kinase activity);GO:0004674(protein serine/threonine kinase activity);GO:0005515(protein binding);GO:0005524(ATP binding);GO:0005737(cytoplasm);GO:0005768(endosome);GO:0005769(early endosome);GO:0006468(protein phosphorylation);GO:0007165(signal transduction);GO:0008289(lipid binding);GO:0016020(membrane);GO:0016301(kinase activity);GO:0016310(pho…	NA	Exon (ENST00000543354/ENSG00000136643, exon 10 of 14)
chr1	213274236	213274774	539	ENSG00000136643	ENST00000366960	RPS6KC1	GO:0000166(nucleotide binding);GO:0004672(protein kinase activity);GO:0004674(protein serine/threonine kinase activity);GO:0005515(protein binding);GO:0005524(ATP binding);GO:0005737(cytoplasm);GO:0005768(endosome);GO:0005769(early endosome);GO:0006468(protein phosphorylation);GO:0007165(signal transduction);GO:0008289(lipid binding);GO:0016020(membrane);GO:0016301(kinase activity);GO:0016310(pho…	NA	3' UTR
chr1	214603195	214615145	11951	ENSG00000117724	ENST00000464322	CENPF	GO:0000278(mitotic cell cycle);GO:0000775(chromosome, centromeric region);GO:0000776(kinetochore);GO:0000777(condensed chromosome kinetochore);GO:0000785(chromatin);GO:0000922(spindle pole);GO:0000940(condensed chromosome outer kinetochore);GO:0001822(kidney development);GO:0003682(chromatin binding);GO:0005515(protein binding);GO:0005634(nucleus);GO:0005635(nuclear envelope);GO:0005654(nucleopla…	NA	5' UTR
chr1	214622126	214622275	150	ENSG00000117724	ENST00000366955	CENPF	GO:0000278(mitotic cell cycle);GO:0000775(chromosome, centromeric region);GO:0000776(kinetochore);GO:0000777(condensed chromosome kinetochore);GO:0000785(chromatin);GO:0000922(spindle pole);GO:0000940(condensed chromosome outer kinetochore);GO:0001822(kidney development);GO:0003682(chromatin binding);GO:0005515(protein binding);GO:0005634(nucleus);GO:0005635(nuclear envelope);GO:0005654(nucleopla…	NA	Exon (ENST00000366955/ENSG00000117724, exon 7 of 20)
chr1	215618892	215620613	1722	ENSG00000136636	ENST00000259154	KCTD3	GO:0005515(protein binding);GO:0005886(plasma membrane);GO:0016020(membrane);GO:0051260(protein homooligomerization);GO:0051260(protein homooligomerization)	NA	3' UTR
chr1	219272496	219272674	179	ENSG00000277007	ENST00000612055	AC096642	NA	NA	Exon (ENST00000612055/ENSG00000277007, exon 1 of 1)
chr1	222653283	222654276	994	ENSG00000154305	ENST00000344922	MIA3	GO:0000139(Golgi membrane);GO:0002042(cell migration involved in sprouting angiogenesis);GO:0002687(positive regulation of leukocyte migration);GO:0005515(protein binding);GO:0005783(endoplasmic reticulum);GO:0005788(endoplasmic reticulum lumen);GO:0005789(endoplasmic reticulum membrane);GO:0006887(exocytosis);GO:0006888(endoplasmic reticulum to Golgi vesicle-mediated transport);GO:0007029(endopl…	NA	Exon (ENST00000344922/ENSG00000154305, exon 15 of 28)
chr1	222654691	222658779	4089	ENSG00000154305	ENST00000476400	MIA3	GO:0000139(Golgi membrane);GO:0002042(cell migration involved in sprouting angiogenesis);GO:0002687(positive regulation of leukocyte migration);GO:0005515(protein binding);GO:0005783(endoplasmic reticulum);GO:0005788(endoplasmic reticulum lumen);GO:0005789(endoplasmic reticulum membrane);GO:0006887(exocytosis);GO:0006888(endoplasmic reticulum to Golgi vesicle-mediated transport);GO:0007029(endopl…	NA	Exon (ENST00000344922/ENSG00000154305, exon 18 of 28)
chr1	222664041	222665015	975	ENSG00000154305	ENST00000344922	MIA3	GO:0000139(Golgi membrane);GO:0002042(cell migration involved in sprouting angiogenesis);GO:0002687(positive regulation of leukocyte migration);GO:0005515(protein binding);GO:0005783(endoplasmic reticulum);GO:0005788(endoplasmic reticulum lumen);GO:0005789(endoplasmic reticulum membrane);GO:0006887(exocytosis);GO:0006888(endoplasmic reticulum to Golgi vesicle-mediated transport);GO:0007029(endopl…	NA	3' UTR
chr1	222665194	222665761	568	ENSG00000154305	ENST00000344922	MIA3	GO:0000139(Golgi membrane);GO:0002042(cell migration involved in sprouting angiogenesis);GO:0002687(positive regulation of leukocyte migration);GO:0005515(protein binding);GO:0005783(endoplasmic reticulum);GO:0005788(endoplasmic reticulum lumen);GO:0005789(endoplasmic reticulum membrane);GO:0006887(exocytosis);GO:0006888(endoplasmic reticulum to Golgi vesicle-mediated transport);GO:0007029(endopl…	NA	3' UTR
chr1	222665940	222666030	91	ENSG00000154305	ENST00000344922	MIA3	GO:0000139(Golgi membrane);GO:0002042(cell migration involved in sprouting angiogenesis);GO:0002687(positive regulation of leukocyte migration);GO:0005515(protein binding);GO:0005783(endoplasmic reticulum);GO:0005788(endoplasmic reticulum lumen);GO:0005789(endoplasmic reticulum membrane);GO:0006887(exocytosis);GO:0006888(endoplasmic reticulum to Golgi vesicle-mediated transport);GO:0007029(endopl…	NA	3' UTR
chr1	222992013	222994906	2894	ENSG00000154309	ENST00000284476	DISP1	GO:0005515(protein binding);GO:0007225(patched ligand maturation);GO:0007275(multicellular organism development);GO:0007368(determination of left/right symmetry);GO:0009880(embryonic pattern specification);GO:0009953(dorsal/ventral pattern formation);GO:0015833(peptide transport);GO:0016020(membrane);GO:0016021(integral component of membrane);GO:0016323(basolateral plasma membrane);GO:0050708(reg…	NA	Exon (ENST00000495684/ENSG00000278610, exon 7 of 8)
chr1	223004500	223004560	61	ENSG00000154309	ENST00000284476	DISP1	GO:0005515(protein binding);GO:0007225(patched ligand maturation);GO:0007275(multicellular organism development);GO:0007368(determination of left/right symmetry);GO:0009880(embryonic pattern specification);GO:0009953(dorsal/ventral pattern formation);GO:0015833(peptide transport);GO:0016020(membrane);GO:0016021(integral component of membrane);GO:0016323(basolateral plasma membrane);GO:0050708(reg…	NA	Exon (ENST00000284476/ENSG00000154309, exon 8 of 8)
chr1	224193292	224193441	150	ENSG00000143753	ENST00000323699	DEGS1	GO:0005739(mitochondrion);GO:0005783(endoplasmic reticulum);GO:0005789(endoplasmic reticulum membrane);GO:0005886(plasma membrane);GO:0005887(integral component of plasma membrane);GO:0006629(lipid metabolic process);GO:0006631(fatty acid metabolic process);GO:0006633(fatty acid biosynthetic process);GO:0006636(unsaturated fatty acid biosynthetic process);GO:0009055(electron transfer activity);GO…	00600(Sphingolipid metabolism);04071(Sphingolipid signaling pathway);04071(Sphingolipid signaling pathway)	3' UTR
chr1	224223800	224227720	3921	ENSG00000143748	ENST00000481213	NVL	GO:0000166(nucleotide binding);GO:0000176(nuclear exosome (RNase complex));GO:0003723(RNA binding);GO:0005515(protein binding);GO:0005524(ATP binding);GO:0005634(nucleus);GO:0005654(nucleoplasm);GO:0005697(telomerase holoenzyme complex);GO:0005730(nucleolus);GO:0006364(rRNA processing);GO:0016020(membrane);GO:0016887(ATPase activity);GO:0032092(positive regulation of protein binding);GO:0042254(r…	03008(Ribosome biogenesis in eukaryotes);03008(Ribosome biogenesis in eukaryotes)	3' UTR
chr1	226894121	226896105	1985	ENSG00000143801	ENST00000366783	PSEN2	GO:0000139(Golgi membrane);GO:0000776(kinetochore);GO:0001666(response to hypoxia);GO:0004175(endopeptidase activity);GO:0004190(aspartic-type endopeptidase activity);GO:0005515(protein binding);GO:0005634(nucleus);GO:0005637(nuclear inner membrane);GO:0005769(early endosome);GO:0005783(endoplasmic reticulum);GO:0005789(endoplasmic reticulum membrane);GO:0005794(Golgi apparatus);GO:0005813(centro…	04330(Notch signaling pathway);04722(Neurotrophin signaling pathway);05010(Alzheimer disease);05010(Alzheimer disease)	3' UTR
chr1	226903521	226903641	121	ENSG00000163050	ENST00000366779	COQ8A	GO:0000166(nucleotide binding);GO:0005515(protein binding);GO:0005524(ATP binding);GO:0005739(mitochondrion);GO:0006468(protein phosphorylation);GO:0006744(ubiquinone biosynthetic process);GO:0016020(membrane);GO:0016021(integral component of membrane);GO:0016301(kinase activity);GO:0016310(phosphorylation);GO:0016740(transferase activity);GO:0031314(extrinsic component of mitochondrial inner mem…	NA	Exon (ENST00000485677/ENSG00000163050, exon 2 of 2)
chr1	226961410	226975004	13595	ENSG00000163050	ENST00000476488	COQ8A	GO:0000166(nucleotide binding);GO:0005515(protein binding);GO:0005524(ATP binding);GO:0005739(mitochondrion);GO:0006468(protein phosphorylation);GO:0006744(ubiquinone biosynthetic process);GO:0016020(membrane);GO:0016021(integral component of membrane);GO:0016301(kinase activity);GO:0016310(phosphorylation);GO:0016740(transferase activity);GO:0031314(extrinsic component of mitochondrial inner mem…	NA	5' UTR
chr1	226977418	226982281	4864	ENSG00000163050	ENST00000366779	COQ8A	GO:0000166(nucleotide binding);GO:0005515(protein binding);GO:0005524(ATP binding);GO:0005739(mitochondrion);GO:0006468(protein phosphorylation);GO:0006744(ubiquinone biosynthetic process);GO:0016020(membrane);GO:0016021(integral component of membrane);GO:0016301(kinase activity);GO:0016310(phosphorylation);GO:0016740(transferase activity);GO:0031314(extrinsic component of mitochondrial inner mem…	NA	Exon (ENST00000366779/ENSG00000163050, exon 10 of 20)
chr1	227728778	227732875	4098	ENSG00000081692	ENST00000485807	JMJD4	GO:0005515(protein binding);GO:0005737(cytoplasm);GO:0016491(oxidoreductase activity);GO:0016706(2-oxoglutarate-dependent dioxygenase activity);GO:0018126(protein hydroxylation);GO:0045905(positive regulation of translational termination);GO:0046872(metal ion binding);GO:0051213(dioxygenase activity);GO:0055114(oxidation-reduction process);GO:0055114(oxidation-reduction process)	NA	5' UTR
chr1	227733802	227733922	121	ENSG00000081692	ENST00000485807	JMJD4	GO:0005515(protein binding);GO:0005737(cytoplasm);GO:0016491(oxidoreductase activity);GO:0016706(2-oxoglutarate-dependent dioxygenase activity);GO:0018126(protein hydroxylation);GO:0045905(positive regulation of translational termination);GO:0046872(metal ion binding);GO:0051213(dioxygenase activity);GO:0055114(oxidation-reduction process);GO:0055114(oxidation-reduction process)	NA	Exon (ENST00000480897/ENSG00000143740, exon 3 of 3)
chr1	227734191	227734311	121	ENSG00000081692	ENST00000485807	JMJD4	GO:0005515(protein binding);GO:0005737(cytoplasm);GO:0016491(oxidoreductase activity);GO:0016706(2-oxoglutarate-dependent dioxygenase activity);GO:0018126(protein hydroxylation);GO:0045905(positive regulation of translational termination);GO:0046872(metal ion binding);GO:0051213(dioxygenase activity);GO:0055114(oxidation-reduction process);GO:0055114(oxidation-reduction process)	NA	Exon (ENST00000480897/ENSG00000143740, exon 3 of 3)
chr1	227747937	227770717	22781	ENSG00000143740	ENST00000606873	SNAP47	GO:0005484(SNAP receptor activity);GO:0005515(protein binding);GO:0005737(cytoplasm);GO:0005886(plasma membrane);GO:0006887(exocytosis);GO:0006906(vesicle fusion);GO:0012505(endomembrane system);GO:0014069(postsynaptic density);GO:0016020(membrane);GO:0016082(synaptic vesicle priming);GO:0019905(syntaxin binding);GO:0030425(dendrite);GO:0030672(synaptic vesicle membrane);GO:0031083(BLOC-1 complex…	NA	5' UTR
chr1	228060971	228061121	151	ENSG00000154342	ENST00000284523	WNT3A	GO:0001649(osteoblast differentiation);GO:0001701(in utero embryonic development);GO:0001756(somitogenesis);GO:0001819(positive regulation of cytokine production);GO:0001934(positive regulation of protein phosphorylation);GO:0001947(heart looping);GO:0002092(positive regulation of receptor internalization);GO:0003136(negative regulation of heart induction by canonical Wnt signaling pathway);GO:00…	04150(mTOR signaling pathway);04310(Wnt signaling pathway);04390(Hippo signaling pathway);04550(Signaling pathways regulating pluripotency of stem cells);04916(Melanogenesis);04934(Cushing syndrome);05165(Human papillomavirus infection);05200(Pathways in cancer);05205(Proteoglycans in cancer);05206(MicroRNAs in cancer);05217(Basal cell carcinoma);05224(Breast cancer);05225(Hepatocellular carcinom…	3' UTR
chr1	228174585	228176408	1824	ENSG00000181873	ENST00000366711	IBA57	GO:0003723(RNA binding);GO:0005515(protein binding);GO:0005739(mitochondrion);GO:0005759(mitochondrial matrix);GO:0006783(heme biosynthetic process);GO:0016226(iron-sulfur cluster assembly);GO:0016740(transferase activity);GO:0016740(transferase activity)	NA	3' UTR
chr1	228180637	228180847	211	ENSG00000181873	ENST00000366711	IBA57	GO:0003723(RNA binding);GO:0005515(protein binding);GO:0005739(mitochondrion);GO:0005759(mitochondrial matrix);GO:0006783(heme biosynthetic process);GO:0016226(iron-sulfur cluster assembly);GO:0016740(transferase activity);GO:0016740(transferase activity)	NA	3' UTR
chr1	228211830	228212400	571	ENSG00000154358	ENST00000284548	OBSCN	GO:0000166(nucleotide binding);GO:0004672(protein kinase activity);GO:0004674(protein serine/threonine kinase activity);GO:0005089(Rho guanyl-nucleotide exchange factor activity);GO:0005515(protein binding);GO:0005516(calmodulin binding);GO:0005524(ATP binding);GO:0005546(phosphatidylinositol-4,5-bisphosphate binding);GO:0005547(phosphatidylinositol-3,4,5-trisphosphate binding);GO:0005634(nucleus…	NA	Exon (ENST00000284548/ENSG00000154358, exon 2 of 81)
chr1	228219352	228224571	5220	ENSG00000154358	ENST00000284548	OBSCN	GO:0000166(nucleotide binding);GO:0004672(protein kinase activity);GO:0004674(protein serine/threonine kinase activity);GO:0005089(Rho guanyl-nucleotide exchange factor activity);GO:0005515(protein binding);GO:0005516(calmodulin binding);GO:0005524(ATP binding);GO:0005546(phosphatidylinositol-4,5-bisphosphate binding);GO:0005547(phosphatidylinositol-3,4,5-trisphosphate binding);GO:0005634(nucleus…	NA	Exon (ENST00000284548/ENSG00000154358, exon 9 of 81)
chr1	228250076	228259600	9525	ENSG00000154358	ENST00000284548	OBSCN	GO:0000166(nucleotide binding);GO:0004672(protein kinase activity);GO:0004674(protein serine/threonine kinase activity);GO:0005089(Rho guanyl-nucleotide exchange factor activity);GO:0005515(protein binding);GO:0005516(calmodulin binding);GO:0005524(ATP binding);GO:0005546(phosphatidylinositol-4,5-bisphosphate binding);GO:0005547(phosphatidylinositol-3,4,5-trisphosphate binding);GO:0005634(nucleus…	NA	Exon (ENST00000284548/ENSG00000154358, exon 14 of 81)
chr1	228264179	228274246	10068	ENSG00000154358	ENST00000284548	OBSCN	GO:0000166(nucleotide binding);GO:0004672(protein kinase activity);GO:0004674(protein serine/threonine kinase activity);GO:0005089(Rho guanyl-nucleotide exchange factor activity);GO:0005515(protein binding);GO:0005516(calmodulin binding);GO:0005524(ATP binding);GO:0005546(phosphatidylinositol-4,5-bisphosphate binding);GO:0005547(phosphatidylinositol-3,4,5-trisphosphate binding);GO:0005634(nucleus…	NA	Exon (ENST00000284548/ENSG00000154358, exon 16 of 81)
chr1	228274582	228274732	151	ENSG00000154358	ENST00000284548	OBSCN	GO:0000166(nucleotide binding);GO:0004672(protein kinase activity);GO:0004674(protein serine/threonine kinase activity);GO:0005089(Rho guanyl-nucleotide exchange factor activity);GO:0005515(protein binding);GO:0005516(calmodulin binding);GO:0005524(ATP binding);GO:0005546(phosphatidylinositol-4,5-bisphosphate binding);GO:0005547(phosphatidylinositol-3,4,5-trisphosphate binding);GO:0005634(nucleus…	NA	Exon (ENST00000284548/ENSG00000154358, exon 20 of 81)
chr1	228288106	228295130	7025	ENSG00000154358	ENST00000494839	OBSCN	GO:0000166(nucleotide binding);GO:0004672(protein kinase activity);GO:0004674(protein serine/threonine kinase activity);GO:0005089(Rho guanyl-nucleotide exchange factor activity);GO:0005515(protein binding);GO:0005516(calmodulin binding);GO:0005524(ATP binding);GO:0005546(phosphatidylinositol-4,5-bisphosphate binding);GO:0005547(phosphatidylinositol-3,4,5-trisphosphate binding);GO:0005634(nucleus…	NA	Exon (ENST00000284548/ENSG00000154358, exon 37 of 81)
chr1	228298711	228299432	722	ENSG00000154358	ENST00000284548	OBSCN	GO:0000166(nucleotide binding);GO:0004672(protein kinase activity);GO:0004674(protein serine/threonine kinase activity);GO:0005089(Rho guanyl-nucleotide exchange factor activity);GO:0005515(protein binding);GO:0005516(calmodulin binding);GO:0005524(ATP binding);GO:0005546(phosphatidylinositol-4,5-bisphosphate binding);GO:0005547(phosphatidylinositol-3,4,5-trisphosphate binding);GO:0005634(nucleus…	NA	Exon (ENST00000570156/ENSG00000154358, exon 49 of 116)
chr1	228378634	228378814	181	ENSG00000154358	ENST00000422127	OBSCN	GO:0000166(nucleotide binding);GO:0004672(protein kinase activity);GO:0004674(protein serine/threonine kinase activity);GO:0005089(Rho guanyl-nucleotide exchange factor activity);GO:0005515(protein binding);GO:0005516(calmodulin binding);GO:0005524(ATP binding);GO:0005546(phosphatidylinositol-4,5-bisphosphate binding);GO:0005547(phosphatidylinositol-3,4,5-trisphosphate binding);GO:0005634(nucleus…	NA	3' UTR
chr1	228394290	228396967	2678	ENSG00000270094	ENST00000602963	NA	NA	NA	3' UTR
chr1	228408552	228409694	1143	ENSG00000162931	ENST00000366698	TRIM17	GO:0004842(ubiquitin-protein transferase activity);GO:0005515(protein binding);GO:0005575(cellular_component);GO:0006914(autophagy);GO:0008270(zinc ion binding);GO:0016567(protein ubiquitination);GO:0016740(transferase activity);GO:0030674(protein binding, bridging);GO:0032880(regulation of protein localization);GO:0046872(metal ion binding);GO:0051865(protein autoubiquitination);GO:0051865(prote…	NA	3' UTR
chr1	228650870	228651349	480	ENSG00000183929	ENST00000441325	DUSP5P1	NA	NA	Exon (ENST00000441325/ENSG00000183929, exon 1 of 1)
chr1	229634940	229638234	3295	ENSG00000135763	ENST00000258243	URB2	GO:0005634(nucleus);GO:0005730(nucleolus);GO:0016235(aggresome);GO:0030496(midbody);GO:0042254(ribosome biogenesis);GO:0042254(ribosome biogenesis)	NA	Exon (ENST00000258243/ENSG00000135763, exon 4 of 10)
chr1	229651276	229659392	8117	ENSG00000135763	ENST00000258243	URB2	GO:0005634(nucleus);GO:0005730(nucleolus);GO:0016235(aggresome);GO:0030496(midbody);GO:0042254(ribosome biogenesis);GO:0042254(ribosome biogenesis)	NA	3' UTR
chr1	230264961	230280090	15130	ENSG00000227006	ENST00000440729	AL136988	NA	NA	3' UTR
chr1	230691430	230691610	181	ENSG00000135775	ENST00000366669	COG2	GO:0000139(Golgi membrane);GO:0005515(protein binding);GO:0005794(Golgi apparatus);GO:0005795(Golgi stack);GO:0005829(cytosol);GO:0006888(endoplasmic reticulum to Golgi vesicle-mediated transport);GO:0006891(intra-Golgi vesicle-mediated transport);GO:0007030(Golgi organization);GO:0008565(protein transporter activity);GO:0015031(protein transport);GO:0016020(membrane);GO:0017119(Golgi transport c…	NA	3' UTR
chr1	230691790	230693652	1863	ENSG00000135775	ENST00000366669	COG2	GO:0000139(Golgi membrane);GO:0005515(protein binding);GO:0005794(Golgi apparatus);GO:0005795(Golgi stack);GO:0005829(cytosol);GO:0006888(endoplasmic reticulum to Golgi vesicle-mediated transport);GO:0006891(intra-Golgi vesicle-mediated transport);GO:0007030(Golgi organization);GO:0008565(protein transporter activity);GO:0015031(protein transport);GO:0016020(membrane);GO:0017119(Golgi transport c…	NA	3' UTR
chr1	230693712	230693982	271	ENSG00000135775	ENST00000366669	COG2	GO:0000139(Golgi membrane);GO:0005515(protein binding);GO:0005794(Golgi apparatus);GO:0005795(Golgi stack);GO:0005829(cytosol);GO:0006888(endoplasmic reticulum to Golgi vesicle-mediated transport);GO:0006891(intra-Golgi vesicle-mediated transport);GO:0007030(Golgi organization);GO:0008565(protein transporter activity);GO:0015031(protein transport);GO:0016020(membrane);GO:0017119(Golgi transport c…	NA	3' UTR
chr1	230997121	230999745	2625	ENSG00000173409	ENST00000497753	ARV1	GO:0005783(endoplasmic reticulum);GO:0005789(endoplasmic reticulum membrane);GO:0005794(Golgi apparatus);GO:0006629(lipid metabolic process);GO:0006665(sphingolipid metabolic process);GO:0006695(cholesterol biosynthetic process);GO:0006869(lipid transport);GO:0008202(steroid metabolic process);GO:0008203(cholesterol metabolic process);GO:0008206(bile acid metabolic process);GO:0015248(sterol tran…	NA	3' UTR
chr1	230999835	231000583	749	ENSG00000173409	ENST00000366658	ARV1	GO:0005783(endoplasmic reticulum);GO:0005789(endoplasmic reticulum membrane);GO:0005794(Golgi apparatus);GO:0006629(lipid metabolic process);GO:0006665(sphingolipid metabolic process);GO:0006695(cholesterol biosynthetic process);GO:0006869(lipid transport);GO:0008202(steroid metabolic process);GO:0008203(cholesterol metabolic process);GO:0008206(bile acid metabolic process);GO:0015248(sterol tran…	NA	3' UTR
chr1	231275497	231277853	2357	ENSG00000116906	ENST00000366647	GNPAT	GO:0003824(catalytic activity);GO:0005102(signaling receptor binding);GO:0005739(mitochondrion);GO:0005777(peroxisome);GO:0005778(peroxisomal membrane);GO:0005782(peroxisomal matrix);GO:0005829(cytosol);GO:0006625(protein targeting to peroxisome);GO:0006631(fatty acid metabolic process);GO:0006650(glycerophospholipid metabolic process);GO:0006654(phosphatidic acid biosynthetic process);GO:0007416…	00564(Glycerophospholipid metabolism);04146(Peroxisome);04146(Peroxisome)	3' UTR
chr1	232982983	232983882	900	ENSG00000135749	ENST00000258229	PCNX2	GO:0003674(molecular_function);GO:0005575(cellular_component);GO:0008150(biological_process);GO:0016020(membrane);GO:0016021(integral component of membrane);GO:0016021(integral component of membrane)	NA	3' UTR
chr1	235328490	235335258	6769	ENSG00000152904	ENST00000282841	GGPS1	GO:0004161(dimethylallyltranstransferase activity);GO:0004311(farnesyltranstransferase activity);GO:0004337(geranyltranstransferase activity);GO:0005515(protein binding);GO:0005737(cytoplasm);GO:0005829(cytosol);GO:0006695(cholesterol biosynthetic process);GO:0006720(isoprenoid metabolic process);GO:0008299(isoprenoid biosynthetic process);GO:0016740(transferase activity);GO:0033384(geranyl dipho…	00900(Terpenoid backbone biosynthesis);00900(Terpenoid backbone biosynthesis)	5' UTR
chr1	235342913	235343093	181	ENSG00000152904	ENST00000488594	GGPS1	GO:0004161(dimethylallyltranstransferase activity);GO:0004311(farnesyltranstransferase activity);GO:0004337(geranyltranstransferase activity);GO:0005515(protein binding);GO:0005737(cytoplasm);GO:0005829(cytosol);GO:0006695(cholesterol biosynthetic process);GO:0006720(isoprenoid metabolic process);GO:0008299(isoprenoid biosynthetic process);GO:0016740(transferase activity);GO:0033384(geranyl dipho…	00900(Terpenoid backbone biosynthesis);00900(Terpenoid backbone biosynthesis)	3' UTR
chr1	235328570	235330548	1979	ENSG00000152904	ENST00000282841	GGPS1	GO:0004161(dimethylallyltranstransferase activity);GO:0004311(farnesyltranstransferase activity);GO:0004337(geranyltranstransferase activity);GO:0005515(protein binding);GO:0005737(cytoplasm);GO:0005829(cytosol);GO:0006695(cholesterol biosynthetic process);GO:0006720(isoprenoid metabolic process);GO:0008299(isoprenoid biosynthetic process);GO:0016740(transferase activity);GO:0033384(geranyl dipho…	00900(Terpenoid backbone biosynthesis);00900(Terpenoid backbone biosynthesis)	5' UTR
chr1	236394501	236492111	97611	ENSG00000186197	ENST00000359362	EDARADD	GO:0005515(protein binding);GO:0005737(cytoplasm);GO:0005829(cytosol);GO:0007165(signal transduction);GO:0007275(multicellular organism development);GO:0030154(cell differentiation);GO:0033209(tumor necrosis factor-mediated signaling pathway);GO:0033209(tumor necrosis factor-mediated signaling pathway)	NA	5' UTR
chr1	236483165	236484468	1304	ENSG00000244457	ENST00000366587	ENO1P1	NA	NA	3' UTR
chr1	236523773	236523863	91	ENSG00000116977	ENST00000481485	LGALS8	GO:0005178(integrin binding);GO:0005515(protein binding);GO:0005615(extracellular space);GO:0005737(cytoplasm);GO:0005829(cytosol);GO:0006914(autophagy);GO:0016020(membrane);GO:0030246(carbohydrate binding);GO:0031410(cytoplasmic vesicle);GO:0098586(cellular response to virus);GO:0098792(xenophagy);GO:1904977(lymphatic endothelial cell migration);GO:1904977(lymphatic endothelial cell migration)	NA	5' UTR
chr1	236550823	236550913	91	ENSG00000116977	ENST00000526589	LGALS8	GO:0005178(integrin binding);GO:0005515(protein binding);GO:0005615(extracellular space);GO:0005737(cytoplasm);GO:0005829(cytosol);GO:0006914(autophagy);GO:0016020(membrane);GO:0030246(carbohydrate binding);GO:0031410(cytoplasmic vesicle);GO:0098586(cellular response to virus);GO:0098792(xenophagy);GO:1904977(lymphatic endothelial cell migration);GO:1904977(lymphatic endothelial cell migration)	NA	3' UTR
chr1	236551063	236552442	1380	ENSG00000116977	ENST00000526589	LGALS8	GO:0005178(integrin binding);GO:0005515(protein binding);GO:0005615(extracellular space);GO:0005737(cytoplasm);GO:0005829(cytosol);GO:0006914(autophagy);GO:0016020(membrane);GO:0030246(carbohydrate binding);GO:0031410(cytoplasmic vesicle);GO:0098586(cellular response to virus);GO:0098792(xenophagy);GO:1904977(lymphatic endothelial cell migration);GO:1904977(lymphatic endothelial cell migration)	NA	3' UTR
chr1	236903269	236903928	660	ENSG00000116984	ENST00000366577	MTR	GO:0000096(sulfur amino acid metabolic process);GO:0005515(protein binding);GO:0005737(cytoplasm);GO:0005829(cytosol);GO:0007399(nervous system development);GO:0008168(methyltransferase activity);GO:0008270(zinc ion binding);GO:0008652(cellular amino acid biosynthetic process);GO:0008705(methionine synthase activity);GO:0009086(methionine biosynthetic process);GO:0009235(cobalamin metabolic proce…	00270(Cysteine and methionine metabolism);00450(Selenocompound metabolism);00670(One carbon pool by folate);00670(One carbon pool by folate)	3' UTR
chr1	237832640	237832939	300	ENSG00000198626	ENST00000366574	RYR2	GO:0001666(response to hypoxia);GO:0002027(regulation of heart rate);GO:0003143(embryonic heart tube morphogenesis);GO:0003220(left ventricular cardiac muscle tissue morphogenesis);GO:0003300(cardiac muscle hypertrophy);GO:0005216(ion channel activity);GO:0005219(ryanodine-sensitive calcium-release channel activity);GO:0005262(calcium channel activity);GO:0005509(calcium ion binding);GO:0005513(d…	04020(Calcium signaling pathway);04024(cAMP signaling pathway);04260(Cardiac muscle contraction);04261(Adrenergic signaling in cardiomyocytes);04371(Apelin signaling pathway);04713(Circadian entrainment);04911(Insulin secretion);04921(Oxytocin signaling pathway);04972(Pancreatic secretion);05410(Hypertrophic cardiomyopathy (HCM));05412(Arrhythmogenic right ventricular cardiomyopathy (ARVC));05414…	3' UTR
chr1	239386685	239386865	181	ENSG00000133019	ENST00000468573	CHRM3	GO:0003056(regulation of vascular smooth muscle contraction);GO:0004435(phosphatidylinositol phospholipase C activity);GO:0004930(G protein-coupled receptor activity);GO:0004993(G protein-coupled serotonin receptor activity);GO:0005515(protein binding);GO:0005886(plasma membrane);GO:0005887(integral component of plasma membrane);GO:0006464(cellular protein modification process);GO:0006939(smooth …	04020(Calcium signaling pathway);04080(Neuroactive ligand-receptor interaction);04725(Cholinergic synapse);04742(Taste transduction);04810(Regulation of actin cytoskeleton);04911(Insulin secretion);04970(Salivary secretion);04971(Gastric acid secretion);04972(Pancreatic secretion);04972(Pancreatic secretion)	Exon (ENST00000468573/ENSG00000133019, exon 1 of 9)
chr1	239907659	239909457	1799	ENSG00000133019	ENST00000255380	CHRM3	GO:0003056(regulation of vascular smooth muscle contraction);GO:0004435(phosphatidylinositol phospholipase C activity);GO:0004930(G protein-coupled receptor activity);GO:0004993(G protein-coupled serotonin receptor activity);GO:0005515(protein binding);GO:0005886(plasma membrane);GO:0005887(integral component of plasma membrane);GO:0006464(cellular protein modification process);GO:0006939(smooth …	04020(Calcium signaling pathway);04080(Neuroactive ligand-receptor interaction);04725(Cholinergic synapse);04742(Taste transduction);04810(Regulation of actin cytoskeleton);04911(Insulin secretion);04970(Salivary secretion);04971(Gastric acid secretion);04972(Pancreatic secretion);04972(Pancreatic secretion)	3' UTR
chr1	239910596	239910776	181	ENSG00000133019	ENST00000255380	CHRM3	GO:0003056(regulation of vascular smooth muscle contraction);GO:0004435(phosphatidylinositol phospholipase C activity);GO:0004930(G protein-coupled receptor activity);GO:0004993(G protein-coupled serotonin receptor activity);GO:0005515(protein binding);GO:0005886(plasma membrane);GO:0005887(integral component of plasma membrane);GO:0006464(cellular protein modification process);GO:0006939(smooth …	04020(Calcium signaling pathway);04080(Neuroactive ligand-receptor interaction);04725(Cholinergic synapse);04742(Taste transduction);04810(Regulation of actin cytoskeleton);04911(Insulin secretion);04970(Salivary secretion);04971(Gastric acid secretion);04972(Pancreatic secretion);04972(Pancreatic secretion)	3' UTR
chr1	241958150	241958356	207	ENSG00000196289	ENST00000419583	BECN2	GO:0000045(autophagosome assembly);GO:0000407(phagophore assembly site);GO:0005515(protein binding);GO:0005737(cytoplasm);GO:0006914(autophagy);GO:0006995(cellular response to nitrogen starvation);GO:0008333(endosome to lysosome transport);GO:0019898(extrinsic component of membrane);GO:0032258(protein localization by the Cvt pathway);GO:0034271(phosphatidylinositol 3-kinase complex, class III, ty…	04136(Autophagy - other);04137(Mitophagy - animal);04140(Autophagy - animal);04215(Apoptosis - multiple species);04371(Apelin signaling pathway);05167(Kaposi sarcoma-associated herpesvirus infection)	Exon (ENST00000419583/ENSG00000196289, exon 1 of 1)
chr1	243164638	243169273	4636	ENSG00000143702	ENST00000451408	CEP170	GO:0005515(protein binding);GO:0005737(cytoplasm);GO:0005813(centrosome);GO:0005814(centriole);GO:0005819(spindle);GO:0005829(cytosol);GO:0005856(cytoskeleton);GO:0005874(microtubule);GO:0005886(plasma membrane);GO:0016020(membrane);GO:0016021(integral component of membrane);GO:0120103(centriolar subdistal appendage);GO:0120103(centriolar subdistal appendage)	NA	Exon (ENST00000437499/ENSG00000232085, exon 1 of 3)
chr1	243330543	243338872	8330	ENSG00000054282	ENST00000493334	SDCCAG8	GO:0000086(G2/M transition of mitotic cell cycle);GO:0001764(neuron migration);GO:0005515(protein binding);GO:0005737(cytoplasm);GO:0005813(centrosome);GO:0005814(centriole);GO:0005829(cytosol);GO:0005856(cytoskeleton);GO:0005911(cell-cell junction);GO:0007098(centrosome cycle);GO:0010389(regulation of G2/M transition of mitotic cell cycle);GO:0030010(establishment of cell polarity);GO:0030054(ce…	NA	Exon (ENST00000366541/ENSG00000054282, exon 10 of 18)
chr1	243476353	243489117	12765	ENSG00000054282	ENST00000497459	SDCCAG8	GO:0000086(G2/M transition of mitotic cell cycle);GO:0001764(neuron migration);GO:0005515(protein binding);GO:0005737(cytoplasm);GO:0005813(centrosome);GO:0005814(centriole);GO:0005829(cytosol);GO:0005856(cytoskeleton);GO:0005911(cell-cell junction);GO:0007098(centrosome cycle);GO:0010389(regulation of G2/M transition of mitotic cell cycle);GO:0030010(establishment of cell polarity);GO:0030054(ce…	NA	3' UTR
chr1	244056343	244057148	806	ENSG00000179456	ENST00000622512	ZBTB18	GO:0000122(negative regulation of transcription by RNA polymerase II);GO:0000228(nuclear chromosome);GO:0000981(DNA-binding transcription factor activity, RNA polymerase II-specific);GO:0003676(nucleic acid binding);GO:0003677(DNA binding);GO:0003700(DNA-binding transcription factor activity);GO:0003713(transcription coactivator activity);GO:0005515(protein binding);GO:0005634(nucleus);GO:0006974…	NA	3' UTR
chr1	244560892	244561012	121	ENSG00000179397	ENST00000473875	CATSPERE	GO:0005886(plasma membrane);GO:0005929(cilium);GO:0016020(membrane);GO:0016021(integral component of membrane);GO:0031514(motile cilium);GO:0036128(CatSper complex);GO:0042995(cell projection);GO:0097228(sperm principal piece);GO:0097228(sperm principal piece)	NA	Exon (ENST00000473875/ENSG00000179397, exon 7 of 16)
chr1	244840675	244841033	359	ENSG00000153187	ENST00000366527	HNRNPU	GO:0000122(negative regulation of transcription by RNA polymerase II);GO:0000166(nucleotide binding);GO:0000228(nuclear chromosome);GO:0000381(regulation of alternative mRNA splicing, via spliceosome);GO:0000398(mRNA splicing, via spliceosome);GO:0000775(chromosome, centromeric region);GO:0000776(kinetochore);GO:0000777(condensed chromosome kinetochore);GO:0000922(spindle pole);GO:0000978(RNA pol…	03040(Spliceosome);03040(Spliceosome)	3' UTR
chr1	245122756	245122816	61	ENSG00000203666	ENST00000366522	EFCAB2	GO:0005509(calcium ion binding);GO:0005737(cytoplasm);GO:0005856(cytoskeleton);GO:0005929(cilium);GO:0031514(motile cilium);GO:0042995(cell projection);GO:0042995(cell projection)	NA	3' UTR
chr1	245124135	245124435	301	ENSG00000203666	ENST00000366522	EFCAB2	GO:0005509(calcium ion binding);GO:0005737(cytoplasm);GO:0005856(cytoskeleton);GO:0005929(cilium);GO:0031514(motile cilium);GO:0042995(cell projection);GO:0042995(cell projection)	NA	3' UTR
chr1	245686823	245687033	211	ENSG00000162849	ENST00000407071	KIF26B	GO:0000166(nucleotide binding);GO:0003774(motor activity);GO:0003777(microtubule motor activity);GO:0005524(ATP binding);GO:0005737(cytoplasm);GO:0005856(cytoskeleton);GO:0005871(kinesin complex);GO:0005874(microtubule);GO:0007018(microtubule-based movement);GO:0007275(multicellular organism development);GO:0008017(microtubule binding);GO:0022409(positive regulation of cell-cell adhesion);GO:0030…	NA	Exon (ENST00000407071/ENSG00000162849, exon 12 of 15)
chr1	245687093	245687333	241	ENSG00000162849	ENST00000407071	KIF26B	GO:0000166(nucleotide binding);GO:0003774(motor activity);GO:0003777(microtubule motor activity);GO:0005524(ATP binding);GO:0005737(cytoplasm);GO:0005856(cytoskeleton);GO:0005871(kinesin complex);GO:0005874(microtubule);GO:0007018(microtubule-based movement);GO:0007275(multicellular organism development);GO:0008017(microtubule binding);GO:0022409(positive regulation of cell-cell adhesion);GO:0030…	NA	Exon (ENST00000407071/ENSG00000162849, exon 12 of 15)
chr1	246566474	246566744	271	ENSG00000162852	ENST00000366511	CNST	GO:0005515(protein binding);GO:0005794(Golgi apparatus);GO:0005802(trans-Golgi network);GO:0005886(plasma membrane);GO:0010923(negative regulation of phosphatase activity);GO:0016020(membrane);GO:0016021(integral component of membrane);GO:0019902(phosphatase binding);GO:0030133(transport vesicle);GO:0031410(cytoplasmic vesicle);GO:0032991(protein-containing complex);GO:0042998(positive regulation…	NA	5' UTR
chr1	246682498	246682737	240	ENSG00000260698	ENST00000570141	AL591848	NA	NA	Exon (ENST00000570141/ENSG00000260698, exon 1 of 1)
chr1	246684536	246685075	540	ENSG00000260698	ENST00000570141	AL591848	NA	NA	Exon (ENST00000570141/ENSG00000260698, exon 1 of 1)
chr1	247175316	247175525	210	ENSG00000224014	ENST00000452704	AL390728	NA	NA	Exon (ENST00000452704/ENSG00000224014, exon 1 of 1)
chr1	248906375	248906434	60	ENSG00000185220	ENST00000355360	PGBD2	NA	NA	Exon (ENST00000462488/ENSG00000185220, exon 1 of 3)
chr1	248913843	248918689	4847	ENSG00000185220	ENST00000355360	PGBD2	NA	NA	5' UTR
chr1	348189	348366	178	ENSG00000236679	ENST00000458203	RPL23AP24	NA	NA	Exon (ENST00000458203/ENSG00000236679, exon 1 of 1)
chr1	728248	728547	300	ENSG00000228327	ENST00000506640	AL669831	NA	NA	Exon (ENST00000506640/ENSG00000228327, exon 16 of 16)
chr1	728786	735483	6698	ENSG00000230021	ENST00000648019	AL669831	NA	NA	Exon (ENST00000648019/ENSG00000230021, exon 1 of 8)
chr1	826804	826894	91	ENSG00000228794	ENST00000623808	LINC01128	NA	NA	Exon (ENST00000623808/ENSG00000228794, exon 1 of 3)
chr1	944293	944562	270	ENSG00000187634	ENST00000342066	SAMD11	GO:0003677(DNA binding);GO:0005515(protein binding);GO:0005634(nucleus);GO:0005634(nucleus)	NA	3' UTR
chr1	944742	945365	624	ENSG00000188976	ENST00000327044	NOC2L	GO:0000122(negative regulation of transcription by RNA polymerase II);GO:0002903(negative regulation of B cell apoptotic process);GO:0003682(chromatin binding);GO:0003714(transcription corepressor activity);GO:0003723(RNA binding);GO:0005515(protein binding);GO:0005634(nucleus);GO:0005654(nucleoplasm);GO:0005730(nucleolus);GO:0005829(cytosol);GO:0006915(apoptotic process);GO:0030690(Noc1p-Noc2p c…	NA	Exon (ENST00000327044/ENSG00000188976, exon 18 of 19)
chr1	958427	958607	181	ENSG00000188976	ENST00000477976	NOC2L	GO:0000122(negative regulation of transcription by RNA polymerase II);GO:0002903(negative regulation of B cell apoptotic process);GO:0003682(chromatin binding);GO:0003714(transcription corepressor activity);GO:0003723(RNA binding);GO:0005515(protein binding);GO:0005634(nucleus);GO:0005654(nucleoplasm);GO:0005730(nucleolus);GO:0005829(cytosol);GO:0006915(apoptotic process);GO:0030690(Noc1p-Noc2p c…	NA	Exon (ENST00000477976/ENSG00000188976, exon 1 of 17)
chr1	958907	958966	60	ENSG00000188976	ENST00000327044	NOC2L	GO:0000122(negative regulation of transcription by RNA polymerase II);GO:0002903(negative regulation of B cell apoptotic process);GO:0003682(chromatin binding);GO:0003714(transcription corepressor activity);GO:0003723(RNA binding);GO:0005515(protein binding);GO:0005634(nucleus);GO:0005654(nucleoplasm);GO:0005730(nucleolus);GO:0005829(cytosol);GO:0006915(apoptotic process);GO:0030690(Noc1p-Noc2p c…	NA	Exon (ENST00000327044/ENSG00000188976, exon 2 of 19)
chr1	1070967	1074306	3340	ENSG00000237330	ENST00000453464	RNF223	GO:0016020(membrane);GO:0016021(integral component of membrane);GO:0046872(metal ion binding)	NA	5' UTR
chr1	1081848	1083166	1319	ENSG00000131591	ENST00000379339	C1orf159	GO:0016020(membrane);GO:0016021(integral component of membrane);GO:0016021(integral component of membrane)	NA	3' UTR
chr1	1084334	1085288	955	ENSG00000131591	ENST00000379339	C1orf159	GO:0016020(membrane);GO:0016021(integral component of membrane);GO:0016021(integral component of membrane)	NA	3' UTR
chr1	1218731	1219030	300	ENSG00000078808	ENST00000360001	SDF4	GO:0005509(calcium ion binding);GO:0005737(cytoplasm);GO:0005770(late endosome);GO:0005783(endoplasmic reticulum);GO:0005794(Golgi apparatus);GO:0005796(Golgi lumen);GO:0005886(plasma membrane);GO:0006887(exocytosis);GO:0009650(UV protection);GO:0016020(membrane);GO:0017156(calcium ion regulated exocytosis);GO:0021549(cerebellum development);GO:0032059(bleb);GO:0042802(identical protein binding);…	NA	Exon (ENST00000360001/ENSG00000078808, exon 5 of 7)
chr1	1219600	1219810	211	ENSG00000078808	ENST00000360001	SDF4	GO:0005509(calcium ion binding);GO:0005737(cytoplasm);GO:0005770(late endosome);GO:0005783(endoplasmic reticulum);GO:0005794(Golgi apparatus);GO:0005796(Golgi lumen);GO:0005886(plasma membrane);GO:0006887(exocytosis);GO:0009650(UV protection);GO:0016020(membrane);GO:0017156(calcium ion regulated exocytosis);GO:0021549(cerebellum development);GO:0032059(bleb);GO:0042802(identical protein binding);…	NA	Exon (ENST00000494748/ENSG00000078808, exon 1 of 3)
chr1	1242446	1242595	150	ENSG00000184163	ENST00000462849	C1QTNF12	GO:0005179(hormone activity);GO:0005515(protein binding);GO:0005576(extracellular region);GO:0005615(extracellular space);GO:0010469(regulation of signaling receptor activity);GO:0010906(regulation of glucose metabolic process);GO:0035774(positive regulation of insulin secretion involved in cellular response to glucose stimulus);GO:0045721(negative regulation of gluconeogenesis);GO:0046324(regula…	NA	3' UTR
chr1	1254893	1256166	1274	ENSG00000160087	ENST00000450390	UBE2J2	GO:0000151(ubiquitin ligase complex);GO:0000166(nucleotide binding);GO:0000209(protein polyubiquitination);GO:0005524(ATP binding);GO:0005783(endoplasmic reticulum);GO:0005789(endoplasmic reticulum membrane);GO:0006986(response to unfolded protein);GO:0016020(membrane);GO:0016021(integral component of membrane);GO:0016567(protein ubiquitination);GO:0016740(transferase activity);GO:0030433(ubiquit…	04120(Ubiquitin mediated proteolysis);04141(Protein processing in endoplasmic reticulum);05012(Parkinson disease);05012(Parkinson disease)	3' UTR
chr1	1313226	1313526	301	ENSG00000127054	ENST00000470030	INTS11	GO:0005515(protein binding);GO:0005634(nucleus);GO:0005654(nucleoplasm);GO:0005737(cytoplasm);GO:0005829(cytosol);GO:0016180(snRNA processing);GO:0016787(hydrolase activity);GO:0032039(integrator complex);GO:0042795(snRNA transcription by RNA polymerase II);GO:0072562(blood microparticle);GO:0072562(blood microparticle)	NA	3' UTR
chr1	1317243	1319371	2129	ENSG00000127054	ENST00000462432	INTS11	GO:0005515(protein binding);GO:0005634(nucleus);GO:0005654(nucleoplasm);GO:0005737(cytoplasm);GO:0005829(cytosol);GO:0016180(snRNA processing);GO:0016787(hydrolase activity);GO:0032039(integrator complex);GO:0042795(snRNA transcription by RNA polymerase II);GO:0072562(blood microparticle);GO:0072562(blood microparticle)	NA	5' UTR
chr1	1317640	1318630	991	ENSG00000127054	ENST00000540437	INTS11	GO:0005515(protein binding);GO:0005634(nucleus);GO:0005654(nucleoplasm);GO:0005737(cytoplasm);GO:0005829(cytosol);GO:0016180(snRNA processing);GO:0016787(hydrolase activity);GO:0032039(integrator complex);GO:0042795(snRNA transcription by RNA polymerase II);GO:0072562(blood microparticle);GO:0072562(blood microparticle)	NA	Exon (ENST00000444968/ENSG00000240731, exon 1 of 2)
chr1	1391295	1391505	211	ENSG00000221978	ENST00000400809	CCNL2	GO:0000079(regulation of cyclin-dependent protein serine/threonine kinase activity);GO:0005515(protein binding);GO:0005634(nucleus);GO:0005654(nucleoplasm);GO:0006357(regulation of transcription by RNA polymerase II);GO:0016538(cyclin-dependent protein serine/threonine kinase regulator activity);GO:0016607(nuclear speck);GO:0043231(intracellular membrane-bounded organelle);GO:0043231(intracellula…	NA	3' UTR
chr1	1421621	1421710	90	ENSG00000225905	ENST00000428932	AL391244	NA	NA	5' UTR
chr1	1430568	1430803	236	ENSG00000225285	ENST00000430109	LINC01770	NA	NA	Exon (ENST00000430109/ENSG00000225285, exon 2 of 2)
chr1	1613788	1613998	211	ENSG00000272106	ENST00000607222	AL691432	NA	NA	Exon (ENST00000607222/ENSG00000272106, exon 1 of 1)
chr1	1645966	1659012	13047	ENSG00000248333	ENST00000341832	CDK11B	GO:0000166(nucleotide binding);GO:0000278(mitotic cell cycle);GO:0001558(regulation of cell growth);GO:0003723(RNA binding);GO:0004672(protein kinase activity);GO:0004674(protein serine/threonine kinase activity);GO:0004693(cyclin-dependent protein serine/threonine kinase activity);GO:0005515(protein binding);GO:0005524(ATP binding);GO:0005634(nucleus);GO:0005737(cytoplasm);GO:0006355(regulation …	NA	5' UTR
chr1	1719408	1721817	2410	ENSG00000008128	ENST00000356937	CDK11A	GO:0000166(nucleotide binding);GO:0000278(mitotic cell cycle);GO:0001558(regulation of cell growth);GO:0004672(protein kinase activity);GO:0004674(protein serine/threonine kinase activity);GO:0004693(cyclin-dependent protein serine/threonine kinase activity);GO:0005524(ATP binding);GO:0005634(nucleus);GO:0005737(cytoplasm);GO:0006355(regulation of transcription, DNA-templated);GO:0006468(protein …	NA	Exon (ENST00000404249/ENSG00000008128, exon 3 of 20)
chr1	1722762	1723879	1118	ENSG00000008128	ENST00000356200	CDK11A	GO:0000166(nucleotide binding);GO:0000278(mitotic cell cycle);GO:0001558(regulation of cell growth);GO:0004672(protein kinase activity);GO:0004674(protein serine/threonine kinase activity);GO:0004693(cyclin-dependent protein serine/threonine kinase activity);GO:0005524(ATP binding);GO:0005634(nucleus);GO:0005737(cytoplasm);GO:0006355(regulation of transcription, DNA-templated);GO:0006468(protein …	NA	5' UTR
chr1	1707534	1722744	15211	ENSG00000008128	ENST00000356937	CDK11A	GO:0000166(nucleotide binding);GO:0000278(mitotic cell cycle);GO:0001558(regulation of cell growth);GO:0004672(protein kinase activity);GO:0004674(protein serine/threonine kinase activity);GO:0004693(cyclin-dependent protein serine/threonine kinase activity);GO:0005524(ATP binding);GO:0005634(nucleus);GO:0005737(cytoplasm);GO:0006355(regulation of transcription, DNA-templated);GO:0006468(protein …	NA	5' UTR
chr1	1736314	1736852	539	ENSG00000215790	ENST00000647043	SLC35E2A	GO:0005794(Golgi apparatus);GO:0015165(pyrimidine nucleotide-sugar transmembrane transporter activity);GO:0015297(antiporter activity);GO:0016020(membrane);GO:0016021(integral component of membrane);GO:0022857(transmembrane transporter activity);GO:0055085(transmembrane transport);GO:0090481(pyrimidine nucleotide-sugar transmembrane transport);GO:0090481(pyrimidine nucleotide-sugar transmembrane …	NA	Exon (ENST00000598846/ENSG00000268575, exon 1 of 20)
chr1	1725406	1727997	2592	ENSG00000215790	ENST00000647043	SLC35E2A	GO:0005794(Golgi apparatus);GO:0015165(pyrimidine nucleotide-sugar transmembrane transporter activity);GO:0015297(antiporter activity);GO:0016020(membrane);GO:0016021(integral component of membrane);GO:0022857(transmembrane transporter activity);GO:0055085(transmembrane transport);GO:0090481(pyrimidine nucleotide-sugar transmembrane transport);GO:0090481(pyrimidine nucleotide-sugar transmembrane …	NA	3' UTR
chr1	1728953	1729222	270	ENSG00000215790	ENST00000647043	SLC35E2A	GO:0005794(Golgi apparatus);GO:0015165(pyrimidine nucleotide-sugar transmembrane transporter activity);GO:0015297(antiporter activity);GO:0016020(membrane);GO:0016021(integral component of membrane);GO:0022857(transmembrane transporter activity);GO:0055085(transmembrane transport);GO:0090481(pyrimidine nucleotide-sugar transmembrane transport);GO:0090481(pyrimidine nucleotide-sugar transmembrane …	NA	3' UTR
chr1	1729940	1730179	240	ENSG00000215790	ENST00000647043	SLC35E2A	GO:0005794(Golgi apparatus);GO:0015165(pyrimidine nucleotide-sugar transmembrane transporter activity);GO:0015297(antiporter activity);GO:0016020(membrane);GO:0016021(integral component of membrane);GO:0022857(transmembrane transporter activity);GO:0055085(transmembrane transport);GO:0090481(pyrimidine nucleotide-sugar transmembrane transport);GO:0090481(pyrimidine nucleotide-sugar transmembrane …	NA	3' UTR
chr1	1917590	1918064	475	ENSG00000178821	ENST00000378602	TMEM52	GO:0016020(membrane);GO:0016021(integral component of membrane)	NA	3' UTR
chr1	2013657	2013805	149	ENSG00000233542	ENST00000443930	AL391845	NA	NA	Exon (ENST00000443930/ENSG00000233542, exon 2 of 2)
chr1	2184461	2186090	1630	ENSG00000067606	ENST00000378567	PRKCZ	GO:0000166(nucleotide binding);GO:0000226(microtubule cytoskeleton organization);GO:0001725(stress fiber);GO:0001954(positive regulation of cell-matrix adhesion);GO:0004672(protein kinase activity);GO:0004674(protein serine/threonine kinase activity);GO:0004697(protein kinase C activity);GO:0005515(protein binding);GO:0005524(ATP binding);GO:0005634(nucleus);GO:0005635(nuclear envelope);GO:000573…	04015(Rap1 signaling pathway);04062(Chemokine signaling pathway);04071(Sphingolipid signaling pathway);04144(Endocytosis);04360(Axon guidance);04390(Hippo signaling pathway);04530(Tight junction);04611(Platelet activation);04910(Insulin signaling pathway);04926(Relaxin signaling pathway);04930(Type II diabetes mellitus);04931(Insulin resistance);04933(AGE-RAGE signaling pathway in diabetic compli…	3' UTR
chr1	2372457	2372577	121	ENSG00000116151	ENST00000378531	MORN1	NA	NA	Exon (ENST00000378531/ENSG00000116151, exon 8 of 14)
chr1	2377020	2377500	481	ENSG00000116151	ENST00000378531	MORN1	NA	NA	3' UTR
chr1	2377710	2377920	211	ENSG00000116151	ENST00000378531	MORN1	NA	NA	3' UTR
chr1	2378280	2378699	420	ENSG00000116151	ENST00000378531	MORN1	NA	NA	3' UTR
chr1	2378759	2379149	391	ENSG00000116151	ENST00000378531	MORN1	NA	NA	3' UTR
chr1	2351671	2351857	187	ENSG00000269896	ENST00000417061	AL513477	NA	NA	Exon (ENST00000602865/ENSG00000269896, exon 1 of 1)
chr1	2404113	2404292	180	ENSG00000157911	ENST00000288774	PEX10	GO:0005515(protein binding);GO:0005777(peroxisome);GO:0005778(peroxisomal membrane);GO:0005779(integral component of peroxisomal membrane);GO:0006625(protein targeting to peroxisome);GO:0007031(peroxisome organization);GO:0008270(zinc ion binding);GO:0016020(membrane);GO:0016021(integral component of membrane);GO:0016558(protein import into peroxisome matrix);GO:0016567(protein ubiquitination);GO…	04146(Peroxisome);04146(Peroxisome)	3' UTR
chr1	2508531	2509890	1360	ENSG00000157881	ENST00000378466	PANK4	GO:0000166(nucleotide binding);GO:0004594(pantothenate kinase activity);GO:0005524(ATP binding);GO:0005737(cytoplasm);GO:0015937(coenzyme A biosynthetic process);GO:0016301(kinase activity);GO:0016310(phosphorylation);GO:0016740(transferase activity);GO:0016740(transferase activity)	00770(Pantothenate and CoA biosynthesis);00770(Pantothenate and CoA biosynthesis)	3' UTR
chr1	3623308	3623427	120	ENSG00000238260	ENST00000435049	AL513320	NA	NA	Exon (ENST00000435049/ENSG00000238260, exon 3 of 3)
chr1	3736288	3736437	150	ENSG00000227372	ENST00000648526	TP73-AS1	NA	NA	Exon (ENST00000624167/ENSG00000227372, exon 1 of 1)
chr1	3889513	3891232	1720	ENSG00000198912	ENST00000486765	C1orf174	GO:0005515(protein binding);GO:0005634(nucleus);GO:0005634(nucleus)	NA	3' UTR
chr1	5882692	5882752	61	ENSG00000131697	ENST00000478423	NPHP4	GO:0005198(structural molecule activity);GO:0005515(protein binding);GO:0005634(nucleus);GO:0005737(cytoplasm);GO:0005813(centrosome);GO:0005815(microtubule organizing center);GO:0005829(cytosol);GO:0005856(cytoskeleton);GO:0005911(cell-cell junction);GO:0005923(bicellular tight junction);GO:0005929(cilium);GO:0007165(signal transduction);GO:0007632(visual behavior);GO:0030036(actin cytoskeleton …	NA	Exon (ENST00000470763/ENSG00000131697, exon 1 of 2)
chr1	6200686	6200836	151	ENSG00000116251	ENST00000497965	RPL22	GO:0000184(nuclear-transcribed mRNA catabolic process, nonsense-mediated decay);GO:0003723(RNA binding);GO:0003735(structural constituent of ribosome);GO:0005515(protein binding);GO:0005622(intracellular);GO:0005634(nucleus);GO:0005737(cytoplasm);GO:0005829(cytosol);GO:0005840(ribosome);GO:0005925(focal adhesion);GO:0006412(translation);GO:0006413(translational initiation);GO:0006614(SRP-dependen…	03010(Ribosome);03010(Ribosome)	5' UTR
chr1	6247353	6247623	271	ENSG00000158292	ENST00000377893	GPR153	GO:0004930(G protein-coupled receptor activity);GO:0005886(plasma membrane);GO:0007165(signal transduction);GO:0007186(G protein-coupled receptor signaling pathway);GO:0016020(membrane);GO:0016021(integral component of membrane)	NA	3' UTR
chr1	6248402	6253777	5376	ENSG00000158292	ENST00000377893	GPR153	GO:0004930(G protein-coupled receptor activity);GO:0005886(plasma membrane);GO:0007165(signal transduction);GO:0007186(G protein-coupled receptor signaling pathway);GO:0016020(membrane);GO:0016021(integral component of membrane)	NA	3' UTR
chr1	6394003	6394331	329	ENSG00000097021	ENST00000361521	ACOT7	GO:0000062(fatty-acyl-CoA binding);GO:0005515(protein binding);GO:0005654(nucleoplasm);GO:0005737(cytoplasm);GO:0005739(mitochondrion);GO:0005829(cytosol);GO:0006637(acyl-CoA metabolic process);GO:0015937(coenzyme A biosynthetic process);GO:0016290(palmitoyl-CoA hydrolase activity);GO:0016787(hydrolase activity);GO:0016790(thiolester hydrolase activity);GO:0036042(long-chain fatty acyl-CoA bindin…	00062(Fatty acid elongation);01040(Biosynthesis of unsaturated fatty acids);01040(Biosynthesis of unsaturated fatty acids)	5' UTR
chr1	6413254	6417354	4101	ENSG00000069812	ENST00000471190	HES2	GO:0000122(negative regulation of transcription by RNA polymerase II);GO:0000977(RNA polymerase II regulatory region sequence-specific DNA binding);GO:0000978(RNA polymerase II proximal promoter sequence-specific DNA binding);GO:0000981(DNA-binding transcription factor activity, RNA polymerase II-specific);GO:0001227(DNA-binding transcription repressor activity, RNA polymerase II-specific);GO:000…	05165(Human papillomavirus infection);05165(Human papillomavirus infection)	3' UTR
chr1	6524339	6529020	4682	ENSG00000162408	ENST00000377705	NOL9	GO:0000166(nucleotide binding);GO:0000448(cleavage in ITS2 between 5.8S rRNA and LSU-rRNA of tricistronic rRNA transcript (SSU-rRNA, 5.8S rRNA, LSU-rRNA));GO:0000460(maturation of 5.8S rRNA);GO:0003723(RNA binding);GO:0005515(protein binding);GO:0005524(ATP binding);GO:0005634(nucleus);GO:0005654(nucleoplasm);GO:0005730(nucleolus);GO:0006364(rRNA processing);GO:0016020(membrane);GO:0016301(kinase…	NA	3' UTR
chr1	6532234	6532294	61	ENSG00000162408	ENST00000377705	NOL9	GO:0000166(nucleotide binding);GO:0000448(cleavage in ITS2 between 5.8S rRNA and LSU-rRNA of tricistronic rRNA transcript (SSU-rRNA, 5.8S rRNA, LSU-rRNA));GO:0000460(maturation of 5.8S rRNA);GO:0003723(RNA binding);GO:0005515(protein binding);GO:0005524(ATP binding);GO:0005634(nucleus);GO:0005654(nucleoplasm);GO:0005730(nucleolus);GO:0006364(rRNA processing);GO:0016020(membrane);GO:0016301(kinase…	NA	Exon (ENST00000462798/ENSG00000162408, exon 2 of 2)
chr1	6635394	6635453	60	ENSG00000007923	ENST00000465508	DNAJC11	GO:0001401(SAM complex);GO:0005515(protein binding);GO:0005739(mitochondrion);GO:0005741(mitochondrial outer membrane);GO:0016020(membrane);GO:0042407(cristae formation);GO:0061617(MICOS complex);GO:0061617(MICOS complex)	NA	3' UTR
chr1	6783892	6784725	834	ENSG00000237436	ENST00000442889	CAMTA1-DT	NA	NA	Exon (ENST00000442889/ENSG00000237436, exon 1 of 3)
chr1	8013004	8014556	1553	ENSG00000116285	ENST00000474874	ERRFI1	GO:0005096(GTPase activator activity);GO:0005515(protein binding);GO:0005634(nucleus);GO:0005737(cytoplasm);GO:0005829(cytosol);GO:0005886(plasma membrane);GO:0007175(negative regulation of epidermal growth factor-activated receptor activity);GO:0016020(membrane);GO:0017124(SH3 domain binding);GO:0019900(kinase binding);GO:0019901(protein kinase binding);GO:0031234(extrinsic component of cytoplas…	NA	3' UTR
chr1	9102043	9102432	390	ENSG00000180758	ENST00000377411	GPR157	GO:0004888(transmembrane signaling receptor activity);GO:0004930(G protein-coupled receptor activity);GO:0005886(plasma membrane);GO:0007165(signal transduction);GO:0007166(cell surface receptor signaling pathway);GO:0007186(G protein-coupled receptor signaling pathway);GO:0007275(multicellular organism development);GO:0016020(membrane);GO:0016021(integral component of membrane);GO:0030154(cell d…	NA	3' UTR
chr1	9102492	9102552	61	ENSG00000180758	ENST00000377411	GPR157	GO:0004888(transmembrane signaling receptor activity);GO:0004930(G protein-coupled receptor activity);GO:0005886(plasma membrane);GO:0007165(signal transduction);GO:0007166(cell surface receptor signaling pathway);GO:0007186(G protein-coupled receptor signaling pathway);GO:0007275(multicellular organism development);GO:0016020(membrane);GO:0016021(integral component of membrane);GO:0030154(cell d…	NA	3' UTR
chr1	9102822	9103451	630	ENSG00000180758	ENST00000377411	GPR157	GO:0004888(transmembrane signaling receptor activity);GO:0004930(G protein-coupled receptor activity);GO:0005886(plasma membrane);GO:0007165(signal transduction);GO:0007166(cell surface receptor signaling pathway);GO:0007186(G protein-coupled receptor signaling pathway);GO:0007275(multicellular organism development);GO:0016020(membrane);GO:0016021(integral component of membrane);GO:0030154(cell d…	NA	3' UTR
chr1	9103691	9105620	1930	ENSG00000180758	ENST00000377411	GPR157	GO:0004888(transmembrane signaling receptor activity);GO:0004930(G protein-coupled receptor activity);GO:0005886(plasma membrane);GO:0007165(signal transduction);GO:0007166(cell surface receptor signaling pathway);GO:0007186(G protein-coupled receptor signaling pathway);GO:0007275(multicellular organism development);GO:0016020(membrane);GO:0016021(integral component of membrane);GO:0030154(cell d…	NA	3' UTR
chr1	9148400	9148639	240	ENSG00000228526	ENST00000635687	MIR34AHG	NA	NA	Exon (ENST00000635687/ENSG00000228526, exon 2 of 2)
chr1	9149717	9151542	1826	ENSG00000228526	ENST00000635687	MIR34AHG	NA	NA	Exon (ENST00000635687/ENSG00000228526, exon 2 of 2)
chr1	9197835	9197925	91	ENSG00000228526	ENST00000635405	MIR34AHG	NA	NA	Exon (ENST00000635405/ENSG00000228526, exon 1 of 2)
chr1	9425422	9425988	567	ENSG00000284693	ENST00000641325	LINC02606	NA	NA	Exon (ENST00000641325/ENSG00000284693, exon 2 of 2)
chr1	9426047	9426256	210	ENSG00000284693	ENST00000641325	LINC02606	NA	NA	Exon (ENST00000641325/ENSG00000284693, exon 2 of 2)
chr1	9729654	9730312	659	ENSG00000171603	ENST00000377298	CLSTN1	GO:0000139(Golgi membrane);GO:0001540(amyloid-beta binding);GO:0001558(regulation of cell growth);GO:0005509(calcium ion binding);GO:0005515(protein binding);GO:0005576(extracellular region);GO:0005634(nucleus);GO:0005783(endoplasmic reticulum);GO:0005789(endoplasmic reticulum membrane);GO:0005794(Golgi apparatus);GO:0005886(plasma membrane);GO:0007155(cell adhesion);GO:0007156(homophilic cell ad…	NA	3' UTR
chr1	10637149	10638763	1615	ENSG00000130940	ENST00000478524	CASZ1	GO:0000981(DNA-binding transcription factor activity, RNA polymerase II-specific);GO:0003676(nucleic acid binding);GO:0003677(DNA binding);GO:0005634(nucleus);GO:0005654(nucleoplasm);GO:0005829(cytosol);GO:0006355(regulation of transcription, DNA-templated);GO:0006357(regulation of transcription by RNA polymerase II);GO:0007275(multicellular organism development);GO:0043231(intracellular membrane…	NA	3' UTR
chr1	11068647	11068826	180	ENSG00000171824	ENST00000304457	EXOSC10	GO:0000166(nucleotide binding);GO:0000175(3'-5'-exoribonuclease activity);GO:0000176(nuclear exosome (RNase complex));GO:0000178(exosome (RNase complex));GO:0000184(nuclear-transcribed mRNA catabolic process, nonsense-mediated decay);GO:0000460(maturation of 5.8S rRNA);GO:0000956(nuclear-transcribed mRNA catabolic process);GO:0003676(nucleic acid binding);GO:0003723(RNA binding);GO:0003824(cataly…	03018(RNA degradation);03018(RNA degradation)	Exon (ENST00000452378/ENSG00000226849, exon 1 of 2)
chr1	11069640	11070989	1350	ENSG00000171824	ENST00000304457	EXOSC10	GO:0000166(nucleotide binding);GO:0000175(3'-5'-exoribonuclease activity);GO:0000176(nuclear exosome (RNase complex));GO:0000178(exosome (RNase complex));GO:0000184(nuclear-transcribed mRNA catabolic process, nonsense-mediated decay);GO:0000460(maturation of 5.8S rRNA);GO:0000956(nuclear-transcribed mRNA catabolic process);GO:0003676(nucleic acid binding);GO:0003723(RNA binding);GO:0003824(cataly…	03018(RNA degradation);03018(RNA degradation)	Exon (ENST00000452378/ENSG00000226849, exon 2 of 2)
chr1	11071378	11071737	360	ENSG00000171824	ENST00000304457	EXOSC10	GO:0000166(nucleotide binding);GO:0000175(3'-5'-exoribonuclease activity);GO:0000176(nuclear exosome (RNase complex));GO:0000178(exosome (RNase complex));GO:0000184(nuclear-transcribed mRNA catabolic process, nonsense-mediated decay);GO:0000460(maturation of 5.8S rRNA);GO:0000956(nuclear-transcribed mRNA catabolic process);GO:0003676(nucleic acid binding);GO:0003723(RNA binding);GO:0003824(cataly…	03018(RNA degradation);03018(RNA degradation)	Exon (ENST00000452378/ENSG00000226849, exon 2 of 2)
chr1	11789675	11791701	2027	ENSG00000177000	ENST00000376592	MTHFR	GO:0001666(response to hypoxia);GO:0001843(neural tube closure);GO:0003824(catalytic activity);GO:0004489(methylenetetrahydrofolate reductase (NAD(P)H) activity);GO:0005829(cytosol);GO:0006520(cellular amino acid metabolic process);GO:0006555(methionine metabolic process);GO:0006730(one-carbon metabolic process);GO:0008015(blood circulation);GO:0008152(metabolic process);GO:0009086(methionine bio…	00670(One carbon pool by folate);01523(Antifolate resistance);01523(Antifolate resistance)	3' UTR
chr1	11805543	11805962	420	ENSG00000177000	ENST00000418034	MTHFR	GO:0001666(response to hypoxia);GO:0001843(neural tube closure);GO:0003824(catalytic activity);GO:0004489(methylenetetrahydrofolate reductase (NAD(P)H) activity);GO:0005829(cytosol);GO:0006520(cellular amino acid metabolic process);GO:0006555(methionine metabolic process);GO:0006730(one-carbon metabolic process);GO:0008015(blood circulation);GO:0008152(metabolic process);GO:0009086(methionine bio…	00670(One carbon pool by folate);01523(Antifolate resistance);01523(Antifolate resistance)	5' UTR
chr1	12617466	12618210	745	ENSG00000162496	ENST00000616661	DHRS3	GO:0000166(nucleotide binding);GO:0001523(retinoid metabolic process);GO:0003151(outflow tract morphogenesis);GO:0004745(retinol dehydrogenase activity);GO:0005789(endoplasmic reticulum membrane);GO:0005811(lipid droplet);GO:0007601(visual perception);GO:0009055(electron transfer activity);GO:0016020(membrane);GO:0016021(integral component of membrane);GO:0016491(oxidoreductase activity);GO:00229…	00830(Retinol metabolism);00830(Retinol metabolism)	5' UTR
chr1	15114449	15114539	91	ENSG00000175147	ENST00000310916	TMEM51-AS1	NA	NA	Exon (ENST00000636203/ENSG00000189337, exon 17 of 17)
chr1	15114748	15118769	4022	ENSG00000175147	ENST00000310916	TMEM51-AS1	NA	NA	3' UTR
chr1	15152459	15152519	61	ENSG00000175147	ENST00000310916	TMEM51-AS1	NA	NA	Exon (ENST00000310916/ENSG00000175147, exon 1 of 6)
chr1	15329038	15343846	14809	ENSG00000142621	ENST00000444385	FHAD1	GO:0005515(protein binding);GO:0005515(protein binding)	NA	3' UTR
chr1	15492359	15492538	180	ENSG00000132906	ENST00000546424	CASP9	GO:0001822(kidney development);GO:0002931(response to ischemia);GO:0004197(cysteine-type endopeptidase activity);GO:0005515(protein binding);GO:0005634(nucleus);GO:0005737(cytoplasm);GO:0005739(mitochondrion);GO:0005829(cytosol);GO:0006508(proteolysis);GO:0006915(apoptotic process);GO:0006919(activation of cysteine-type endopeptidase activity involved in apoptotic process);GO:0006974(cellular res…	01524(Platinum drug resistance);04115(p53 signaling pathway);04151(PI3K-Akt signaling pathway);04210(Apoptosis);04215(Apoptosis - multiple species);04370(VEGF signaling pathway);04919(Thyroid hormone signaling pathway);05010(Alzheimer disease);05012(Parkinson disease);05014(Amyotrophic lateral sclerosis (ALS));05016(Huntington disease);05134(Legionellosis);05145(Toxoplasmosis);05152(Tuberculosis)…	3' UTR
chr1	15492748	15493197	450	ENSG00000132906	ENST00000546424	CASP9	GO:0001822(kidney development);GO:0002931(response to ischemia);GO:0004197(cysteine-type endopeptidase activity);GO:0005515(protein binding);GO:0005634(nucleus);GO:0005737(cytoplasm);GO:0005739(mitochondrion);GO:0005829(cytosol);GO:0006508(proteolysis);GO:0006915(apoptotic process);GO:0006919(activation of cysteine-type endopeptidase activity involved in apoptotic process);GO:0006974(cellular res…	01524(Platinum drug resistance);04115(p53 signaling pathway);04151(PI3K-Akt signaling pathway);04210(Apoptosis);04215(Apoptosis - multiple species);04370(VEGF signaling pathway);04919(Thyroid hormone signaling pathway);05010(Alzheimer disease);05012(Parkinson disease);05014(Amyotrophic lateral sclerosis (ALS));05016(Huntington disease);05134(Legionellosis);05145(Toxoplasmosis);05152(Tuberculosis)…	3' UTR
chr1	15573008	15573246	239	ENSG00000116138	ENST00000375849	DNAJC16	GO:0005623(cell);GO:0016020(membrane);GO:0016021(integral component of membrane);GO:0045454(cell redox homeostasis);GO:0045454(cell redox homeostasis)	NA	3' UTR
chr1	15573424	15573692	269	ENSG00000116138	ENST00000375849	DNAJC16	GO:0005623(cell);GO:0016020(membrane);GO:0016021(integral component of membrane);GO:0045454(cell redox homeostasis);GO:0045454(cell redox homeostasis)	NA	3' UTR
chr1	15587363	15587543	181	ENSG00000116138	ENST00000483270	DNAJC16	GO:0005623(cell);GO:0016020(membrane);GO:0016021(integral component of membrane);GO:0045454(cell redox homeostasis);GO:0045454(cell redox homeostasis)	NA	Exon (ENST00000428945/ENSG00000237301, exon 2 of 2)
chr1	15941959	15942514	556	ENSG00000116809	ENST00000462525	ZBTB17	GO:0000978(RNA polymerase II proximal promoter sequence-specific DNA binding);GO:0000981(DNA-binding transcription factor activity, RNA polymerase II-specific);GO:0001047(core promoter binding);GO:0001223(transcription coactivator binding);GO:0001228(DNA-binding transcription activator activity, RNA polymerase II-specific);GO:0001702(gastrulation with mouth forming second);GO:0003676(nucleic acid…	04110(Cell cycle);05200(Pathways in cancer);05202(Transcriptional misregulation in cancer);05222(Small cell lung cancer);05222(Small cell lung cancer)	3' UTR
chr1	15945055	15946015	961	ENSG00000116809	ENST00000375743	ZBTB17	GO:0000978(RNA polymerase II proximal promoter sequence-specific DNA binding);GO:0000981(DNA-binding transcription factor activity, RNA polymerase II-specific);GO:0001047(core promoter binding);GO:0001223(transcription coactivator binding);GO:0001228(DNA-binding transcription activator activity, RNA polymerase II-specific);GO:0001702(gastrulation with mouth forming second);GO:0003676(nucleic acid…	04110(Cell cycle);05200(Pathways in cancer);05202(Transcriptional misregulation in cancer);05222(Small cell lung cancer);05222(Small cell lung cancer)	Exon (ENST00000375743/ENSG00000116809, exon 6 of 16)
chr1	15946224	15947173	950	ENSG00000116809	ENST00000490899	ZBTB17	GO:0000978(RNA polymerase II proximal promoter sequence-specific DNA binding);GO:0000981(DNA-binding transcription factor activity, RNA polymerase II-specific);GO:0001047(core promoter binding);GO:0001223(transcription coactivator binding);GO:0001228(DNA-binding transcription activator activity, RNA polymerase II-specific);GO:0001702(gastrulation with mouth forming second);GO:0003676(nucleic acid…	04110(Cell cycle);05200(Pathways in cancer);05202(Transcriptional misregulation in cancer);05222(Small cell lung cancer);05222(Small cell lung cancer)	5' UTR
chr1	16057828	16057947	120	ENSG00000185519	ENST00000375662	FAM131C	GO:0005515(protein binding)	NA	3' UTR
chr1	16138316	16156069	17754	ENSG00000142627	ENST00000358432	EPHA2	GO:0000166(nucleotide binding);GO:0001501(skeletal system development);GO:0001525(angiogenesis);GO:0001568(blood vessel development);GO:0001570(vasculogenesis);GO:0001618(virus receptor activity);GO:0001649(osteoblast differentiation);GO:0001818(negative regulation of cytokine production);GO:0002043(blood vessel endothelial cell proliferation involved in sprouting angiogenesis);GO:0004672(protein…	04010(MAPK signaling pathway);04014(Ras signaling pathway);04015(Rap1 signaling pathway);04151(PI3K-Akt signaling pathway);04360(Axon guidance);04360(Axon guidance)	5' UTR
chr1	16237005	16237183	179	ENSG00000132881	ENST00000375599	CPLANE2	GO:0000166(nucleotide binding);GO:0003924(GTPase activity);GO:0005515(protein binding);GO:0005525(GTP binding);GO:0005654(nucleoplasm);GO:0005737(cytoplasm);GO:0005856(cytoskeleton);GO:0005929(cilium);GO:0006887(exocytosis);GO:0015031(protein transport);GO:0017157(regulation of exocytosis);GO:0030030(cell projection organization);GO:0031338(regulation of vesicle fusion);GO:0034613(cellular protei…	NA	5' UTR
chr1	16469049	16469109	61	ENSG00000080947	ENST00000263511	CROCCP3	NA	NA	Exon (ENST00000263511/ENSG00000080947, exon 15 of 15)
chr1	16563845	16565778	1934	ENSG00000219481	ENST00000430580	NBPF1	GO:0005737(cytoplasm);GO:0005737(cytoplasm)	NA	3' UTR
chr1	16607111	16607350	240	ENSG00000219481	ENST00000430580	NBPF1	GO:0005737(cytoplasm);GO:0005737(cytoplasm)	NA	Exon (ENST00000449853/ENSG00000219481, exon 3 of 3)
chr1	16624342	16625548	1207	ENSG00000215908	ENST00000639481	CROCCP2	NA	NA	Exon (ENST00000412962/ENSG00000215908, exon 14 of 18)
chr1	17407839	17409046	1208	ENSG00000179051	ENST00000474892	RCC2	GO:0000775(chromosome, centromeric region);GO:0003723(RNA binding);GO:0005085(guanyl-nucleotide exchange factor activity);GO:0005515(protein binding);GO:0005634(nucleus);GO:0005694(chromosome);GO:0005730(nucleolus);GO:0005737(cytoplasm);GO:0005819(spindle);GO:0005829(cytosol);GO:0005856(cytoskeleton);GO:0005874(microtubule);GO:0005886(plasma membrane);GO:0007049(cell cycle);GO:0007229(integrin-me…	NA	3' UTR
chr1	19073602	19073781	180	ENSG00000272084	ENST00000606379	AL137127	NA	NA	Exon (ENST00000606379/ENSG00000272084, exon 1 of 1)
chr1	19074318	19074377	60	ENSG00000272084	ENST00000606379	AL137127	NA	NA	Exon (ENST00000606379/ENSG00000272084, exon 1 of 1)
chr1	19074527	19074676	150	ENSG00000127481	ENST00000375225	UBR4	GO:0004842(ubiquitin-protein transferase activity);GO:0005515(protein binding);GO:0005516(calmodulin binding);GO:0005634(nucleus);GO:0005654(nucleoplasm);GO:0005737(cytoplasm);GO:0005813(centrosome);GO:0005829(cytosol);GO:0005856(cytoskeleton);GO:0005886(plasma membrane);GO:0006511(ubiquitin-dependent protein catabolic process);GO:0008270(zinc ion binding);GO:0016020(membrane);GO:0016021(integral…	05165(Human papillomavirus infection);05203(Viral carcinogenesis);05203(Viral carcinogenesis)	3' UTR
chr1	19074540	19074690	151	ENSG00000127481	ENST00000375225	UBR4	GO:0004842(ubiquitin-protein transferase activity);GO:0005515(protein binding);GO:0005516(calmodulin binding);GO:0005634(nucleus);GO:0005654(nucleoplasm);GO:0005737(cytoplasm);GO:0005813(centrosome);GO:0005829(cytosol);GO:0005856(cytoskeleton);GO:0005886(plasma membrane);GO:0006511(ubiquitin-dependent protein catabolic process);GO:0008270(zinc ion binding);GO:0016020(membrane);GO:0016021(integral…	05165(Human papillomavirus infection);05203(Viral carcinogenesis);05203(Viral carcinogenesis)	3' UTR
chr1	19215690	19215899	210	ENSG00000127463	ENST00000477853	EMC1	GO:0005783(endoplasmic reticulum);GO:0016020(membrane);GO:0016021(integral component of membrane);GO:0032991(protein-containing complex);GO:0034975(protein folding in endoplasmic reticulum);GO:0072546(ER membrane protein complex);GO:0072546(ER membrane protein complex)	NA	3' UTR
chr1	19216079	19216198	120	ENSG00000127463	ENST00000477853	EMC1	GO:0005783(endoplasmic reticulum);GO:0016020(membrane);GO:0016021(integral component of membrane);GO:0032991(protein-containing complex);GO:0034975(protein folding in endoplasmic reticulum);GO:0072546(ER membrane protein complex);GO:0072546(ER membrane protein complex)	NA	3' UTR
chr1	19217425	19217574	150	ENSG00000127463	ENST00000477853	EMC1	GO:0005783(endoplasmic reticulum);GO:0016020(membrane);GO:0016021(integral component of membrane);GO:0032991(protein-containing complex);GO:0034975(protein folding in endoplasmic reticulum);GO:0072546(ER membrane protein complex);GO:0072546(ER membrane protein complex)	NA	3' UTR
chr1	19218950	19219844	895	ENSG00000127463	ENST00000477853	EMC1	GO:0005783(endoplasmic reticulum);GO:0016020(membrane);GO:0016021(integral component of membrane);GO:0032991(protein-containing complex);GO:0034975(protein folding in endoplasmic reticulum);GO:0072546(ER membrane protein complex);GO:0072546(ER membrane protein complex)	NA	3' UTR
chr1	19266071	19266250	180	ENSG00000211454	ENST00000457194	AKR7L	GO:0005829(cytosol);GO:0006805(xenobiotic metabolic process);GO:0016491(oxidoreductase activity);GO:0055114(oxidation-reduction process);GO:0070062(extracellular exosome);GO:0070062(extracellular exosome)	NA	3' UTR
chr1	19682213	19700819	18607	ENSG00000162542	ENST00000294543	TMCO4	GO:0016020(membrane);GO:0016021(integral component of membrane);GO:0016021(integral component of membrane)	NA	3' UTR
chr1	20482451	20482690	240	ENSG00000162545	ENST00000375078	CAMK2N1	GO:0004860(protein kinase inhibitor activity);GO:0005575(cellular_component);GO:0005886(plasma membrane);GO:0006469(negative regulation of protein kinase activity);GO:0008285(negative regulation of cell population proliferation);GO:0008427(calcium-dependent protein kinase inhibitor activity);GO:0010628(positive regulation of gene expression);GO:0014069(postsynaptic density);GO:0016020(membrane);G…	NA	3' UTR
chr1	20648377	20649778	1402	ENSG00000117242	ENST00000451424	PINK1-AS	NA	NA	Exon (ENST00000321556/ENSG00000158828, exon 6 of 8)
chr1	20744567	20744717	151	ENSG00000127483	ENST00000312239	HP1BP3	GO:0000786(nucleosome);GO:0003677(DNA binding);GO:0003682(chromatin binding);GO:0005515(protein binding);GO:0005634(nucleus);GO:0005694(chromosome);GO:0006334(nucleosome assembly);GO:0006355(regulation of transcription, DNA-templated);GO:0016607(nuclear speck);GO:0031491(nucleosome binding);GO:0042127(regulation of cell population proliferation);GO:0070828(heterochromatin organization);GO:0071456…	NA	3' UTR
chr1	20806532	20806772	241	ENSG00000075151	ENST00000374935	EIF4G3	GO:0000339(RNA cap binding);GO:0003723(RNA binding);GO:0003729(mRNA binding);GO:0003743(translation initiation factor activity);GO:0005515(protein binding);GO:0005829(cytosol);GO:0006412(translation);GO:0006413(translational initiation);GO:0006417(regulation of translation);GO:0006446(regulation of translational initiation);GO:0008135(translation factor activity, RNA binding);GO:0016281(eukaryoti…	03013(RNA transport);05416(Viral myocarditis);05416(Viral myocarditis)	3' UTR
chr1	20807132	20807401	270	ENSG00000075151	ENST00000374935	EIF4G3	GO:0000339(RNA cap binding);GO:0003723(RNA binding);GO:0003729(mRNA binding);GO:0003743(translation initiation factor activity);GO:0005515(protein binding);GO:0005829(cytosol);GO:0006412(translation);GO:0006413(translational initiation);GO:0006417(regulation of translation);GO:0006446(regulation of translational initiation);GO:0008135(translation factor activity, RNA binding);GO:0016281(eukaryoti…	03013(RNA transport);05416(Viral myocarditis);05416(Viral myocarditis)	3' UTR
chr1	21175236	21175326	91	ENSG00000075151	ENST00000374935	EIF4G3	GO:0000339(RNA cap binding);GO:0003723(RNA binding);GO:0003729(mRNA binding);GO:0003743(translation initiation factor activity);GO:0005515(protein binding);GO:0005829(cytosol);GO:0006412(translation);GO:0006413(translational initiation);GO:0006417(regulation of translation);GO:0006446(regulation of translational initiation);GO:0008135(translation factor activity, RNA binding);GO:0016281(eukaryoti…	03013(RNA transport);05416(Viral myocarditis);05416(Viral myocarditis)	Exon (ENST00000634778/ENSG00000075151, exon 2 of 2)
chr1	21217247	21221857	4611	ENSG00000117298	ENST00000415912	ECE1	GO:0001921(positive regulation of receptor recycling);GO:0003100(regulation of systemic arterial blood pressure by endothelin);GO:0004175(endopeptidase activity);GO:0004222(metalloendopeptidase activity);GO:0005515(protein binding);GO:0005765(lysosomal membrane);GO:0005768(endosome);GO:0005886(plasma membrane);GO:0006508(proteolysis);GO:0007507(heart development);GO:0008233(peptidase activity);GO…	NA	3' UTR
chr1	21822244	21822514	271	ENSG00000142798	ENST00000374695	HSPG2	GO:0001523(retinoid metabolic process);GO:0001525(angiogenesis);GO:0001540(amyloid-beta binding);GO:0005509(calcium ion binding);GO:0005515(protein binding);GO:0005576(extracellular region);GO:0005604(basement membrane);GO:0005615(extracellular space);GO:0005796(Golgi lumen);GO:0005886(plasma membrane);GO:0005925(focal adhesion);GO:0006024(glycosaminoglycan biosynthetic process);GO:0006027(glycos…	04512(ECM-receptor interaction);05161(Hepatitis B);05205(Proteoglycans in cancer);05205(Proteoglycans in cancer)	3' UTR
chr1	22030093	22031200	1108	ENSG00000218510	ENST00000648798	LINC00339	NA	NA	Exon (ENST00000650360/ENSG00000285959, exon 9 of 9)
chr1	22117313	22118123	811	ENSG00000162552	ENST00000290167	WNT4	GO:0001656(metanephros development);GO:0001658(branching involved in ureteric bud morphogenesis);GO:0001822(kidney development);GO:0001823(mesonephros development);GO:0001837(epithelial to mesenchymal transition);GO:0001838(embryonic epithelial tube formation);GO:0001889(liver development);GO:0003714(transcription corepressor activity);GO:0005102(signaling receptor binding);GO:0005109(frizzled bi…	04150(mTOR signaling pathway);04310(Wnt signaling pathway);04360(Axon guidance);04390(Hippo signaling pathway);04550(Signaling pathways regulating pluripotency of stem cells);04916(Melanogenesis);04919(Thyroid hormone signaling pathway);04934(Cushing syndrome);05165(Human papillomavirus infection);05200(Pathways in cancer);05205(Proteoglycans in cancer);05217(Basal cell carcinoma);05224(Breast ca…	3' UTR
chr1	22118303	22129711	11409	ENSG00000162552	ENST00000290167	WNT4	GO:0001656(metanephros development);GO:0001658(branching involved in ureteric bud morphogenesis);GO:0001822(kidney development);GO:0001823(mesonephros development);GO:0001837(epithelial to mesenchymal transition);GO:0001838(embryonic epithelial tube formation);GO:0001889(liver development);GO:0003714(transcription corepressor activity);GO:0005102(signaling receptor binding);GO:0005109(frizzled bi…	04150(mTOR signaling pathway);04310(Wnt signaling pathway);04360(Axon guidance);04390(Hippo signaling pathway);04550(Signaling pathways regulating pluripotency of stem cells);04916(Melanogenesis);04919(Thyroid hormone signaling pathway);04934(Cushing syndrome);05165(Human papillomavirus infection);05200(Pathways in cancer);05205(Proteoglycans in cancer);05217(Basal cell carcinoma);05224(Breast ca…	3' UTR
chr1	22142885	22143095	211	ENSG00000162552	ENST00000290167	WNT4	GO:0001656(metanephros development);GO:0001658(branching involved in ureteric bud morphogenesis);GO:0001822(kidney development);GO:0001823(mesonephros development);GO:0001837(epithelial to mesenchymal transition);GO:0001838(embryonic epithelial tube formation);GO:0001889(liver development);GO:0003714(transcription corepressor activity);GO:0005102(signaling receptor binding);GO:0005109(frizzled bi…	04150(mTOR signaling pathway);04310(Wnt signaling pathway);04360(Axon guidance);04390(Hippo signaling pathway);04550(Signaling pathways regulating pluripotency of stem cells);04916(Melanogenesis);04919(Thyroid hormone signaling pathway);04934(Cushing syndrome);05165(Human papillomavirus infection);05200(Pathways in cancer);05205(Proteoglycans in cancer);05217(Basal cell carcinoma);05224(Breast ca…	5' UTR
chr1	23010864	23010984	121	ENSG00000227868	ENST00000440767	TEX46	GO:0016020(membrane);GO:0016021(integral component of membrane);GO:0016021(integral component of membrane)	NA	3' UTR
chr1	23087798	23088058	261	ENSG00000240553	ENST00000427154	NA	NA	NA	3' UTR
chr1	23084083	23084593	511	ENSG00000169641	ENST00000418342	LUZP1	GO:0003281(ventricular septum development);GO:0005634(nucleus);GO:0016020(membrane);GO:0021503(neural fold bending);GO:0060840(artery development);GO:0070062(extracellular exosome);GO:0070062(extracellular exosome)	NA	3' UTR
chr1	23087772	23090584	2813	ENSG00000240553	ENST00000427154	NA	NA	NA	3' UTR
chr1	23090854	23094324	3471	ENSG00000169641	ENST00000418342	LUZP1	GO:0003281(ventricular septum development);GO:0005634(nucleus);GO:0016020(membrane);GO:0021503(neural fold bending);GO:0060840(artery development);GO:0070062(extracellular exosome);GO:0070062(extracellular exosome)	NA	5' UTR
chr1	23311885	23318593	6709	ENSG00000125944	ENST00000641107	HNRNPR	GO:0000398(mRNA splicing, via spliceosome);GO:0003676(nucleic acid binding);GO:0003723(RNA binding);GO:0003729(mRNA binding);GO:0003730(mRNA 3'-UTR binding);GO:0005515(protein binding);GO:0005634(nucleus);GO:0005654(nucleoplasm);GO:0005681(spliceosomal complex);GO:0005737(cytoplasm);GO:0005783(endoplasmic reticulum);GO:0006397(mRNA processing);GO:0007623(circadian rhythm);GO:0008380(RNA splicing)…	NA	Exon (ENST00000641107/ENSG00000125944, exon 1 of 5)
chr1	23361153	23367156	6004	ENSG00000125945	ENST00000314011	ZNF436	GO:0000981(DNA-binding transcription factor activity, RNA polymerase II-specific);GO:0003676(nucleic acid binding);GO:0003677(DNA binding);GO:0005515(protein binding);GO:0005622(intracellular);GO:0005634(nucleus);GO:0005654(nucleoplasm);GO:0005829(cytosol);GO:0006355(regulation of transcription, DNA-templated);GO:0006357(regulation of transcription by RNA polymerase II);GO:0046872(metal ion bindi…	05168(Herpes simplex virus 1 infection);05168(Herpes simplex virus 1 infection)	3' UTR
chr1	23506468	23506528	61	ENSG00000007968	ENST00000361729	E2F2	GO:0000122(negative regulation of transcription by RNA polymerase II);GO:0000977(RNA polymerase II regulatory region sequence-specific DNA binding);GO:0000981(DNA-binding transcription factor activity, RNA polymerase II-specific);GO:0000987(proximal promoter sequence-specific DNA binding);GO:0001228(DNA-binding transcription activator activity, RNA polymerase II-specific);GO:0003677(DNA binding);…	01522(Endocrine resistance);04110(Cell cycle);04218(Cellular senescence);04934(Cushing syndrome);05160(Hepatitis C);05161(Hepatitis B);05163(Human cytomegalovirus infection);05166(Human T-cell leukemia virus 1 infection);05167(Kaposi sarcoma-associated herpesvirus infection);05169(Epstein-Barr virus infection);05200(Pathways in cancer);05206(MicroRNAs in cancer);05212(Pancreatic cancer);05214(Gli…	3' UTR
chr1	23558105	23558523	419	ENSG00000117318	ENST00000374561	ID3	GO:0000122(negative regulation of transcription by RNA polymerase II);GO:0000981(DNA-binding transcription factor activity, RNA polymerase II-specific);GO:0001085(RNA polymerase II transcription factor binding);GO:0001656(metanephros development);GO:0003700(DNA-binding transcription factor activity);GO:0003714(transcription corepressor activity);GO:0005515(protein binding);GO:0005634(nucleus);GO:…	04350(TGF-beta signaling pathway);04550(Signaling pathways regulating pluripotency of stem cells);04550(Signaling pathways regulating pluripotency of stem cells)	3' UTR
chr1	24120400	24120790	391	ENSG00000142677	ENST00000270800	IL22RA1	GO:0004896(cytokine receptor activity);GO:0004904(interferon receptor activity);GO:0005515(protein binding);GO:0005886(plasma membrane);GO:0008150(biological_process);GO:0016020(membrane);GO:0016021(integral component of membrane);GO:0019221(cytokine-mediated signaling pathway);GO:0042015(interleukin-20 binding);GO:0050829(defense response to Gram-negative bacterium)	04060(Cytokine-cytokine receptor interaction);04630(Jak-STAT signaling pathway)	3' UTR
chr1	24156652	24159137	2486	ENSG00000185436	ENST00000327535	IFNLR1	GO:0002385(mucosal immune response);GO:0004896(cytokine receptor activity);GO:0005515(protein binding);GO:0005886(plasma membrane);GO:0008285(negative regulation of cell population proliferation);GO:0016020(membrane);GO:0016021(integral component of membrane);GO:0019221(cytokine-mediated signaling pathway);GO:0032002(interleukin-28 receptor complex);GO:0034342(response to type III interferon);GO:…	04060(Cytokine-cytokine receptor interaction);04630(Jak-STAT signaling pathway);04630(Jak-STAT signaling pathway)	3' UTR
chr1	24414807	24415256	450	ENSG00000001460	ENST00000374409	STPG1	GO:0003674(molecular_function);GO:0005634(nucleus);GO:0005737(cytoplasm);GO:0005739(mitochondrion);GO:0006915(apoptotic process);GO:0043065(positive regulation of apoptotic process);GO:0090073(positive regulation of protein homodimerization activity);GO:1902110(positive regulation of mitochondrial membrane permeability involved in apoptotic process);GO:1902110(positive regulation of mitochondrial…	NA	5' UTR
chr1	24416275	24416514	240	ENSG00000001460	ENST00000468303	STPG1	GO:0003674(molecular_function);GO:0005634(nucleus);GO:0005737(cytoplasm);GO:0005739(mitochondrion);GO:0006915(apoptotic process);GO:0043065(positive regulation of apoptotic process);GO:0090073(positive regulation of protein homodimerization activity);GO:1902110(positive regulation of mitochondrial membrane permeability involved in apoptotic process);GO:1902110(positive regulation of mitochondrial…	NA	Exon (ENST00000468303/ENSG00000001460, exon 1 of 10)
chr1	24901398	24902266	869	ENSG00000020633	ENST00000399916	RUNX3	GO:0000122(negative regulation of transcription by RNA polymerase II);GO:0000790(nuclear chromatin);GO:0000977(RNA polymerase II regulatory region sequence-specific DNA binding);GO:0000981(DNA-binding transcription factor activity, RNA polymerase II-specific);GO:0002062(chondrocyte differentiation);GO:0003677(DNA binding);GO:0003700(DNA-binding transcription factor activity);GO:0005515(protein bi…	04658(Th1 and Th2 cell differentiation);05169(Epstein-Barr virus infection);05169(Epstein-Barr virus infection)	3' UTR
chr1	24902416	24902566	151	ENSG00000020633	ENST00000399916	RUNX3	GO:0000122(negative regulation of transcription by RNA polymerase II);GO:0000790(nuclear chromatin);GO:0000977(RNA polymerase II regulatory region sequence-specific DNA binding);GO:0000981(DNA-binding transcription factor activity, RNA polymerase II-specific);GO:0002062(chondrocyte differentiation);GO:0003677(DNA binding);GO:0003700(DNA-binding transcription factor activity);GO:0005515(protein bi…	04658(Th1 and Th2 cell differentiation);05169(Epstein-Barr virus infection);05169(Epstein-Barr virus infection)	Exon (ENST00000399916/ENSG00000020633, exon 6 of 6)
chr1	25223414	25230485	7072	ENSG00000117614	ENST00000236273	SYF2	GO:0000398(mRNA splicing, via spliceosome);GO:0000974(Prp19 complex);GO:0001701(in utero embryonic development);GO:0003723(RNA binding);GO:0005515(protein binding);GO:0005634(nucleus);GO:0005654(nucleoplasm);GO:0005681(spliceosomal complex);GO:0006397(mRNA processing);GO:0007095(mitotic G2 DNA damage checkpoint);GO:0007369(gastrulation);GO:0008284(positive regulation of cell population proliferat…	03040(Spliceosome);03040(Spliceosome)	Exon (ENST00000236273/ENSG00000117614, exon 3 of 7)
chr1	25253882	25267804	13923	ENSG00000261349	ENST00000566714	NA	NA	NA	5' UTR
chr1	25335455	25335515	61	ENSG00000117616	ENST00000473314	RSRP1	GO:0005515(protein binding);GO:0005515(protein binding)	NA	Exon (ENST00000566599/ENSG00000117616, exon 2 of 2)
chr1	25337196	25337435	240	ENSG00000117616	ENST00000568399	RSRP1	GO:0005515(protein binding);GO:0005515(protein binding)	NA	5' UTR
chr1	25337150	25337436	287	ENSG00000117616	ENST00000568399	RSRP1	GO:0005515(protein binding);GO:0005515(protein binding)	NA	5' UTR
chr1	25831996	25832106	111	ENSG00000117640	ENST00000474295	MTFR1L	GO:0000266(mitochondrial fission);GO:0005515(protein binding);GO:0005739(mitochondrion);GO:0009060(aerobic respiration);GO:0009060(aerobic respiration)	NA	3' UTR
chr1	25832002	25834117	2116	ENSG00000272478	ENST00000606617	AL020996	NA	NA	3' UTR
chr1	25834800	25859428	24629	ENSG00000127423	ENST00000481602	AUNIP	GO:0000724(double-strand break repair via homologous recombination);GO:0000922(spindle pole);GO:0003677(DNA binding);GO:0003684(damaged DNA binding);GO:0005515(protein binding);GO:0005634(nucleus);GO:0005694(chromosome);GO:0005737(cytoplasm);GO:0005813(centrosome);GO:0005815(microtubule organizing center);GO:0005856(cytoskeleton);GO:0006281(DNA repair);GO:0006974(cellular response to DNA damage s…	NA	5' UTR
chr1	25884211	25892558	8348	ENSG00000223624	ENST00000453780	AL033528	NA	NA	3' UTR
chr1	25900933	25901760	828	ENSG00000117632	ENST00000426559	STMN1	GO:0000281(mitotic cytokinesis);GO:0005515(protein binding);GO:0005622(intracellular);GO:0005737(cytoplasm);GO:0005829(cytosol);GO:0005856(cytoskeleton);GO:0005874(microtubule);GO:0007019(microtubule depolymerization);GO:0007052(mitotic spindle organization);GO:0007165(signal transduction);GO:0007275(multicellular organism development);GO:0007399(nervous system development);GO:0007409(axonogenesi…	04010(MAPK signaling pathway);05206(MicroRNAs in cancer);05206(MicroRNAs in cancer)	3' UTR
chr1	25903703	25905102	1400	ENSG00000117632	ENST00000485226	STMN1	GO:0000281(mitotic cytokinesis);GO:0005515(protein binding);GO:0005622(intracellular);GO:0005737(cytoplasm);GO:0005829(cytosol);GO:0005856(cytoskeleton);GO:0005874(microtubule);GO:0007019(microtubule depolymerization);GO:0007052(mitotic spindle organization);GO:0007165(signal transduction);GO:0007275(multicellular organism development);GO:0007399(nervous system development);GO:0007409(axonogenesi…	04010(MAPK signaling pathway);05206(MicroRNAs in cancer);05206(MicroRNAs in cancer)	5' UTR
chr1	26170404	26171683	1280	ENSG00000236782	ENST00000407889	AL391650	GO:0016020(membrane);GO:0016021(integral component of membrane);GO:0016021(integral component of membrane)	NA	5' UTR
chr1	26321848	26322225	378	ENSG00000176092	ENST00000475866	CRYBG2	GO:0030246(carbohydrate binding);GO:0030246(carbohydrate binding)	NA	3' UTR
chr1	26354723	26359990	5268	ENSG00000176092	ENST00000475866	CRYBG2	GO:0030246(carbohydrate binding);GO:0030246(carbohydrate binding)	NA	Exon (ENST00000475866/ENSG00000176092, exon 1 of 22)
chr1	26876192	26876551	360	ENSG00000142751	ENST00000374135	GPN2	GO:0000166(nucleotide binding);GO:0003674(molecular_function);GO:0003924(GTPase activity);GO:0005525(GTP binding);GO:0005575(cellular_component);GO:0008150(biological_process);GO:0016787(hydrolase activity);GO:0016787(hydrolase activity)	NA	3' UTR
chr1	26877598	26878734	1137	ENSG00000142751	ENST00000374135	GPN2	GO:0000166(nucleotide binding);GO:0003674(molecular_function);GO:0003924(GTPase activity);GO:0005525(GTP binding);GO:0005575(cellular_component);GO:0008150(biological_process);GO:0016787(hydrolase activity);GO:0016787(hydrolase activity)	NA	3' UTR
chr1	26890488	26900437	9950	ENSG00000090273	ENST00000435827	NUDC	GO:0005515(protein binding);GO:0005634(nucleus);GO:0005654(nucleoplasm);GO:0005737(cytoplasm);GO:0005829(cytosol);GO:0005856(cytoskeleton);GO:0005874(microtubule);GO:0006457(protein folding);GO:0007049(cell cycle);GO:0007275(multicellular organism development);GO:0008283(cell population proliferation);GO:0016020(membrane);GO:0016021(integral component of membrane);GO:0032502(developmental process…	NA	5' UTR
chr1	26949741	26960438	10698	ENSG00000175707	ENST00000616918	KDF1	GO:0003334(keratinocyte development);GO:0005654(nucleoplasm);GO:0005737(cytoplasm);GO:0005938(cell cortex);GO:0007275(multicellular organism development);GO:0010482(regulation of epidermal cell division);GO:0010839(negative regulation of keratinocyte proliferation);GO:0016331(morphogenesis of embryonic epithelium);GO:0030054(cell junction);GO:0030154(cell differentiation);GO:0031252(cell leading …	NA	5' UTR
chr1	27355184	27356489	1306	ENSG00000142733	ENST00000486046	MAP3K6	GO:0000166(nucleotide binding);GO:0000186(activation of MAPKK activity);GO:0000287(magnesium ion binding);GO:0004672(protein kinase activity);GO:0004674(protein serine/threonine kinase activity);GO:0004709(MAP kinase kinase kinase activity);GO:0005524(ATP binding);GO:0006468(protein phosphorylation);GO:0007165(signal transduction);GO:0007257(activation of JUN kinase activity);GO:0016301(kinase ac…	04010(MAPK signaling pathway);04010(MAPK signaling pathway)	3' UTR
chr1	27404230	27404469	240	ENSG00000158195	ENST00000618852	WASF2	GO:0001525(angiogenesis);GO:0001667(ameboidal-type cell migration);GO:0001726(ruffle);GO:0003779(actin binding);GO:0005515(protein binding);GO:0005737(cytoplasm);GO:0005769(early endosome);GO:0005829(cytosol);GO:0005856(cytoskeleton);GO:0005911(cell-cell junction);GO:0006897(endocytosis);GO:0007188(adenylate cyclase-modulating G protein-coupled receptor signaling pathway);GO:0010592(positive regu…	04520(Adherens junction);04666(Fc gamma R-mediated phagocytosis);04810(Regulation of actin cytoskeleton);05100(Bacterial invasion of epithelial cells);05131(Shigellosis);05132(Salmonella infection);05231(Choline metabolism in cancer)	3' UTR
chr1	27409730	27412574	2845	ENSG00000158195	ENST00000618852	WASF2	GO:0001525(angiogenesis);GO:0001667(ameboidal-type cell migration);GO:0001726(ruffle);GO:0003779(actin binding);GO:0005515(protein binding);GO:0005737(cytoplasm);GO:0005769(early endosome);GO:0005829(cytosol);GO:0005856(cytoskeleton);GO:0005911(cell-cell junction);GO:0006897(endocytosis);GO:0007188(adenylate cyclase-modulating G protein-coupled receptor signaling pathway);GO:0010592(positive regu…	04520(Adherens junction);04666(Fc gamma R-mediated phagocytosis);04810(Regulation of actin cytoskeleton);05100(Bacterial invasion of epithelial cells);05131(Shigellosis);05132(Salmonella infection);05231(Choline metabolism in cancer)	Exon (ENST00000618852/ENSG00000158195, exon 7 of 9)
chr1	27553178	27553238	61	ENSG00000126705	ENST00000247087	AHDC1	GO:0003677(DNA binding);GO:0003677(DNA binding)	NA	5' UTR
chr1	27914383	27914442	60	ENSG00000117748	ENST00000373912	RPA2	GO:0000082(G1/S transition of mitotic cell cycle);GO:0000722(telomere maintenance via recombination);GO:0000723(telomere maintenance);GO:0000724(double-strand break repair via homologous recombination);GO:0000781(chromosome, telomeric region);GO:0000784(nuclear chromosome, telomeric region);GO:0000785(chromatin);GO:0000794(condensed nuclear chromosome);GO:0003677(DNA binding);GO:0003684(damaged D…	03030(DNA replication);03420(Nucleotide excision repair);03430(Mismatch repair);03440(Homologous recombination);03460(Fanconi anemia pathway);03460(Fanconi anemia pathway)	Exon (ENST00000373912/ENSG00000117748, exon 1 of 9)
chr1	27958859	27960193	1335	ENSG00000158156	ENST00000373884	XKR8	GO:0005886(plasma membrane);GO:0006915(apoptotic process);GO:0016020(membrane);GO:0016021(integral component of membrane);GO:0043652(engulfment of apoptotic cell);GO:0070782(phosphatidylserine exposure on apoptotic cell surface);GO:1902742(apoptotic process involved in development);GO:1902742(apoptotic process involved in development)	NA	5' UTR
chr1	28149344	28193846	44503	ENSG00000169403	ENST00000373857	PTAFR	GO:0001530(lipopolysaccharide binding);GO:0001816(cytokine production);GO:0001875(lipopolysaccharide receptor activity);GO:0002693(positive regulation of cellular extravasation);GO:0004930(G protein-coupled receptor activity);GO:0004992(platelet activating factor receptor activity);GO:0005515(protein binding);GO:0005543(phospholipid binding);GO:0005886(plasma membrane);GO:0005887(integral compone…	04020(Calcium signaling pathway);04080(Neuroactive ligand-receptor interaction);05150(Staphylococcus aureus infection);05150(Staphylococcus aureus infection)	5' UTR
chr1	28203796	28208580	4785	ENSG00000126698	ENST00000603289	DNAJC8	GO:0000398(mRNA splicing, via spliceosome);GO:0005515(protein binding);GO:0005634(nucleus);GO:0005654(nucleoplasm);GO:0005829(cytosol);GO:0030544(Hsp70 protein binding);GO:0045171(intercellular bridge);GO:0045171(intercellular bridge)	NA	Exon (ENST00000603289/ENSG00000126698, exon 1 of 5)
chr1	28209980	28210282	303	ENSG00000126698	ENST00000263697	DNAJC8	GO:0000398(mRNA splicing, via spliceosome);GO:0005515(protein binding);GO:0005634(nucleus);GO:0005654(nucleoplasm);GO:0005829(cytosol);GO:0030544(Hsp70 protein binding);GO:0045171(intercellular bridge);GO:0045171(intercellular bridge)	NA	Exon (ENST00000263697/ENSG00000126698, exon 5 of 9)
chr1	28240317	28240436	120	ENSG00000130770	ENST00000468425	ATP5IF1	GO:0001525(angiogenesis);GO:0001937(negative regulation of endothelial cell proliferation);GO:0004857(enzyme inhibitor activity);GO:0005516(calmodulin binding);GO:0005739(mitochondrion);GO:0006091(generation of precursor metabolites and energy);GO:0006783(heme biosynthetic process);GO:0009986(cell surface);GO:0019899(enzyme binding);GO:0030218(erythrocyte differentiation);GO:0032780(negative regu…	NA	Exon (ENST00000604716/ENSG00000270605, exon 1 of 1)
chr1	28642815	28643055	241	ENSG00000120656	ENST00000263974	TAF12	GO:0000124(SAGA complex);GO:0003677(DNA binding);GO:0003700(DNA-binding transcription factor activity);GO:0003713(transcription coactivator activity);GO:0004402(histone acetyltransferase activity);GO:0005515(protein binding);GO:0005634(nucleus);GO:0005654(nucleoplasm);GO:0005669(transcription factor TFIID complex);GO:0006352(DNA-templated transcription, initiation);GO:0006366(transcription by RNA…	03022(Basal transcription factors);03022(Basal transcription factors)	5' UTR
chr1	29120657	29121285	629	ENSG00000253304	ENST00000521452	TMEM200B	GO:0016020(membrane);GO:0016021(integral component of membrane);GO:0016021(integral component of membrane)	NA	3' UTR
chr1	29122399	29122459	61	ENSG00000253304	ENST00000521452	TMEM200B	GO:0016020(membrane);GO:0016021(integral component of membrane);GO:0016021(integral component of membrane)	NA	5' UTR
chr1	29154698	29159520	4823	ENSG00000116350	ENST00000373795	SRSF4	GO:0000375(RNA splicing, via transesterification reactions);GO:0000381(regulation of alternative mRNA splicing, via spliceosome);GO:0000398(mRNA splicing, via spliceosome);GO:0003676(nucleic acid binding);GO:0003723(RNA binding);GO:0005515(protein binding);GO:0005634(nucleus);GO:0005654(nucleoplasm);GO:0006397(mRNA processing);GO:0006405(RNA export from nucleus);GO:0006406(mRNA export from nucleu…	03040(Spliceosome);05168(Herpes simplex virus 1 infection);05168(Herpes simplex virus 1 infection)	3' UTR
chr1	30869466	30870184	719	ENSG00000162512	ENST00000339394	SDC3	GO:0001523(retinoid metabolic process);GO:0005515(protein binding);GO:0005796(Golgi lumen);GO:0005886(plasma membrane);GO:0006024(glycosaminoglycan biosynthetic process);GO:0006027(glycosaminoglycan catabolic process);GO:0009986(cell surface);GO:0016020(membrane);GO:0016021(integral component of membrane);GO:0016477(cell migration);GO:0042802(identical protein binding);GO:0043202(lysosomal lumen)…	04514(Cell adhesion molecules (CAMs));04514(Cell adhesion molecules (CAMs))	3' UTR
chr1	31346595	31346799	205	ENSG00000229044	ENST00000430143	AL451070	NA	NA	Exon (ENST00000546109/ENSG00000121766, exon 7 of 9)
chr1	31629896	31630784	889	ENSG00000121764	ENST00000373705	HCRTR1	GO:0004930(G protein-coupled receptor activity);GO:0005886(plasma membrane);GO:0005887(integral component of plasma membrane);GO:0007165(signal transduction);GO:0007186(G protein-coupled receptor signaling pathway);GO:0007218(neuropeptide signaling pathway);GO:0007268(chemical synaptic transmission);GO:0007631(feeding behavior);GO:0016020(membrane);GO:0016021(integral component of membrane);GO:00…	04080(Neuroactive ligand-receptor interaction);04080(Neuroactive ligand-receptor interaction)	3' UTR
chr1	31682976	31684001	1026	ENSG00000084636	ENST00000458715	COL16A1	GO:0005178(integrin binding);GO:0005201(extracellular matrix structural constituent);GO:0005515(protein binding);GO:0005576(extracellular region);GO:0005581(collagen trimer);GO:0005597(collagen type XVI trimer);GO:0005615(extracellular space);GO:0005788(endoplasmic reticulum lumen);GO:0007155(cell adhesion);GO:0007229(integrin-mediated signaling pathway);GO:0007565(female pregnancy);GO:0030020(ex…	NA	Exon (ENST00000373672/ENSG00000084636, exon 33 of 71)
chr1	31684196	31688493	4298	ENSG00000084636	ENST00000373672	COL16A1	GO:0005178(integrin binding);GO:0005201(extracellular matrix structural constituent);GO:0005515(protein binding);GO:0005576(extracellular region);GO:0005581(collagen trimer);GO:0005597(collagen type XVI trimer);GO:0005615(extracellular space);GO:0005788(endoplasmic reticulum lumen);GO:0007155(cell adhesion);GO:0007229(integrin-mediated signaling pathway);GO:0007565(female pregnancy);GO:0030020(ex…	NA	Exon (ENST00000373672/ENSG00000084636, exon 26 of 71)
chr1	31731107	31731287	181	ENSG00000121753	ENST00000398556	ADGRB2	GO:0004888(transmembrane signaling receptor activity);GO:0004930(G protein-coupled receptor activity);GO:0005515(protein binding);GO:0005813(centrosome);GO:0005886(plasma membrane);GO:0005887(integral component of plasma membrane);GO:0007165(signal transduction);GO:0007166(cell surface receptor signaling pathway);GO:0007186(G protein-coupled receptor signaling pathway);GO:0007189(adenylate cyclas…	NA	Exon (ENST00000398556/ENSG00000121753, exon 25 of 29)
chr1	32205211	32205546	336	ENSG00000160050	ENST00000373602	CCDC28B	GO:0005515(protein binding);GO:0005737(cytoplasm);GO:0005813(centrosome);GO:0005815(microtubule organizing center);GO:0005856(cytoskeleton);GO:0030030(cell projection organization);GO:0060271(cilium assembly);GO:0060271(cilium assembly)	NA	3' UTR
chr1	32214502	32214829	328	ENSG00000160055	ENST00000466796	TMEM234	GO:0005515(protein binding);GO:0016020(membrane);GO:0016021(integral component of membrane);GO:0016021(integral component of membrane)	NA	3' UTR
chr1	32231688	32231778	91	ENSG00000220785	ENST00000423995	MTMR9LP	NA	NA	Exon (ENST00000423995/ENSG00000220785, exon 6 of 6)
chr1	32366476	32366805	330	ENSG00000160058	ENST00000455895	BSDC1	NA	NA	3' UTR
chr1	32600172	32620940	20769	ENSG00000160062	ENST00000373510	ZBTB8A	GO:0003674(molecular_function);GO:0003676(nucleic acid binding);GO:0003677(DNA binding);GO:0005515(protein binding);GO:0005575(cellular_component);GO:0005634(nucleus);GO:0008150(biological_process);GO:0046872(metal ion binding);GO:0046872(metal ion binding)	NA	3' UTR
chr1	32627842	32631891	4050	ENSG00000176261	ENST00000341885	ZBTB8OS	GO:0005515(protein binding);GO:0005654(nucleoplasm);GO:0006388(tRNA splicing, via endonucleolytic cleavage and ligation);GO:0008033(tRNA processing);GO:0046872(metal ion binding);GO:0072669(tRNA-splicing ligase complex);GO:0072669(tRNA-splicing ligase complex)	NA	3' UTR
chr1	32695304	32695364	61	ENSG00000162520	ENST00000409190	SYNC	GO:0005198(structural molecule activity);GO:0005737(cytoplasm);GO:0005829(cytosol);GO:0005882(intermediate filament);GO:0030018(Z disc);GO:0031594(neuromuscular junction);GO:0042383(sarcolemma);GO:0045103(intermediate filament-based process);GO:0048471(perinuclear region of cytoplasm);GO:0048471(perinuclear region of cytoplasm)	NA	Exon (ENST00000409190/ENSG00000162520, exon 2 of 5)
chr1	32775537	32775597	61	ENSG00000134684	ENST00000469100	YARS	GO:0000049(tRNA binding);GO:0000166(nucleotide binding);GO:0003723(RNA binding);GO:0004812(aminoacyl-tRNA ligase activity);GO:0004831(tyrosine-tRNA ligase activity);GO:0005153(interleukin-8 receptor binding);GO:0005515(protein binding);GO:0005524(ATP binding);GO:0005615(extracellular space);GO:0005737(cytoplasm);GO:0005829(cytosol);GO:0006412(translation);GO:0006418(tRNA aminoacylation for protei…	00970(Aminoacyl-tRNA biosynthesis);00970(Aminoacyl-tRNA biosynthesis)	3' UTR
chr1	32894594	32894830	237	ENSG00000121900	ENST00000482771	TMEM54	GO:0003674(molecular_function);GO:0005575(cellular_component);GO:0008150(biological_process);GO:0016020(membrane);GO:0016021(integral component of membrane);GO:0016021(integral component of membrane)	NA	3' UTR
chr1	32936505	32942335	5831	ENSG00000116514	ENST00000373456	RNF19B	GO:0000151(ubiquitin ligase complex);GO:0000209(protein polyubiquitination);GO:0002250(adaptive immune response);GO:0002376(immune system process);GO:0004842(ubiquitin-protein transferase activity);GO:0005515(protein binding);GO:0005737(cytoplasm);GO:0005783(endoplasmic reticulum);GO:0005789(endoplasmic reticulum membrane);GO:0005829(cytosol);GO:0006511(ubiquitin-dependent protein catabolic proce…	NA	3' UTR
chr1	33008030	33008929	900	ENSG00000004455	ENST00000629371	AK2	GO:0000166(nucleotide binding);GO:0004017(adenylate kinase activity);GO:0005524(ATP binding);GO:0005739(mitochondrion);GO:0005758(mitochondrial intermembrane space);GO:0006139(nucleobase-containing compound metabolic process);GO:0006172(ADP biosynthetic process);GO:0015949(nucleobase-containing small molecule interconversion);GO:0016301(kinase activity);GO:0016310(phosphorylation);GO:0016740(tran…	00230(Purine metabolism);00730(Thiamine metabolism);00730(Thiamine metabolism)	3' UTR
chr1	33145429	33146116	688	ENSG00000116525	ENST00000291416	TRIM62	GO:0004842(ubiquitin-protein transferase activity);GO:0005515(protein binding);GO:0005737(cytoplasm);GO:0005829(cytosol);GO:0008270(zinc ion binding);GO:0010719(negative regulation of epithelial to mesenchymal transition);GO:0016567(protein ubiquitination);GO:0016740(transferase activity);GO:0032897(negative regulation of viral transcription);GO:0043123(positive regulation of I-kappaB kinase/NF-k…	NA	3' UTR
chr1	33146445	33147491	1047	ENSG00000116525	ENST00000291416	TRIM62	GO:0004842(ubiquitin-protein transferase activity);GO:0005515(protein binding);GO:0005737(cytoplasm);GO:0005829(cytosol);GO:0008270(zinc ion binding);GO:0010719(negative regulation of epithelial to mesenchymal transition);GO:0016567(protein ubiquitination);GO:0016740(transferase activity);GO:0032897(negative regulation of viral transcription);GO:0043123(positive regulation of I-kappaB kinase/NF-k…	NA	3' UTR
chr1	33181192	33181312	121	ENSG00000116525	ENST00000291416	TRIM62	GO:0004842(ubiquitin-protein transferase activity);GO:0005515(protein binding);GO:0005737(cytoplasm);GO:0005829(cytosol);GO:0008270(zinc ion binding);GO:0010719(negative regulation of epithelial to mesenchymal transition);GO:0016567(protein ubiquitination);GO:0016740(transferase activity);GO:0032897(negative regulation of viral transcription);GO:0043123(positive regulation of I-kappaB kinase/NF-k…	NA	Exon (ENST00000291416/ENSG00000116525, exon 1 of 5)
chr1	33181521	33181820	300	ENSG00000116525	ENST00000291416	TRIM62	GO:0004842(ubiquitin-protein transferase activity);GO:0005515(protein binding);GO:0005737(cytoplasm);GO:0005829(cytosol);GO:0008270(zinc ion binding);GO:0010719(negative regulation of epithelial to mesenchymal transition);GO:0016567(protein ubiquitination);GO:0016740(transferase activity);GO:0032897(negative regulation of viral transcription);GO:0043123(positive regulation of I-kappaB kinase/NF-k…	NA	5' UTR
chr1	33323683	33323833	151	ENSG00000134686	ENST00000431992	PHC2	GO:0000792(heterochromatin);GO:0003677(DNA binding);GO:0005515(protein binding);GO:0005634(nucleus);GO:0005654(nucleoplasm);GO:0007275(multicellular organism development);GO:0007283(spermatogenesis);GO:0008270(zinc ion binding);GO:0031519(PcG protein complex);GO:0035102(PRC1 complex);GO:0042802(identical protein binding);GO:0046872(metal ion binding);GO:0046872(metal ion binding)	NA	3' UTR
chr1	33324732	33324971	240	ENSG00000134686	ENST00000431992	PHC2	GO:0000792(heterochromatin);GO:0003677(DNA binding);GO:0005515(protein binding);GO:0005634(nucleus);GO:0005654(nucleoplasm);GO:0007275(multicellular organism development);GO:0007283(spermatogenesis);GO:0008270(zinc ion binding);GO:0031519(PcG protein complex);GO:0035102(PRC1 complex);GO:0042802(identical protein binding);GO:0046872(metal ion binding);GO:0046872(metal ion binding)	NA	3' UTR
chr1	34857842	34857962	121	ENSG00000163866	ENST00000426886	SMIM12	GO:0016020(membrane);GO:0016021(integral component of membrane);GO:0016021(integral component of membrane)	NA	5' UTR
chr1	34761455	34788068	26614	ENSG00000188910	ENST00000373366	GJB3	GO:0001701(in utero embryonic development);GO:0001890(placenta development);GO:0005243(gap junction channel activity);GO:0005737(cytoplasm);GO:0005886(plasma membrane);GO:0005911(cell-cell junction);GO:0005921(gap junction);GO:0005922(connexin complex);GO:0007154(cell communication);GO:0007283(spermatogenesis);GO:0016020(membrane);GO:0016021(integral component of membrane);GO:0030054(cell junctio…	NA	5' UTR
chr1	34981712	34981771	60	ENSG00000243749	ENST00000373337	TMEM35B	GO:0016020(membrane);GO:0016021(integral component of membrane)	NA	3' UTR
chr1	34981594	34981773	180	ENSG00000243749	ENST00000373337	TMEM35B	GO:0016020(membrane);GO:0016021(integral component of membrane)	NA	3' UTR
chr1	34988264	34988624	361	ENSG00000163867	ENST00000493328	ZMYM6	GO:0003677(DNA binding);GO:0005634(nucleus);GO:0007010(cytoskeleton organization);GO:0007275(multicellular organism development);GO:0008270(zinc ion binding);GO:0022604(regulation of cell morphogenesis);GO:0046872(metal ion binding);GO:0046872(metal ion binding)	NA	Exon (ENST00000493328/ENSG00000163867, exon 15 of 15)
chr1	35176378	35177351	974	ENSG00000116560	ENST00000471991	SFPQ	GO:0000122(negative regulation of transcription by RNA polymerase II);GO:0000380(alternative mRNA splicing, via spliceosome);GO:0000724(double-strand break repair via homologous recombination);GO:0000785(chromatin);GO:0000976(transcription regulatory region sequence-specific DNA binding);GO:0000980(RNA polymerase II distal enhancer sequence-specific DNA binding);GO:0000981(DNA-binding transcripti…	NA	3' UTR
chr1	35433492	35434151	660	ENSG00000142687	ENST00000325722	KIAA0319L	GO:0000139(Golgi membrane);GO:0005515(protein binding);GO:0005794(Golgi apparatus);GO:0005886(plasma membrane);GO:0016020(membrane);GO:0016021(integral component of membrane);GO:0031410(cytoplasmic vesicle);GO:0031410(cytoplasmic vesicle)	NA	3' UTR
chr1	35434481	35434571	91	ENSG00000142687	ENST00000325722	KIAA0319L	GO:0000139(Golgi membrane);GO:0005515(protein binding);GO:0005794(Golgi apparatus);GO:0005886(plasma membrane);GO:0016020(membrane);GO:0016021(integral component of membrane);GO:0031410(cytoplasmic vesicle);GO:0031410(cytoplasmic vesicle)	NA	3' UTR
chr1	35435542	35438576	3035	ENSG00000142687	ENST00000325722	KIAA0319L	GO:0000139(Golgi membrane);GO:0005515(protein binding);GO:0005794(Golgi apparatus);GO:0005886(plasma membrane);GO:0016020(membrane);GO:0016021(integral component of membrane);GO:0031410(cytoplasmic vesicle);GO:0031410(cytoplasmic vesicle)	NA	Exon (ENST00000461312/ENSG00000142687, exon 5 of 5)
chr1	35506684	35533213	26530	ENSG00000142687	ENST00000431916	KIAA0319L	GO:0000139(Golgi membrane);GO:0005515(protein binding);GO:0005794(Golgi apparatus);GO:0005886(plasma membrane);GO:0016020(membrane);GO:0016021(integral component of membrane);GO:0031410(cytoplasmic vesicle);GO:0031410(cytoplasmic vesicle)	NA	Exon (ENST00000442276/ENSG00000236274, exon 1 of 4)
chr1	35599541	35600111	571	ENSG00000126067	ENST00000373237	PSMB2	GO:0000165(MAPK cascade);GO:0000209(protein polyubiquitination);GO:0000502(proteasome complex);GO:0002223(stimulatory C-type lectin receptor signaling pathway);GO:0002479(antigen processing and presentation of exogenous peptide antigen via MHC class I, TAP-dependent);GO:0004175(endopeptidase activity);GO:0004298(threonine-type endopeptidase activity);GO:0005515(protein binding);GO:0005634(nucleus…	03050(Proteasome);03050(Proteasome)	3' UTR
chr1	35602629	35602719	91	ENSG00000126067	ENST00000373237	PSMB2	GO:0000165(MAPK cascade);GO:0000209(protein polyubiquitination);GO:0000502(proteasome complex);GO:0002223(stimulatory C-type lectin receptor signaling pathway);GO:0002479(antigen processing and presentation of exogenous peptide antigen via MHC class I, TAP-dependent);GO:0004175(endopeptidase activity);GO:0004298(threonine-type endopeptidase activity);GO:0005515(protein binding);GO:0005634(nucleus…	03050(Proteasome);03050(Proteasome)	3' UTR
chr1	35720548	35732188	11641	ENSG00000092853	ENST00000251195	CLSPN	GO:0000077(DNA damage checkpoint);GO:0003677(DNA binding);GO:0005515(protein binding);GO:0005634(nucleus);GO:0005654(nucleoplasm);GO:0005794(Golgi apparatus);GO:0006260(DNA replication);GO:0006281(DNA repair);GO:0006974(cellular response to DNA damage stimulus);GO:0007049(cell cycle);GO:0007095(mitotic G2 DNA damage checkpoint);GO:0010997(anaphase-promoting complex binding);GO:0016579(protein deu…	NA	3' UTR
chr1	35734945	35735215	271	ENSG00000092853	ENST00000251195	CLSPN	GO:0000077(DNA damage checkpoint);GO:0003677(DNA binding);GO:0005515(protein binding);GO:0005634(nucleus);GO:0005654(nucleoplasm);GO:0005794(Golgi apparatus);GO:0006260(DNA replication);GO:0006281(DNA repair);GO:0006974(cellular response to DNA damage stimulus);GO:0007049(cell cycle);GO:0007095(mitotic G2 DNA damage checkpoint);GO:0010997(anaphase-promoting complex binding);GO:0016579(protein deu…	NA	3' UTR
chr1	36096017	36096107	91	ENSG00000171812	ENST00000397799	COL8A2	GO:0001525(angiogenesis);GO:0005201(extracellular matrix structural constituent);GO:0005515(protein binding);GO:0005576(extracellular region);GO:0005581(collagen trimer);GO:0005604(basement membrane);GO:0005615(extracellular space);GO:0005788(endoplasmic reticulum lumen);GO:0007155(cell adhesion);GO:0030020(extracellular matrix structural constituent conferring tensile strength);GO:0030198(extrac…	NA	3' UTR
chr1	36136570	36137496	927	ENSG00000054116	ENST00000616074	TRAPPC3	GO:0000139(Golgi membrane);GO:0005515(protein binding);GO:0005783(endoplasmic reticulum);GO:0005794(Golgi apparatus);GO:0005829(cytosol);GO:0006888(endoplasmic reticulum to Golgi vesicle-mediated transport);GO:0006891(intra-Golgi vesicle-mediated transport);GO:0016192(vesicle-mediated transport);GO:0017112(Rab guanyl-nucleotide exchange factor activity);GO:0030008(TRAPP complex);GO:0033106(cis-Go…	NA	3' UTR
chr1	36137945	36138169	225	ENSG00000054116	ENST00000616074	TRAPPC3	GO:0000139(Golgi membrane);GO:0005515(protein binding);GO:0005783(endoplasmic reticulum);GO:0005794(Golgi apparatus);GO:0005829(cytosol);GO:0006888(endoplasmic reticulum to Golgi vesicle-mediated transport);GO:0006891(intra-Golgi vesicle-mediated transport);GO:0016192(vesicle-mediated transport);GO:0017112(Rab guanyl-nucleotide exchange factor activity);GO:0030008(TRAPP complex);GO:0033106(cis-Go…	NA	3' UTR
chr1	37454879	37474411	19533	ENSG00000233621	ENST00000424989	LINC01137	NA	NA	Exon (ENST00000424989/ENSG00000233621, exon 1 of 3)
chr1	37552646	37554293	1648	ENSG00000163877	ENST00000296215	SNIP1	GO:0003723(RNA binding);GO:0003729(mRNA binding);GO:0005515(protein binding);GO:0005634(nucleus);GO:0005654(nucleoplasm);GO:0005829(cytosol);GO:0006355(regulation of transcription, DNA-templated);GO:0007249(I-kappaB kinase/NF-kappaB signaling);GO:0031047(gene silencing by RNA);GO:0035196(production of miRNAs involved in gene silencing by miRNA);GO:0035196(production of miRNAs involved in gene sil…	NA	5' UTR
chr1	37566816	37567930	1115	ENSG00000134697	ENST00000490029	GNL2	GO:0000166(nucleotide binding);GO:0003723(RNA binding);GO:0003924(GTPase activity);GO:0005525(GTP binding);GO:0005634(nucleus);GO:0005730(nucleolus);GO:0008150(biological_process);GO:0016020(membrane);GO:0016021(integral component of membrane);GO:0042254(ribosome biogenesis);GO:0042254(ribosome biogenesis)	03008(Ribosome biogenesis in eukaryotes);03008(Ribosome biogenesis in eukaryotes)	3' UTR
chr1	37814540	37832280	17741	ENSG00000188786	ENST00000373036	MTF1	GO:0000977(RNA polymerase II regulatory region sequence-specific DNA binding);GO:0000978(RNA polymerase II proximal promoter sequence-specific DNA binding);GO:0000981(DNA-binding transcription factor activity, RNA polymerase II-specific);GO:0000987(proximal promoter sequence-specific DNA binding);GO:0001228(DNA-binding transcription activator activity, RNA polymerase II-specific);GO:0003676(nucle…	NA	3' UTR
chr1	37996949	37997069	121	ENSG00000183386	ENST00000485803	FHL3	GO:0001725(stress fiber);GO:0003779(actin binding);GO:0005515(protein binding);GO:0005634(nucleus);GO:0005925(focal adhesion);GO:0007517(muscle organ development);GO:0030018(Z disc);GO:0030036(actin cytoskeleton organization);GO:0046872(metal ion binding);GO:0046872(metal ion binding)	NA	3' UTR
chr1	38875604	38876140	537	ENSG00000131233	ENST00000360786	GJA9	GO:0005886(plasma membrane);GO:0005921(gap junction);GO:0005922(connexin complex);GO:0007154(cell communication);GO:0016020(membrane);GO:0016021(integral component of membrane);GO:0030054(cell junction)	NA	5' UTR
chr1	38875613	38876149	537	ENSG00000131233	ENST00000360786	GJA9	GO:0005886(plasma membrane);GO:0005921(gap junction);GO:0005922(connexin complex);GO:0007154(cell communication);GO:0016020(membrane);GO:0016021(integral component of membrane);GO:0030054(cell junction)	NA	5' UTR
chr1	39522280	39523631	1352	ENSG00000183682	ENST00000331593	BMP8A	GO:0001503(ossification);GO:0002024(diet induced thermogenesis);GO:0005125(cytokine activity);GO:0005160(transforming growth factor beta receptor binding);GO:0005576(extracellular region);GO:0005615(extracellular space);GO:0007275(multicellular organism development);GO:0008083(growth factor activity);GO:0010469(regulation of signaling receptor activity);GO:0010862(positive regulation of pathway-r…	04060(Cytokine-cytokine receptor interaction);04350(TGF-beta signaling pathway);04390(Hippo signaling pathway);04714(Thermogenesis)	Exon (ENST00000331593/ENSG00000183682, exon 5 of 7)
chr1	39568761	39569615	855	ENSG00000090621	ENST00000527718	PABPC4	GO:0003676(nucleic acid binding);GO:0003723(RNA binding);GO:0003729(mRNA binding);GO:0003730(mRNA 3'-UTR binding);GO:0005515(protein binding);GO:0005634(nucleus);GO:0005737(cytoplasm);GO:0005829(cytosol);GO:0006396(RNA processing);GO:0006401(RNA catabolic process);GO:0006412(translation);GO:0007596(blood coagulation);GO:0008143(poly(A) binding);GO:0008266(poly(U) RNA binding);GO:0010494(cytoplasm…	03013(RNA transport);03015(mRNA surveillance pathway);03018(RNA degradation);03018(RNA degradation)	3' UTR
chr1	39624214	39626552	2339	ENSG00000163909	ENST00000372852	HEYL	GO:0000122(negative regulation of transcription by RNA polymerase II);GO:0000977(RNA polymerase II regulatory region sequence-specific DNA binding);GO:0000978(RNA polymerase II proximal promoter sequence-specific DNA binding);GO:0000981(DNA-binding transcription factor activity, RNA polymerase II-specific);GO:0001227(DNA-binding transcription repressor activity, RNA polymerase II-specific);GO:000…	05165(Human papillomavirus infection);05200(Pathways in cancer);05224(Breast cancer)	3' UTR
chr1	39757452	39757691	240	ENSG00000084072	ENST00000356511	PPIE	GO:0000398(mRNA splicing, via spliceosome);GO:0000413(protein peptidyl-prolyl isomerization);GO:0003676(nucleic acid binding);GO:0003723(RNA binding);GO:0003729(mRNA binding);GO:0003755(peptidyl-prolyl cis-trans isomerase activity);GO:0005515(protein binding);GO:0005576(extracellular region);GO:0005634(nucleus);GO:0005654(nucleoplasm);GO:0005681(spliceosomal complex);GO:0005829(cytosol);GO:000628…	03040(Spliceosome);03040(Spliceosome)	3' UTR
chr1	39763181	39764761	1581	ENSG00000084072	ENST00000356511	PPIE	GO:0000398(mRNA splicing, via spliceosome);GO:0000413(protein peptidyl-prolyl isomerization);GO:0003676(nucleic acid binding);GO:0003723(RNA binding);GO:0003729(mRNA binding);GO:0003755(peptidyl-prolyl cis-trans isomerase activity);GO:0005515(protein binding);GO:0005576(extracellular region);GO:0005634(nucleus);GO:0005654(nucleoplasm);GO:0005681(spliceosomal complex);GO:0005829(cytosol);GO:000628…	03040(Spliceosome);03040(Spliceosome)	3' UTR
chr1	40256516	40257967	1452	ENSG00000259943	ENST00000567508	AL050341	NA	NA	Exon (ENST00000567508/ENSG00000259943, exon 1 of 1)
chr1	40300907	40301057	151	ENSG00000049089	ENST00000372748	COL9A2	GO:0001501(skeletal system development);GO:0005201(extracellular matrix structural constituent);GO:0005576(extracellular region);GO:0005581(collagen trimer);GO:0005594(collagen type IX trimer);GO:0005604(basement membrane);GO:0005615(extracellular space);GO:0005788(endoplasmic reticulum lumen);GO:0030020(extracellular matrix structural constituent conferring tensile strength);GO:0030198(extracell…	04151(PI3K-Akt signaling pathway);04510(Focal adhesion);04512(ECM-receptor interaction);04974(Protein digestion and absorption);05165(Human papillomavirus infection);05165(Human papillomavirus infection)	3' UTR
chr1	40514490	40515057	568	ENSG00000227278	ENST00000453437	AL603839	NA	NA	5' UTR
chr1	40515754	40517174	1421	ENSG00000238186	ENST00000437060	AL603839	NA	NA	3' UTR
chr1	41478775	41479464	690	ENSG00000127129	ENST00000372587	EDN2	GO:0001516(prostaglandin biosynthetic process);GO:0001659(temperature homeostasis);GO:0002690(positive regulation of leukocyte chemotaxis);GO:0003058(hormonal regulation of the force of heart contraction);GO:0003099(positive regulation of the force of heart contraction by chemical signal);GO:0003100(regulation of systemic arterial blood pressure by endothelin);GO:0005179(hormone activity);GO:0005…	04024(cAMP signaling pathway);04080(Neuroactive ligand-receptor interaction);04270(Vascular smooth muscle contraction);04924(Renin secretion);04924(Renin secretion)	3' UTR
chr1	41580294	41580563	270	ENSG00000127124	ENST00000643665	HIVEP3	GO:0000981(DNA-binding transcription factor activity, RNA polymerase II-specific);GO:0003676(nucleic acid binding);GO:0003677(DNA binding);GO:0005634(nucleus);GO:0005737(cytoplasm);GO:0006357(regulation of transcription by RNA polymerase II);GO:0035914(skeletal muscle cell differentiation);GO:0045893(positive regulation of transcription, DNA-templated);GO:0046872(metal ion binding);GO:0046872(met…	NA	Exon (ENST00000643665/ENSG00000127124, exon 3 of 8)
chr1	41581792	41582211	420	ENSG00000127124	ENST00000643665	HIVEP3	GO:0000981(DNA-binding transcription factor activity, RNA polymerase II-specific);GO:0003676(nucleic acid binding);GO:0003677(DNA binding);GO:0005634(nucleus);GO:0005737(cytoplasm);GO:0006357(regulation of transcription by RNA polymerase II);GO:0035914(skeletal muscle cell differentiation);GO:0045893(positive regulation of transcription, DNA-templated);GO:0046872(metal ion binding);GO:0046872(met…	NA	Exon (ENST00000643665/ENSG00000127124, exon 3 of 8)
chr1	41582691	41582781	91	ENSG00000127124	ENST00000643665	HIVEP3	GO:0000981(DNA-binding transcription factor activity, RNA polymerase II-specific);GO:0003676(nucleic acid binding);GO:0003677(DNA binding);GO:0005634(nucleus);GO:0005737(cytoplasm);GO:0006357(regulation of transcription by RNA polymerase II);GO:0035914(skeletal muscle cell differentiation);GO:0045893(positive regulation of transcription, DNA-templated);GO:0046872(metal ion binding);GO:0046872(met…	NA	Exon (ENST00000643665/ENSG00000127124, exon 3 of 8)
chr1	41847628	41848952	1325	ENSG00000127124	ENST00000372584	HIVEP3	GO:0000981(DNA-binding transcription factor activity, RNA polymerase II-specific);GO:0003676(nucleic acid binding);GO:0003677(DNA binding);GO:0005634(nucleus);GO:0005737(cytoplasm);GO:0006357(regulation of transcription by RNA polymerase II);GO:0035914(skeletal muscle cell differentiation);GO:0045893(positive regulation of transcription, DNA-templated);GO:0046872(metal ion binding);GO:0046872(met…	NA	Exon (ENST00000491442/ENSG00000127124, exon 2 of 3)
chr1	42189809	42194921	5113	ENSG00000198815	ENST00000372571	FOXJ3	GO:0000981(DNA-binding transcription factor activity, RNA polymerase II-specific);GO:0001228(DNA-binding transcription activator activity, RNA polymerase II-specific);GO:0003677(DNA binding);GO:0003700(DNA-binding transcription factor activity);GO:0005634(nucleus);GO:0006355(regulation of transcription, DNA-templated);GO:0043565(sequence-specific DNA binding);GO:0045944(positive regulation of tra…	NA	5' UTR
chr1	42278502	42311059	32558	ENSG00000198815	ENST00000454417	FOXJ3	GO:0000981(DNA-binding transcription factor activity, RNA polymerase II-specific);GO:0001228(DNA-binding transcription activator activity, RNA polymerase II-specific);GO:0003677(DNA binding);GO:0003700(DNA-binding transcription factor activity);GO:0005634(nucleus);GO:0006355(regulation of transcription, DNA-templated);GO:0043565(sequence-specific DNA binding);GO:0045944(positive regulation of tra…	NA	Exon (ENST00000372572/ENSG00000198815, exon 4 of 15)
chr1	42335386	42338060	2675	ENSG00000198815	ENST00000372573	FOXJ3	GO:0000981(DNA-binding transcription factor activity, RNA polymerase II-specific);GO:0001228(DNA-binding transcription activator activity, RNA polymerase II-specific);GO:0003677(DNA binding);GO:0003700(DNA-binding transcription factor activity);GO:0005634(nucleus);GO:0006355(regulation of transcription, DNA-templated);GO:0043565(sequence-specific DNA binding);GO:0045944(positive regulation of tra…	NA	5' UTR
chr1	42430329	42430508	180	ENSG00000066185	ENST00000372565	ZMYND12	GO:0005515(protein binding);GO:0005622(intracellular);GO:0046872(metal ion binding);GO:0046872(metal ion binding)	NA	3' UTR
chr1	42682012	42682101	90	ENSG00000285728	ENST00000649886	AC098484	NA	NA	Exon (ENST00000649886/ENSG00000285728, exon 1 of 4)
chr1	42746365	42746994	630	ENSG00000117385	ENST00000397054	P3H1	GO:0003674(molecular_function);GO:0005506(iron ion binding);GO:0005515(protein binding);GO:0005518(collagen binding);GO:0005576(extracellular region);GO:0005783(endoplasmic reticulum);GO:0005788(endoplasmic reticulum lumen);GO:0006457(protein folding);GO:0008285(negative regulation of cell population proliferation);GO:0010976(positive regulation of neuron projection development);GO:0016020(membra…	NA	3' UTR
chr1	42747323	42747502	180	ENSG00000117385	ENST00000397054	P3H1	GO:0003674(molecular_function);GO:0005506(iron ion binding);GO:0005515(protein binding);GO:0005518(collagen binding);GO:0005576(extracellular region);GO:0005783(endoplasmic reticulum);GO:0005788(endoplasmic reticulum lumen);GO:0006457(protein folding);GO:0008285(negative regulation of cell population proliferation);GO:0010976(positive regulation of neuron projection development);GO:0016020(membra…	NA	Exon (ENST00000397054/ENSG00000117385, exon 14 of 15)
chr1	42846332	42846422	91	ENSG00000228192	ENST00000414798	AL512353	NA	NA	Exon (ENST00000414798/ENSG00000228192, exon 1 of 2)
chr1	42925584	42925674	91	ENSG00000117394	ENST00000426263	SLC2A1	GO:0000139(Golgi membrane);GO:0001666(response to hypoxia);GO:0001939(female pronucleus);GO:0005215(transporter activity);GO:0005355(glucose transmembrane transporter activity);GO:0005515(protein binding);GO:0005737(cytoplasm);GO:0005829(cytosol);GO:0005886(plasma membrane);GO:0005887(integral component of plasma membrane);GO:0005901(caveola);GO:0005911(cell-cell junction);GO:0005989(lactose bios…	04066(HIF-1 signaling pathway);04911(Insulin secretion);04919(Thyroid hormone signaling pathway);04920(Adipocytokine signaling pathway);04922(Glucagon signaling pathway);04931(Insulin resistance);04976(Bile secretion);05166(Human T-cell leukemia virus 1 infection);05200(Pathways in cancer);05211(Renal cell carcinoma);05230(Central carbon metabolism in cancer);05230(Central carbon metabolism in ca…	3' UTR
chr1	43164325	43166853	2529	ENSG00000117395	ENST00000431635	EBNA1BP2	GO:0003723(RNA binding);GO:0005515(protein binding);GO:0005634(nucleus);GO:0005730(nucleolus);GO:0006364(rRNA processing);GO:0030687(preribosome, large subunit precursor);GO:0034399(nuclear periphery);GO:0042254(ribosome biogenesis);GO:0042273(ribosomal large subunit biogenesis);GO:0042273(ribosomal large subunit biogenesis)	NA	3' UTR
chr1	43448411	43448586	176	ENSG00000274975	ENST00000615179	MIR6735	NA	NA	Exon (ENST00000634258/ENSG00000198198, exon 69 of 72)
chr1	43969624	43973462	3839	ENSG00000132768	ENST00000471934	DPH2	GO:0005515(protein binding);GO:0005829(cytosol);GO:0016740(transferase activity);GO:0017183(peptidyl-diphthamide biosynthetic process from peptidyl-histidine);GO:0090560(2-(3-amino-3-carboxypropyl)histidine synthase activity);GO:0090560(2-(3-amino-3-carboxypropyl)histidine synthase activity)	NA	5' UTR
chr1	43974555	43974614	60	ENSG00000117410	ENST00000472505	ATP6V0B	GO:0005215(transporter activity);GO:0005768(endosome);GO:0005773(vacuole);GO:0005774(vacuolar membrane);GO:0006811(ion transport);GO:0008286(insulin receptor signaling pathway);GO:0010008(endosome membrane);GO:0015078(proton transmembrane transporter activity);GO:0015991(ATP hydrolysis coupled proton transport);GO:0016020(membrane);GO:0016021(integral component of membrane);GO:0016241(regulation …	00190(Oxidative phosphorylation);04142(Lysosome);04145(Phagosome);04721(Synaptic vesicle cycle);05110(Vibrio cholerae infection);05120(Epithelial cell signaling in Helicobacter pylori infection);05152(Tuberculosis);05165(Human papillomavirus infection);05323(Rheumatoid arthritis);05323(Rheumatoid arthritis)	5' UTR
chr1	43996530	43996740	211	ENSG00000196517	ENST00000372307	SLC6A9	GO:0003333(amino acid transmembrane transport);GO:0005283(amino acid:sodium symporter activity);GO:0005328(neurotransmitter:sodium symporter activity);GO:0005886(plasma membrane);GO:0005887(integral component of plasma membrane);GO:0006836(neurotransmitter transport);GO:0006865(amino acid transport);GO:0014069(postsynaptic density);GO:0015187(glycine transmembrane transporter activity);GO:0015293…	04721(Synaptic vesicle cycle);04721(Synaptic vesicle cycle)	3' UTR
chr1	43997309	43997904	596	ENSG00000196517	ENST00000372307	SLC6A9	GO:0003333(amino acid transmembrane transport);GO:0005283(amino acid:sodium symporter activity);GO:0005328(neurotransmitter:sodium symporter activity);GO:0005886(plasma membrane);GO:0005887(integral component of plasma membrane);GO:0006836(neurotransmitter transport);GO:0006865(amino acid transport);GO:0014069(postsynaptic density);GO:0015187(glycine transmembrane transporter activity);GO:0015293…	04721(Synaptic vesicle cycle);04721(Synaptic vesicle cycle)	3' UTR
chr1	44654196	44654973	778	ENSG00000126106	ENST00000372242	TMEM53	GO:0005634(nucleus);GO:0016020(membrane);GO:0016021(integral component of membrane);GO:0016021(integral component of membrane)	NA	3' UTR
chr1	44822003	44822302	300	ENSG00000117425	ENST00000438067	PTCH2	GO:0001558(regulation of cell growth);GO:0001709(cell fate determination);GO:0005119(smoothened binding);GO:0005886(plasma membrane);GO:0007224(smoothened signaling pathway);GO:0008158(hedgehog receptor activity);GO:0008544(epidermis development);GO:0009957(epidermal cell fate specification);GO:0016020(membrane);GO:0016021(integral component of membrane);GO:0042633(hair cycle);GO:0043588(skin dev…	04340(Hedgehog signaling pathway);05200(Pathways in cancer);05217(Basal cell carcinoma)	3' UTR
chr1	44843073	44843193	121	ENSG00000117425	ENST00000372192	PTCH2	GO:0001558(regulation of cell growth);GO:0001709(cell fate determination);GO:0005119(smoothened binding);GO:0005886(plasma membrane);GO:0007224(smoothened signaling pathway);GO:0008158(hedgehog receptor activity);GO:0008544(epidermis development);GO:0009957(epidermal cell fate specification);GO:0016020(membrane);GO:0016021(integral component of membrane);GO:0042633(hair cycle);GO:0043588(skin dev…	04340(Hedgehog signaling pathway);05200(Pathways in cancer);05217(Basal cell carcinoma)	5' UTR
chr1	45002540	45003107	568	ENSG00000126107	ENST00000486132	HECTD3	GO:0004842(ubiquitin-protein transferase activity);GO:0005515(protein binding);GO:0005737(cytoplasm);GO:0016567(protein ubiquitination);GO:0016740(transferase activity);GO:0019905(syntaxin binding);GO:0043161(proteasome-mediated ubiquitin-dependent protein catabolic process);GO:0048471(perinuclear region of cytoplasm);GO:0048471(perinuclear region of cytoplasm)	NA	3' UTR
chr1	45620104	45620343	240	ENSG00000159588	ENST00000372044	CCDC17	GO:0005515(protein binding);GO:0005515(protein binding)	NA	3' UTR
chr1	45627304	45627783	480	ENSG00000159592	ENST00000479235	GPBP1L1	GO:0003677(DNA binding);GO:0003700(DNA-binding transcription factor activity);GO:0005634(nucleus);GO:0006351(transcription, DNA-templated);GO:0006355(regulation of transcription, DNA-templated);GO:0045893(positive regulation of transcription, DNA-templated);GO:0045893(positive regulation of transcription, DNA-templated)	NA	3' UTR
[truncated: 13,611 more rows]

## Sheet: RIP  enrichment
strand	peak	feature	start_position	end_position	insideFeature	fromOverlappingOrNearest	feature_biotype	gene_id	gene_name	GO	KEGG	Description
[truncated: 2,273 more rows]

## Sheet: overlapping m6a RIP
m6A-peaks							RIP-seq
[truncated: 1,246 more rows]

## Sheet: GSEA( overlapping m6a+RIP)
ID	Description	setSize	enrichmentScore	NES	pvalue	rank	leading_edge	core_enrichment
[truncated: 1,083 more rows]
