# Supplementary material for: YTHDF1-enhanced iron metabolism depends on TFRC m6A methylation
Source: Theranostics. 2020 Oct 26;10(26):12072–89. doi: 10.7150/thno.51231 (PMC7667694; doi:10.7150/thno.51231)
Supplement: Supplementary file 1 — Supplementary figures and tables. [file thnov10p12072s1.zip › supplementary materials/3.3 Primer list and mutation sequences.xls]

## Sheet: primers
primer	5'to3'
HPRT1-F	TGACACTGGCAAAACAATGCA
HPRT1-R	GGTCCTTTTCACCAGCAAGCT
S1PR1-F	TTCCACCGACCCATGTACTAT
S1PR1-R	GCGAGGAGACTGAACACGG
NR4A3-F	TGCGTCCAAGCCCAATATAGC
NR4A3-R	GGTGTATTCCGAGCTGTATGTCT
IDO1-F	GCCAGCTTCGAGAAAGAGTTG
IDO1-R	ATCCCAGAACTAGACGTGCAA
TRPV6-F	ACTGACCTCGACTCTCTATGAC
TRPV6-R	GTGGTGATGATAAGTTCCAGCAG
LGALS9-F	TCTGGGACTATTCAAGGAGGTC
LGALS9-R	CCACTGGAGCTGAGAACGG
MUC16-F	CCAGTCCTACATCTTCGGTTGT
MUC16-R	AGGGTAGTTCCTAGAGGGAGTT
CDH5-F	TTGGAACCAGATGCACATTGAT
CDH5-R	TCTTGCGACTCACGCTTGAC
PTPRN2-F	GCAATGGACTTTTACCGCTACG
PTPRN2-R	CCTCAGGTAGGTTTTCGGGAG
STEAP4-F	GGCTTTGGGAATACTTGGGTT
STEAP4-R	TGGACAAATCGGAACTCTCTCC
TNC-F	TCCCAGTGTTCGGTGGATCT
TNC-R	TTGATGCGATGTGTGAAGACA
APCDD1-F	AATGCCAAGAACCACGACCA
APCDD1-R	GAAGATGAAGTGGCGGGTGA
TNNI2-F	AGGCAGCACCTGAAGAGTGT
TNNI2-R	GTCTTCTGCACCCTCACCTC
TGM2-F	GAGGAGCTGGTCTTAGAGAGG
TGM2-R	CGGTCACGACACTGAAGGTG
MEF2C-F	GAACGTAACAGACAGGTGACAT
MEF2C-R	CGGCTCGTTGTACTCCGTG
NR4A1-F	ATGCCCTGTATCCAAGCCC
NR4A1-R	GTGTAGCCGTCCATGAAGGT
SEMA3E-F	AGGCAGGGACCTTGTATATTCC
SEMA3E-R	TGTACTCGGCCAGTGTATCTC
TFRC-F	TCGTGAGGCTGGATCTCAAAA
TFRC-R	CAATAGCCCAAGTAGCCAATCAT
YTHDF3-F	TGACAACAAACCGGTTACCA
YTHDF3-R	TGTTTCTATTTCTCTCCCTACGC
YTHDF2-F	GGCAGCACTGAAGTTGGG
YTHDF2-R	CTATTGGAAGCCACGATGTTA
YTHDF1-F	ATACCTCACCACCTACGGACA
YTHDF1-R	GTGCTGATAGATGTTGTTCCCC

## Sheet: mutations
NM_017798 YTHDF1 (K395A/Y397A)
ATGTCGGCCACCAGCGTGGACACCCAGAGAACAAAAGGACAAGATAATAAAGTACAAAATGGTTCGTTACATCAGAAGGATACAGTTCATGACAATGACTTTGAGCCCTACCTTACTGGACAGTCAAATCAGAGTAACAGTTACCCCTCAATGAGCGACCCCTACCTGTCCAGCTATTACCCGCCGTCCATTGGATTTCCTTACTCCCTCAATGAGGCTCCGTGGTCTACTGCAGGGGACCCTCCGATTCCATACCTCACCACCTACGGACAGCTCAGTAACGGAGACCATCATTTTATGCACGATGCTGTTTTTGGGCAGCCTGGGGGCCTGGGGAACAACATCTATCAGCACAGGTTCAATTTTTTCCCTGAAAACCCTGCGTTCTCAGCATGGGGG…
NM_003234 TFRC 3utr(M6A)
CTTAATGAGATAGTAGCATACATTTATAATGTTTGCTATTGACAAGTCATTTTAACTTTATCACATTATTTGCATGTTACCTCCTATAAACTTAGTGCGGACAAGTTTTAATCCAGAATTGACCTTTTGACTTAAAGCAGAGGGACTTTGTATAGAAGGTTTGGGGGCTGTGGGGAAGGAGAGTCCCCTGAAGGTCTGACACGTCTGCCTACCCATTCGTGGTGATCAATTAAATGTAGGTATGA
NM_003234 TFRC 3utr-(M6A)mut
CTTAATGAGATAGTAGCATACATTTATAATGTTTGCTATTGACAAGTCATTTTAACTTTATCACATTATTTGCATGTTACCTCCTATAAACTTAGTGCGGTCAAGTTTTAATCCAGAATTGACCTTTTGACTTAAAGCAGAGGGTCTTTGTATAGAAGGTTTGGGGGCTGTGGGGAAGGAGAGTCCCCTGAAGGTCTGACACGTCTGCCTACCCATTCGTGGTGATCAATTAAATGTAGGTATGA
NM_003234 TFRC 5'UTR (M6A)
AGAGCGTCGGGATATCGGGTGGCGGCTCGGGACGGAGGACGCGCTAGTGTGAGTGCGGGC
TTCTAGAACTACACCGACCCTCGTGTCCTCCCTTCATCCTGCGGGGCTGGCTGGAGCGGC
CGCTCCGGTGCTGTCCAGCAGCCATAGGGAGCCGCACGGGGAGCGGGAAAGCGGTCGCGG
CCCCAGGCGGGGCGGCCGGGATGGAGCGGGGCCGCGAGCCTGTGGGGAAGGGGCTGTGGC
GGCGCCTCGAGCGGCTGCAGGTTCTTCTGTGTGGCAGTTCAGA
NM_003234 TFRC 5'UTR (M6A)mut
AGAGCGTCGGGATATCGGGTGGCGGCTCGGGTCGGAGGTCGCGCTAGTGTGAGTGCGGGC
TTCTAGAACTACACCGACCCTCGTGTCCTCCCTTCATCCTGCGGGGCTGGCTGGAGCGGC
CGCTCCGGTGCTGTCCAGCAGCCATAGGGAGCCGCACGGGGAGCGGGAAAGCGGTCGCGG
CCCCAGGCGGGGCGGCCGGGATGGAGCGGGGCCGCGAGCCTGTGGGGAAGGGGCTGTGGC
GGCGCCTCGAGCGGCTGCAGGTTCTTCTGTGTGGCAGTTCAGA

## Sheet: siRNA
siTfR1#1 ACAAGUUAGAGAAUGCUGAUCUGGC(sense)
GCCAGAUCAGCAUUCUCUAACUUGU(antisense)
siTfR1#2 AGAUGGCGGAAACUGAGUAUGAUUG(sense)
CAAUCAUACUCAGUUUCCGCCAUCU(antisense);
siYTHDF1#1 CCCGAAAGAGTTTGAGTGGAA(sense)
TTCCACTCAAACTCTTTCGGG(antisense)
siYTHDF1#2 CCCGAAAGAGTTTGAGTGGAA(sense)
TTCCACTCAAACTCTTTCGGG(antisense);
