# Supplementary material for: YTHDF1-enhanced iron metabolism depends on TFRC m6A methylation
Source: Theranostics. 2020 Oct 26;10(26):12072–89. doi: 10.7150/thno.51231 (PMC7667694; doi:10.7150/thno.51231)
Supplement: Supplementary file 1 — Supplementary figures and tables. [file thnov10p12072s1.zip › supplementary materials/5. R code used for data analysis/mRNAmatrix.txt]

id	TCGA-UF-A7JV-01A-11R-A34R-07	TCGA-BB-4227-01A-01R-1873-07	TCGA-QK-A6VC-01A-23R-A34R-07	TCGA-QK-A6VC-01A-23R-A34R-07	TCGA-BB-8596-01A-11R-2403-07	TCGA-CR-6473-01A-11R-1873-07	TCGA-CN-5366-01A-01R-1436-07	TCGA-UF-A7JV-01A-11R-A34R-07	TCGA-D6-A6EP-01A-11R-A31N-07	TCGA-TN-A7HL-01A-11R-A34R-07	TCGA-CR-6473-01A-11R-1873-07	TCGA-QK-A6VC-01A-23R-A34R-07	TCGA-TN-A7HL-01A-11R-A34R-07	TCGA-D6-A6EP-01A-11R-A31N-07	TCGA-CR-6473-01A-11R-1873-07	TCGA-BB-8596-01A-11R-2403-07	TCGA-BB-4227-01A-01R-1873-07	TCGA-TN-A7HL-01A-11R-A34R-07	TCGA-BB-A5HY-01A-11R-A28V-07	TCGA-BB-4227-01A-01R-1873-07	TCGA-BB-A5HY-01A-11R-A28V-07	TCGA-D6-A6EP-01A-11R-A31N-07	TCGA-CN-5366-01A-01R-1436-07	TCGA-UF-A7JV-01A-11R-A34R-07	TCGA-BB-8596-01A-11R-2403-07	TCGA-CN-5366-01A-01R-1436-07	TCGA-BB-A5HY-01A-11R-A28V-07
ENSG00000230964.1	0.0	0	1	1	0.0	0	0.0	0.0	0.0	0.0	0	1	0.0	0.0	0	0.0	0	0.0	0.0	0	0.0	0.0	0.0	0.0	0.0	0.0	0.0
ENSG00000255106.1	500.099519804	0	0	0	0.0	1	0.0	500.099519804	0.0	0.0702799742434	1	0	0.0702799742434	0.0	1	0.0	0	0.0702799742434	0.0490094240308	0	0.0490094240308	0.0	0.0	500.099519804	0.0	0.0	0.0490094240308
ENSG00000252473.1	0.0	1	2	2	0.0	1	2737.65403582	0.0	0.0	0.0	1	2	0.0	0.0	1	0.0	1	0.0	0.0	1	0.0	0.0	2737.65403582	0.0	0.0	2737.65403582	0.0
ENSG00000143641.9	649849.583531	8952	2856	2856	42.500037828	6536	974481.796119	649849.583531	437354.057235	6.95621981407	6536	2856	6.95621981407	437354.057235	6536	42.500037828	8952	6.95621981407	17.6983075113	8952	17.6983075113	437354.057235	974481.796119	649849.583531	42.500037828	974481.796119	17.6983075113
ENSG00000225667.1	5594.33361137	5	2	2	0.0	2	1044.02060688	5594.33361137	251516.800296	0.104824368363	2	2	0.104824368363	251516.800296	2	0.0	5	0.104824368363	0.0	5	0.0	251516.800296	1044.02060688	5594.33361137	0.0	1044.02060688	0.0
ENSG00000250848.1	4938.63864944	15	8	8	0.481005143349	7	3993.83444128	4938.63864944	0.0	0.0	7	8	0.0	0.0	7	0.481005143349	15	0.0	0.0645311119408	15	0.0645311119408	0.0	3993.83444128	4938.63864944	0.481005143349	3993.83444128	0.0645311119408
ENSG00000269526.1	8453.99842198	0	4	4	0.0131391731937	2	0.0	8453.99842198	0.0	0.0	2	4	0.0	0.0	2	0.0131391731937	0	0.0	0.0	0	0.0	0.0	0.0	8453.99842198	0.0131391731937	0.0	0.0
ENSG00000166598.11	8476407.79491	39833	41767	41767	141.767816605	35488	6364826.64431	8476407.79491	4992061.90064	207.932058813	35488	41767	207.932058813	4992061.90064	35488	141.767816605	39833	207.932058813	312.328695965	39833	312.328695965	4992061.90064	6364826.64431	8476407.79491	141.767816605	6364826.64431	312.328695965
ENSG00000273885.1	0.0	0	1	1	0.0	1	0.0	0.0	0.0	0.0	1	1	0.0	0.0	1	0.0	0	0.0	0.0	0	0.0	0.0	0.0	0.0	0.0	0.0	0.0
ENSG00000179133.10	3905.16912148	37	9	9	0.164241627749	38	1104.22257196	3905.16912148	904.830473677	0.0166303374965	38	9	0.0166303374965	904.830473677	38	0.164241627749	37	0.0166303374965	0.278330185831	37	0.278330185831	904.830473677	1104.22257196	3905.16912148	0.164241627749	1104.22257196	0.278330185831
ENSG00000260549.1	10306722.5706	913	44	44	3.23818280081	16	69240.6659423	10306722.5706	987383.595579	6.95207453246	16	44	6.95207453246	987383.595579	16	3.23818280081	913	6.95207453246	14.2606691939	913	14.2606691939	987383.595579	69240.6659423	10306722.5706	3.23818280081	69240.6659423	14.2606691939
ENSG00000226771.1	0.0	1	0	0	0.0	0	0.0	0.0	0.0	0.0	0	0	0.0	0.0	0	0.0	1	0.0	0.0	1	0.0	0.0	0.0	0.0	0.0	0.0	0.0
ENSG00000157423.16	203.047925334	8	6	6	0.00618003660553	5	47.3662800968	203.047925334	181.128444701	0.00475578773076	5	6	0.00475578773076	181.128444701	5	0.00618003660553	8	0.00475578773076	0.0149239223552	8	0.0149239223552	181.128444701	47.3662800968	203.047925334	0.00618003660553	47.3662800968	0.0149239223552
ENSG00000279233.1	10281.8268739	100	159	159	0.43394516509	43	2878.20852626	10281.8268739	1921.72734637	0.149844121606	43	159	0.149844121606	1921.72734637	43	0.43394516509	100	0.149844121606	0.666143668309	100	0.666143668309	1921.72734637	2878.20852626	10281.8268739	0.43394516509	2878.20852626	0.666143668309
ENSG00000235201.1	0.0	0	0	0	0.0	0	0.0	0.0	0.0	0.0	0	0	0.0	0.0	0	0.0	0	0.0	0.0	0	0.0	0.0	0.0	0.0	0.0	0.0	0.0
ENSG00000185338.4	273860.212468	163	947	947	9.40009700428	320	170762.567246	273860.212468	1417570.05649	18.26613822	320	947	18.26613822	1417570.05649	320	9.40009700428	163	18.26613822	4.27762254479	163	4.27762254479	1417570.05649	170762.567246	273860.212468	9.40009700428	170762.567246	4.27762254479
ENSG00000250436.1	332.002363525	0	1	1	0.0	0	619.586412129	332.002363525	0.0	0.0	0	1	0.0	0.0	0	0.0	0	0.0	0.0	0	0.0	0.0	619.586412129	332.002363525	0.0	619.586412129	0.0
ENSG00000168056.13	352462.438233	1039	3385	3385	11.8111832627	3730	130964.923599	352462.438233	1204205.80987	6.33891637554	3730	3385	6.33891637554	1204205.80987	3730	11.8111832627	1039	6.33891637554	2.78147424124	1039	2.78147424124	1204205.80987	130964.923599	352462.438233	11.8111832627	130964.923599	2.78147424124
ENSG00000214226.7	35663.5285775	234	153	153	0.840361890486	107	15488.7604889	35663.5285775	69365.7308157	1.2163976289	107	153	1.2163976289	69365.7308157	107	0.840361890486	234	1.2163976289	0.44291504373	234	0.44291504373	69365.7308157	15488.7604889	35663.5285775	0.840361890486	15488.7604889	0.44291504373
ENSG00000213199.6	2594.40274903	35	52	52	0.610655983844	312	7800.52077891	2594.40274903	52458.172322	0.391603699278	312	52	0.391603699278	52458.172322	312	0.610655983844	35	0.391603699278	0.240124776256	35	0.240124776256	52458.172322	7800.52077891	2594.40274903	0.610655983844	7800.52077891	0.240124776256
ENSG00000230100.1	0.0	1	0	0	0.0	0	0.0	0.0	0.0	0.0	0	0	0.0	0.0	0	0.0	1	0.0	0.0718804885785	1	0.0718804885785	0.0	0.0	0.0	0.0	0.0	0.0718804885785
ENSG00000102921.6	258747.24271	2613	5124	5124	15.1471888333	2227	461283.704129	258747.24271	164809.832402	9.24737069441	2227	5124	9.24737069441	164809.832402	2227	15.1471888333	2613	9.24737069441	11.55699612	2613	11.55699612	164809.832402	461283.704129	258747.24271	15.1471888333	461283.704129	11.55699612
ENSG00000223870.1	0.0	0	0	0	0.0	0	0.0	0.0	0.0	0.063759151891	0	0	0.063759151891	0.0	0	0.0	0	0.063759151891	0.0	0	0.0	0.0	0.0	0.0	0.0	0.0	0.0
ENSG00000231160.8	4920.23378491	57	97	97	0.377379904858	23	765.182805042	4920.23378491	8025.75263376	0.345725090688	23	97	0.345725090688	8025.75263376	23	0.377379904858	57	0.345725090688	0.0522361314514	57	0.0522361314514	8025.75263376	765.182805042	4920.23378491	0.377379904858	765.182805042	0.0522361314514
ENSG00000270058.1	2106.80223237	0	2	2	0.256493434153	1	0.0	2106.80223237	8591.39743375	0.098691027661	1	2	0.098691027661	8591.39743375	1	0.256493434153	0	0.098691027661	0.0344108721918	0	0.0344108721918	8591.39743375	0.0	2106.80223237	0.256493434153	0.0	0.0344108721918
ENSG00000227581.2	0.0	0	0	0	0.0	0	0.0	0.0	0.0	0.0298294424442	0	0	0.0298294424442	0.0	0	0.0	0	0.0298294424442	0.0	0	0.0	0.0	0.0	0.0	0.0	0.0	0.0
ENSG00000235430.1	201.055238419	0	2	2	0.0	0	0.0	201.055238419	0.0	0.0282546901527	0	2	0.0282546901527	0.0	0	0.0	0	0.0282546901527	0.0	0	0.0	0.0	0.0	201.055238419	0.0	0.0	0.0
ENSG00000206726.1	0.0	0	0	0	0.0	0	0.0	0.0	0.0	0.0	0	0	0.0	0.0	0	0.0	0	0.0	0.0	0	0.0	0.0	0.0	0.0	0.0	0.0	0.0
ENSG00000227430.1	0.0	0	0	0	0.0	0	0.0	0.0	0.0	0.0	0	0	0.0	0.0	0	0.0	0	0.0	0.0	0	0.0	0.0	0.0	0.0	0.0	0.0	0.0
ENSG00000280409.1	210.232919153	0	0	0	0.230353975895	0	0.0	210.232919153	0.0	0.0492407462852	0	0	0.0492407462852	0.0	0	0.230353975895	0	0.0492407462852	0.0	0	0.0	0.0	0.0	210.232919153	0.230353975895	0.0	0.0
ENSG00000185630.17	3280.61895923	1265	1369	1369	1.79457769556	2341	12888.1933961	3280.61895923	127500.922907	1.54026556004	2341	1369	1.54026556004	127500.922907	2341	1.79457769556	1265	1.54026556004	0.744378630133	1265	0.744378630133	127500.922907	12888.1933961	3280.61895923	1.79457769556	12888.1933961	0.744378630133
ENSG00000244033.3	0.0	0	0	0	0.0	0	0.0	0.0	0.0	0.0	0	0	0.0	0.0	0	0.0	0	0.0	0.0	0	0.0	0.0	0.0	0.0	0.0	0.0	0.0
ENSG00000125378.14	15164.601143	84	99	99	2.57219139132	77	41731.014472	15164.601143	113985.152844	0.258863811684	77	99	0.258863811684	113985.152844	77	2.57219139132	84	0.258863811684	0.818625940657	84	0.818625940657	113985.152844	41731.014472	15164.601143	2.57219139132	41731.014472	0.818625940657
ENSG00000179477.8	7605.42914305	25	430	430	0.32679735737	79	91421.7713504	7605.42914305	48117.9715835	0.167655842171	79	430	0.167655842171	48117.9715835	79	0.32679735737	25	0.167655842171	0.621105878342	25	0.621105878342	48117.9715835	91421.7713504	7605.42914305	0.32679735737	91421.7713504	0.621105878342
ENSG00000266450.1	0.0	1	1	1	0.0	0	0.0	0.0	0.0	0.0367404221787	0	1	0.0367404221787	0.0	0	0.0	1	0.0367404221787	0.0	1	0.0	0.0	0.0	0.0	0.0	0.0	0.0
ENSG00000232595.1	0.0	0	0	0	0.0	0	0.0	0.0	0.0	0.0	0	0	0.0	0.0	0	0.0	0	0.0	0.0	0	0.0	0.0	0.0	0.0	0.0	0.0	0.0
ENSG00000171970.11	40509.9953094	546	352	352	1.47957140753	372	47806.0041879	40509.9953094	42947.7570469	4.47303193182	372	352	4.47303193182	42947.7570469	372	1.47957140753	546	4.47303193182	3.35277534607	546	3.35277534607	42947.7570469	47806.0041879	40509.9953094	1.47957140753	47806.0041879	3.35277534607
ENSG00000229398.1	0.0	0	1	1	0.0	0	0.0	0.0	0.0	0.0	0	1	0.0	0.0	0	0.0	0	0.0	0.0	0	0.0	0.0	0.0	0.0	0.0	0.0	0.0
ENSG00000276900.1	24280.6939271	633	466	466	1.35794110081	108	20001.3947875	24280.6939271	31038.8920218	4.62070635256	108	466	4.62070635256	31038.8920218	108	1.35794110081	633	4.62070635256	0.836540168801	633	0.836540168801	31038.8920218	20001.3947875	24280.6939271	1.35794110081	20001.3947875	0.836540168801
ENSG00000182010.9	13108.5993947	1601	548	548	1.51207553696	1203	26902.0098356	13108.5993947	5582.42874728	0.835586790544	1203	548	0.835586790544	5582.42874728	1203	1.51207553696	1601	0.835586790544	0.195134296602	1601	0.195134296602	5582.42874728	26902.0098356	13108.5993947	1.51207553696	26902.0098356	0.195134296602
ENSG00000223550.1	0.0	0	1	1	0.0	0	0.0	0.0	0.0	0.263176073763	0	1	0.263176073763	0.0	0	0.0	0	0.263176073763	0.0	0	0.0	0.0	0.0	0.0	0.0	0.0	0.0
ENSG00000225370.1	1368.1479091	0	0	0	0.399757642452	0	638.313117159	1368.1479091	0.0	0.288402795859	0	0	0.288402795859	0.0	0	0.399757642452	0	0.288402795859	0.0	0	0.0	0.0	638.313117159	1368.1479091	0.399757642452	638.313117159	0.0
ENSG00000237370.1	571.542308348	0	0	0	0.0	1	0.0	571.542308348	1748.0332441	0.0	1	0	0.0	1748.0332441	1	0.0	0	0.0	0.0	0	0.0	1748.0332441	0.0	571.542308348	0.0	0.0	0.0
ENSG00000270779.1	0.0	0	0	0	0.0	0	0.0	0.0	0.0	0.0	0	0	0.0	0.0	0	0.0	0	0.0	0.0	0	0.0	0.0	0.0	0.0	0.0	0.0	0.0
ENSG00000183463.5	425.433748319	0	0	0	0.0	0	0.0	425.433748319	20818.681644	0.0597870457581	0	0	0.0597870457581	20818.681644	0	0.0	0	0.0597870457581	0.0	0	0.0	20818.681644	0.0	425.433748319	0.0	0.0	0.0
ENSG00000225884.2	0.0	2	1	1	0.0	0	0.0	0.0	3346.37303359	0.0	0	1	0.0	3346.37303359	0	0.0	2	0.0	0.0	2	0.0	3346.37303359	0.0	0.0	0.0	0.0	0.0
ENSG00000238063.1	0.0	0	3	3	0.0	0	0.0	0.0	0.0	0.0	0	3	0.0	0.0	0	0.0	0	0.0	0.0	0	0.0	0.0	0.0	0.0	0.0	0.0	0.0
ENSG00000227638.2	2541.68226536	0	4	4	0.123775227262	9	790.552502321	2541.68226536	647.800555165	0.0793750297338	9	4	0.0793750297338	647.800555165	9	0.123775227262	0	0.0793750297338	0.0830277301227	0	0.0830277301227	647.800555165	790.552502321	2541.68226536	0.123775227262	790.552502321	0.0830277301227
ENSG00000248585.2	500.731756871	2	8	8	0.0	1	0.0	500.731756871	0.0	0.0938250983579	1	8	0.0938250983579	0.0	1	0.0	2	0.0938250983579	0.0	2	0.0	0.0	0.0	500.731756871	0.0	0.0	0.0
ENSG00000276164.1	0.0	0	0	0	0.0	0	0.0	0.0	0.0	0.0	0	0	0.0	0.0	0	0.0	0	0.0	0.0	0	0.0	0.0	0.0	0.0	0.0	0.0	0.0
ENSG00000232696.1	853.618145873	2	0	0	0.0	0	796.515721627	853.618145873	0.0	0.0799737637943	0	0	0.0799737637943	0.0	0	0.0	2	0.0799737637943	0.0	2	0.0	0.0	796.515721627	853.618145873	0.0	796.515721627	0.0
ENSG00000227507.2	120242.820829	35	1149	1149	7.93522175623	358	50321.1131078	120242.820829	63923.355108	18.8198324774	358	1149	18.8198324774	63923.355108	358	7.93522175623	35	18.8198324774	3.52752912353	35	3.52752912353	63923.355108	50321.1131078	120242.820829	7.93522175623	50321.1131078	3.52752912353
ENSG00000257193.1	0.0	0	0	0	0.0	0	863.51237111	0.0	0.0	0.0	0	0	0.0	0.0	0	0.0	0	0.0	0.0453451680285	0	0.0453451680285	0.0	863.51237111	0.0	0.0	863.51237111	0.0453451680285
ENSG00000242085.1	29090.5347791	9	10	10	0.572110778552	6	20880.4121376	29090.5347791	42774.9660367	0.262060920908	6	10	0.262060920908	42774.9660367	6	0.572110778552	9	0.262060920908	0.0548241014582	9	0.0548241014582	42774.9660367	20880.4121376	29090.5347791	0.572110778552	20880.4121376	0.0548241014582
ENSG00000270547.4	5073.99109069	22	25	25	0.539114149797	4	14777.5929224	5073.99109069	1645.90630185	0.0864312726721	4	25	0.0864312726721	1645.90630185	4	0.539114149797	22	0.0864312726721	0.165749263259	22	0.165749263259	1645.90630185	14777.5929224	5073.99109069	0.539114149797	14777.5929224	0.165749263259
ENSG00000240224.1	0.0	0	0	0	0.0	1	0.0	0.0	0.0	0.0	1	0	0.0	0.0	1	0.0	0	0.0	0.0	0	0.0	0.0	0.0	0.0	0.0	0.0	0.0
ENSG00000228784.6	2114.45024389	9	11	11	0.0926728359144	39	710.281796608	2114.45024389	7760.3269581	0.122821120907	39	11	0.122821120907	7760.3269581	39	0.0926728359144	9	0.122821120907	0.00828858933	9	0.00828858933	7760.3269581	710.281796608	2114.45024389	0.0926728359144	710.281796608	0.00828858933
ENSG00000199798.1	0.0	0	0	0	0.0	0	0.0	0.0	0.0	0.265055902861	0	0	0.265055902861	0.0	0	0.0	0	0.265055902861	0.0	0	0.0	0.0	0.0	0.0	0.0	0.0	0.0
ENSG00000275385.1	2260229.31319	989	1108	1108	39.6811683304	156	389954.027621	2260229.31319	222420.02526	44.359391617	156	1108	44.359391617	222420.02526	156	39.6811683304	989	44.359391617	5.51529675786	989	5.51529675786	222420.02526	389954.027621	2260229.31319	39.6811683304	389954.027621	5.51529675786
ENSG00000207799.1	0.0	0	0	0	0.0	0	0.0	0.0	0.0	0.0	0	0	0.0	0.0	0	0.0	0	0.0	0.0	0	0.0	0.0	0.0	0.0	0.0	0.0	0.0
ENSG00000248445.4	3500.1663104	9	17	17	0.143179367697	33	653.204833572	3500.1663104	3639.72775693	0.131169411101	33	17	0.131169411101	3639.72775693	33	0.143179367697	9	0.131169411101	0.0411616795677	9	0.0411616795677	3639.72775693	653.204833572	3500.1663104	0.143179367697	653.204833572	0.0411616795677
ENSG00000120820.11	206212.849258	157	269	269	9.27855392287	68	105643.650465	206212.849258	178504.601771	0.425418370535	68	269	0.425418370535	178504.601771	68	9.27855392287	157	0.425418370535	4.97801500388	157	4.97801500388	178504.601771	105643.650465	206212.849258	9.27855392287	105643.650465	4.97801500388
ENSG00000256995.5	72.7952250846	2	3	3	0.0	1	135.851238682	72.7952250846	0.0	0.0068200379343	1	3	0.0068200379343	0.0	1	0.0	2	0.0068200379343	0.0	2	0.0	0.0	135.851238682	72.7952250846	0.0	135.851238682	0.0
ENSG00000265734.1	0.0	0	0	0	0.0	0	0.0	0.0	0.0	0.0	0	0	0.0	0.0	0	0.0	0	0.0	0.0	0	0.0	0.0	0.0	0.0	0.0	0.0	0.0
ENSG00000253754.1	886.08237066	1	0	0	0.129451719787	0	2480.42479755	886.08237066	0.0	0.0415076357948	0	0	0.0415076357948	0.0	0	0.129451719787	1	0.0415076357948	0.0	1	0.0	0.0	2480.42479755	886.08237066	0.129451719787	2480.42479755	0.0
ENSG00000201301.1	0.0	0	0	0	0.0	0	0.0	0.0	0.0	0.0	0	0	0.0	0.0	0	0.0	0	0.0	0.0	0	0.0	0.0	0.0	0.0	0.0	0.0	0.0
ENSG00000248205.1	0.0	0	0	0	0.0	0	0.0	0.0	0.0	0.0578003526488	0	0	0.0578003526488	0.0	0	0.0	0	0.0578003526488	0.0	0	0.0	0.0	0.0	0.0	0.0	0.0	0.0
ENSG00000266970.1	5667.79455778	3	40	40	0.438370596552	28	6221.94099049	5667.79455778	82084.727754	0.281119896974	28	40	0.281119896974	82084.727754	28	0.438370596552	3	0.281119896974	0.228710645477	3	0.228710645477	82084.727754	6221.94099049	5667.79455778	0.438370596552	6221.94099049	0.228710645477
ENSG00000158481.11	43058.0459031	39	150	150	4.0525605114	50	7984.02936578	43058.0459031	5909.20506419	1.73256053577	50	150	1.73256053577	5909.20506419	50	4.0525605114	39	1.73256053577	0.338113796449	39	0.338113796449	5909.20506419	7984.02936578	43058.0459031	4.0525605114	7984.02936578	0.338113796449
ENSG00000250114.1	0.0	0	0	0	0.0	0	0.0	0.0	0.0	0.0	0	0	0.0	0.0	0	0.0	0	0.0	0.0	0	0.0	0.0	0.0	0.0	0.0	0.0	0.0
ENSG00000208008.1	0.0	0	0	0	0.0	0	0.0	0.0	0.0	0.0	0	0	0.0	0.0	0	0.0	0	0.0	0.0	0	0.0	0.0	0.0	0.0	0.0	0.0	0.0
ENSG00000231782.5	435.251450203	0	1	1	0.0	0	812.27097766	435.251450203	0.0	0.0	0	1	0.0	0.0	0	0.0	0	0.0	0.0	0	0.0	0.0	812.27097766	435.251450203	0.0	812.27097766	0.0
ENSG00000199492.1	0.0	0	0	0	0.0	0	0.0	0.0	0.0	0.0	0	0	0.0	0.0	0	0.0	0	0.0	0.0	0	0.0	0.0	0.0	0.0	0.0	0.0	0.0
ENSG00000230291.5	10015.7862449	6	5	5	0.266045603425	9	8496.16769736	10015.7862449	104429.917083	2.51650776739	9	5	2.51650776739	104429.917083	9	0.266045603425	6	2.51650776739	1.38307974575	6	1.38307974575	104429.917083	8496.16769736	10015.7862449	0.266045603425	8496.16769736	1.38307974575
ENSG00000141384.10	34505.4764137	342	578	578	1.78045903831	690	48227.3659989	34505.4764137	8757.01473368	1.265586665	690	578	1.265586665	8757.01473368	690	1.78045903831	342	1.265586665	2.78435301263	342	2.78435301263	8757.01473368	48227.3659989	34505.4764137	1.78045903831	48227.3659989	2.78435301263
ENSG00000267056.2	9240.77696771	124	11	11	0.116381574306	6	3270.64862686	9240.77696771	487.283603443	0.119413761546	6	11	0.119413761546	487.283603443	6	0.116381574306	124	0.119413761546	0.73384022531	124	0.73384022531	487.283603443	3270.64862686	9240.77696771	0.116381574306	3270.64862686	0.73384022531
ENSG00000140506.15	96.4164604881	0	0	0	0.0563436404527	0	0.0	96.4164604881	147.44243405	0.0	0	0	0.0	147.44243405	0	0.0563436404527	0	0.0	0.0	0	0.0	147.44243405	0.0	96.4164604881	0.0563436404527	0.0	0.0
ENSG00000134864.9	22668.8769391	117	238	238	0.515908105002	383	18176.2276148	22668.8769391	44246.8086989	0.949840825323	383	238	0.949840825323	44246.8086989	383	0.515908105002	117	0.949840825323	0.145125404032	117	0.145125404032	44246.8086989	18176.2276148	22668.8769391	0.515908105002	18176.2276148	0.145125404032
ENSG00000280036.1	213.634746324	1	2	2	0.0	0	199.343740472	213.634746324	0.0	0.0	0	2	0.0	0.0	0	0.0	1	0.0	0.0	1	0.0	0.0	199.343740472	213.634746324	0.0	199.343740472	0.0
ENSG00000167986.12	397413.278791	11987	8035	8035	16.424096471	17123	624105.639887	397413.278791	574562.174765	12.0247977952	17123	8035	12.0247977952	574562.174765	17123	16.424096471	11987	12.0247977952	23.948723814	11987	23.948723814	574562.174765	624105.639887	397413.278791	16.424096471	624105.639887	23.948723814
ENSG00000136807.10	504868.468825	2183	2211	2211	22.7505572199	2334	715513.258801	504868.468825	1084797.09267	25.6662465937	2334	2211	25.6662465937	1084797.09267	2334	22.7505572199	2183	25.6662465937	19.7311941148	2183	19.7311941148	1084797.09267	715513.258801	504868.468825	22.7505572199	715513.258801	19.7311941148
ENSG00000132109.9	351111.861929	364	1180	1180	6.1944560502	1125	339886.347868	351111.861929	225447.354432	23.7478546871	1125	1180	23.7478546871	225447.354432	1125	6.1944560502	364	23.7478546871	12.2744597915	364	12.2744597915	225447.354432	339886.347868	351111.861929	6.1944560502	339886.347868	12.2744597915
ENSG00000229753.1	0.0	0	0	0	0.0	0	0.0	0.0	1299.77150017	0.0	0	0	0.0	1299.77150017	0	0.0	0	0.0	0.0	0	0.0	1299.77150017	0.0	0.0	0.0	0.0	0.0
ENSG00000269313.4	7678.05035223	77	191	191	0.532534008422	73	5065.7588875	7678.05035223	58114.3184548	1.08264463162	73	191	1.08264463162	58114.3184548	73	0.532534008422	77	1.08264463162	0.129207535765	77	0.129207535765	58114.3184548	5065.7588875	7678.05035223	0.532534008422	5065.7588875	0.129207535765
ENSG00000248559.1	10663.66053	25	6	6	0.445114759576	12	4975.15973816	10663.66053	12812.747519	0.606570239239	12	6	0.606570239239	12812.747519	12	0.445114759576	25	0.606570239239	0.522515859282	25	0.522515859282	12812.747519	4975.15973816	10663.66053	0.445114759576	4975.15973816	0.522515859282
ENSG00000118369.11	86436.4632296	182	493	493	2.11754862214	299	24012.6734653	86436.4632296	70951.677278	1.34376707489	299	493	1.34376707489	70951.677278	299	2.11754862214	182	1.34376707489	1.53170137233	182	1.53170137233	70951.677278	24012.6734653	86436.4632296	2.11754862214	24012.6734653	1.53170137233
ENSG00000169087.9	50293.4091981	627	300	300	3.26381994761	791	45296.7380125	50293.4091981	31655.6789508	3.43489817436	791	300	3.43489817436	31655.6789508	791	3.26381994761	627	3.43489817436	1.5321893618	627	1.5321893618	31655.6789508	45296.7380125	50293.4091981	3.26381994761	45296.7380125	1.5321893618
ENSG00000198482.9	40030.7938157	42	150	150	1.13450181265	235	8912.99919429	40030.7938157	29214.230854	0.94614027181	235	150	0.94614027181	29214.230854	235	1.13450181265	42	0.94614027181	0.264391045986	42	0.264391045986	29214.230854	8912.99919429	40030.7938157	1.13450181265	8912.99919429	0.264391045986
ENSG00000186166.7	93414.0840158	386	873	873	2.48802148178	228	22660.0531407	93414.0840158	54459.0255157	1.79178828751	228	873	1.79178828751	54459.0255157	228	2.48802148178	386	1.79178828751	1.66134747255	386	1.66134747255	54459.0255157	22660.0531407	93414.0840158	2.48802148178	22660.0531407	1.66134747255
ENSG00000250902.1	0.0	0	0	0	0.0	0	0.0	0.0	0.0	0.0	0	0	0.0	0.0	0	0.0	0	0.0	0.0	0	0.0	0.0	0.0	0.0	0.0	0.0	0.0
ENSG00000271598.1	0.0	1	0	0	0.0	0	0.0	0.0	0.0	0.0	0	0	0.0	0.0	0	0.0	1	0.0	0.0	1	0.0	0.0	0.0	0.0	0.0	0.0	0.0
ENSG00000181090.16	91391.5832789	2441	3028	3028	4.00838259184	5097	130764.109719	91391.5832789	132880.034202	2.95204364466	5097	3028	2.95204364466	132880.034202	5097	4.00838259184	2441	2.95204364466	5.49792417858	2441	5.49792417858	132880.034202	130764.109719	91391.5832789	4.00838259184	130764.109719	5.49792417858
ENSG00000140406.3	215901.787985	969	966	966	8.6170358874	1510	129220.660774	215901.787985	97135.9885087	5.64850814662	1510	966	5.64850814662	97135.9885087	1510	8.6170358874	969	5.64850814662	7.28641163169	969	7.28641163169	97135.9885087	129220.660774	215901.787985	8.6170358874	129220.660774	7.28641163169
ENSG00000164591.12	1115.34535939	12	9	9	0.440912085848	7	2510.00746865	1115.34535939	11036.3238527	0.0676140616872	7	9	0.0676140616872	11036.3238527	7	0.440912085848	12	0.0676140616872	0.0450071636287	12	0.0450071636287	11036.3238527	2510.00746865	1115.34535939	0.440912085848	2510.00746865	0.0450071636287
ENSG00000252953.1	0.0	0	0	0	0.0	0	0.0	0.0	0.0	0.0	0	0	0.0	0.0	0	0.0	0	0.0	0.0	0	0.0	0.0	0.0	0.0	0.0	0.0	0.0
ENSG00000188037.9	1797.09083342	11	21	21	0.315054004056	2	2012.25024411	1797.09083342	4397.04914032	0.381629188632	2	21	0.381629188632	4397.04914032	2	0.315054004056	11	0.381629188632	0.0469636585994	11	0.0469636585994	4397.04914032	2012.25024411	1797.09083342	0.315054004056	2012.25024411	0.0469636585994
ENSG00000280104.1	0.0	0	5	5	0.0	2	0.0	0.0	0.0	0.0352066664142	2	5	0.0352066664142	0.0	2	0.0	0	0.0352066664142	0.0	0	0.0	0.0	0.0	0.0	0.0	0.0	0.0
ENSG00000260918.1	0.0	7	4	4	0.0	3	52.7976135479	0.0	86.5276455828	0.0	3	4	0.0	86.5276455828	3	0.0	7	0.0	0.0	7	0.0	86.5276455828	52.7976135479	0.0	0.0	52.7976135479	0.0
ENSG00000253105.4	0.0	1	0	0	0.0	2	353.330109785	0.0	5211.51211445	0.0	2	0	0.0	5211.51211445	2	0.0	1	0.0	0.0556627110407	1	0.0556627110407	5211.51211445	353.330109785	0.0	0.0	353.330109785	0.0556627110407
ENSG00000008438.4	550.109471785	0	5	5	0.0	7	1539.93039515	550.109471785	1682.48199744	0.0773079716678	7	5	0.0773079716678	1682.48199744	7	0.0	0	0.0773079716678	0.0808655496508	0	0.0808655496508	1682.48199744	1539.93039515	550.109471785	0.0	1539.93039515	0.0808655496508
ENSG00000273102.1	0.0	1	3	3	0.0	1	625.352444729	0.0	17422.6562172	0.0313941001697	1	3	0.0313941001697	17422.6562172	1	0.0	1	0.0313941001697	0.0328388018886	1	0.0328388018886	17422.6562172	625.352444729	0.0	0.0	625.352444729	0.0328388018886
ENSG00000002586.16	2581628.23854	7448	7401	7401	65.5209197177	14440	1182914.13277	2581628.23854	7668183.23668	70.6393351836	14440	7401	70.6393351836	7668183.23668	14440	65.5209197177	7448	70.6393351836	33.8926134407	7448	33.8926134407	7668183.23668	1182914.13277	2581628.23854	65.5209197177	1182914.13277	33.8926134407
ENSG00000206895.1	0.0	0	2	2	0.0	0	0.0	0.0	0.0	0.0	0	2	0.0	0.0	0	0.0	0	0.0	0.0	0	0.0	0.0	0.0	0.0	0.0	0.0	0.0
ENSG00000173120.13	274736.753539	3270	7617	7617	16.8131594349	7989	467106.28564	274736.753539	413598.811487	10.7766418771	7989	7617	10.7766418771	413598.811487	7989	16.8131594349	3270	10.7766418771	8.63064455926	3270	8.63064455926	413598.811487	467106.28564	274736.753539	16.8131594349	467106.28564	8.63064455926
ENSG00000280019.1	0.0	0	0	0	0.0	0	0.0	0.0	0.0	0.0	0	0	0.0	0.0	0	0.0	0	0.0	0.0	0	0.0	0.0	0.0	0.0	0.0	0.0	0.0
ENSG00000248338.1	0.0	0	0	0	0.0	0	0.0	0.0	0.0	0.0	0	0	0.0	0.0	0	0.0	0	0.0	0.0	0	0.0	0.0	0.0	0.0	0.0	0.0	0.0
ENSG00000136881.10	0.0	12	3	3	0.0426858356041	1	218.10758031	0.0	178.723375355	0.0273737285339	1	3	0.0273737285339	178.723375355	1	0.0426858356041	12	0.0273737285339	0.0	12	0.0	178.723375355	218.10758031	0.0	0.0426858356041	218.10758031	0.0
ENSG00000178055.11	426.579234987	0	3	3	0.0311604301265	0	398.043397776	426.579234987	1630.83876973	0.0199826744214	0	3	0.0199826744214	1630.83876973	0	0.0311604301265	0	0.0199826744214	0.0	0	0.0	1630.83876973	398.043397776	426.579234987	0.0311604301265	398.043397776	0.0
ENSG00000175164.12	7480.24210926	1516	781	781	9.94467914219	579	15937.3344011	7480.24210926	56146.2830875	0.56940715676	579	781	0.56940715676	56146.2830875	579	9.94467914219	1516	0.56940715676	2.07699995326	1516	2.07699995326	56146.2830875	15937.3344011	7480.24210926	9.94467914219	15937.3344011	2.07699995326
ENSG00000179088.13	404.327092369	3	7	7	0.0354419673815	1	226.367881687	404.327092369	247.322792601	0.0454567085347	1	7	0.0454567085347	247.322792601	1	0.0354419673815	3	0.0454567085347	0.0435861680437	3	0.0435861680437	247.322792601	226.367881687	404.327092369	0.0354419673815	226.367881687	0.0435861680437
ENSG00000231922.1	0.0	0	0	0	0.0	0	1527.20369767	0.0	0.0	0.0	0	0	0.0	0.0	0	0.0	0	0.0	0.0	0	0.0	0.0	1527.20369767	0.0	0.0	1527.20369767	0.0
ENSG00000272695.1	20493.832371	9	42	42	1.25986631489	7	39760.4979075	20493.832371	6205.87622008	0.123566020289	7	42	0.123566020289	6205.87622008	7	1.25986631489	9	0.123566020289	3.14182545364	9	3.14182545364	6205.87622008	39760.4979075	20493.832371	1.25986631489	39760.4979075	3.14182545364
ENSG00000227747.2	0.0	1	3	3	0.0	0	1871.30782195	0.0	5366.90459944	0.0469719321526	0	3	0.0469719321526	5366.90459944	0	0.0	1	0.0469719321526	0.122833746305	1	0.122833746305	5366.90459944	1871.30782195	0.0	0.0	1871.30782195	0.122833746305
ENSG00000266611.1	0.0	0	0	0	0.0	0	0.0	0.0	0.0	0.0	0	0	0.0	0.0	0	0.0	0	0.0	0.0	0	0.0	0.0	0.0	0.0	0.0	0.0	0.0
ENSG00000212694.7	8914.64913618	98	128	128	1.93256505005	178	6976.64496542	8914.64913618	254766.538277	2.38883877603	178	128	2.38883877603	254766.538277	178	1.93256505005	98	2.38883877603	0.915902159646	98	0.915902159646	254766.538277	6976.64496542	8914.64913618	1.93256505005	6976.64496542	0.915902159646
ENSG00000183783.6	146.478853434	0	0	0	0.0748991181979	1	136.680212587	146.478853434	19487.9201775	0.0	1	0	0.0	19487.9201775	1	0.0748991181979	0	0.0	0.0789515721442	0	0.0789515721442	19487.9201775	136.680212587	146.478853434	0.0748991181979	136.680212587	0.0789515721442
ENSG00000231389.6	834259.963453	1776	11443	11443	41.7879745494	2182	702774.080123	834259.963453	312330.478523	108.121412066	2182	11443	108.121412066	312330.478523	2182	41.7879745494	1776	108.121412066	4.21378730539	1776	4.21378730539	312330.478523	702774.080123	834259.963453	41.7879745494	702774.080123	4.21378730539
ENSG00000235386.1	0.0	0	0	0	0.0	0	3519.84090319	0.0	28842.5485276	0.353407870481	0	0	0.353407870481	28842.5485276	0	0.0	0	0.353407870481	0.184835542059	0	0.184835542059	28842.5485276	3519.84090319	0.0	0.0	3519.84090319	0.184835542059
ENSG00000227386.1	0.0	0	0	0	0.0	0	0.0	0.0	0.0	0.0887747043075	0	0	0.0887747043075	0.0	0	0.0	0	0.0887747043075	0.0	0	0.0	0.0	0.0	0.0	0.0	0.0	0.0
ENSG00000260765.2	318.904041614	3	2	2	0.0	0	0.0	318.904041614	487.675941288	0.0	0	2	0.0	487.675941288	0	0.0	3	0.0	0.656300113108	3	0.656300113108	487.675941288	0.0	318.904041614	0.0	0.0	0.656300113108
ENSG00000265778.2	17344.4422116	49	65	65	0.394627945497	30	10612.5856378	17344.4422116	19566.5530212	1.35857799456	30	65	1.35857799456	19566.5530212	30	0.394627945497	49	1.35857799456	0.208984909363	49	0.208984909363	19566.5530212	10612.5856378	17344.4422116	0.394627945497	10612.5856378	0.208984909363
ENSG00000124749.15	18914.1905981	221	32	32	0.555921796363	26	1566.47341693	18914.1905981	94302.6643155	0.246406872114	26	32	0.246406872114	94302.6643155	26	0.555921796363	221	0.246406872114	0.00822593893029	221	0.00822593893029	94302.6643155	1566.47341693	18914.1905981	0.555921796363	1566.47341693	0.00822593893029
ENSG00000276214.1	0.0	0	0	0	0.0	0	0.0	0.0	0.0	0.026850815051	0	0	0.026850815051	0.0	0	0.0	0	0.026850815051	0.0	0	0.0	0.0	0.0	0.0	0.0	0.0	0.0
ENSG00000225768.1	0.0	0	0	0	0.0	0	0.0	0.0	6577.12607095	0.0366316154003	0	0	0.0366316154003	6577.12607095	0	0.0	0	0.0366316154003	0.0	0	0.0	6577.12607095	0.0	0.0	0.0	0.0	0.0
ENSG00000163510.12	165628.627967	1319	950	950	10.5319722746	1244	287194.239037	165628.627967	104593.285184	5.89438397698	1244	950	5.89438397698	104593.285184	1244	10.5319722746	1319	5.89438397698	13.5690640714	1319	13.5690640714	104593.285184	287194.239037	165628.627967	10.5319722746	287194.239037	13.5690640714
ENSG00000163170.10	159385.329848	1206	827	827	2.8144059022	1005	119095.757556	159385.329848	180978.766949	6.31397426397	1005	827	6.31397426397	180978.766949	1005	2.8144059022	1206	6.31397426397	10.3003646894	1206	10.3003646894	180978.766949	119095.757556	159385.329848	2.8144059022	119095.757556	10.3003646894
ENSG00000280046.1	2551.41096562	54	25	25	0.174218702285	16	2846.53146841	2551.41096562	2883.85095207	0.0103928935445	16	25	0.0103928935445	2883.85095207	16	0.174218702285	54	0.0103928935445	0.127736087391	54	0.127736087391	2883.85095207	2846.53146841	2551.41096562	0.174218702285	2846.53146841	0.127736087391
ENSG00000236120.5	18667.6492884	3	3	3	0.503946525955	0	6058.74253828	18667.6492884	1861.76286602	0.209111726642	0	3	0.209111726642	1861.76286602	0	0.503946525955	3	0.209111726642	0.0198849712256	3	0.0198849712256	1861.76286602	6058.74253828	18667.6492884	0.503946525955	6058.74253828	0.0198849712256
ENSG00000005249.11	12841.832968	60	220	220	1.72871109729	51	10613.3229642	12841.832968	21040.7660634	0.850781568701	51	220	0.850781568701	21040.7660634	51	1.72871109729	60	0.850781568701	0.301138962108	60	0.301138962108	21040.7660634	10613.3229642	12841.832968	1.72871109729	10613.3229642	0.301138962108
ENSG00000257404.1	0.0	0	0	0	0.0	0	0.0	0.0	0.0	0.0	0	0	0.0	0.0	0	0.0	0	0.0	0.0	0	0.0	0.0	0.0	0.0	0.0	0.0	0.0
ENSG00000227674.1	0.0	0	48	48	0.07702997703	0	0.0	0.0	0.0	0.0197592259854	0	48	0.0197592259854	0.0	0	0.07702997703	0	0.0197592259854	0.0	0	0.0	0.0	0.0	0.0	0.07702997703	0.0	0.0
ENSG00000237389.1	0.0	0	1	1	0.0	0	0.0	0.0	0.0	0.0451433411199	0	1	0.0451433411199	0.0	0	0.0	0	0.0451433411199	0.0	0	0.0	0.0	0.0	0.0	0.0	0.0	0.0
ENSG00000213269.2	1040.94302151	1	0	0	0.0380190004894	6	485.654789534	1040.94302151	6367.34317035	0.292571561634	6	0	0.292571561634	6367.34317035	6	0.0380190004894	1	0.292571561634	0.153017597237	1	0.153017597237	6367.34317035	485.654789534	1040.94302151	0.0380190004894	485.654789534	0.153017597237
ENSG00000230442.4	229.345002713	0	1	1	0.0	0	214.003065915	229.345002713	0.0	0.0	0	1	0.0	0.0	0	0.0	0	0.0	0.0	0	0.0	0.0	214.003065915	229.345002713	0.0	214.003065915	0.0
ENSG00000011304.15	1461572.85213	13121	15397	15397	38.6382633375	20749	1080398.87772	1461572.85213	1167387.79952	54.4999298392	20749	15397	54.4999298392	1167387.79952	20749	38.6382633375	13121	54.4999298392	51.907153399	13121	51.907153399	1167387.79952	1080398.87772	1461572.85213	38.6382633375	1080398.87772	51.907153399
ENSG00000270780.1	701.02445962	0	3	3	0.0	0	0.0	701.02445962	0.0	0.0	0	3	0.0	0.0	0	0.0	0	0.0	0.0	0	0.0	0.0	0.0	701.02445962	0.0	0.0	0.0
ENSG00000267801.1	14845.158911	29	107	107	0.391841182052	65	5354.59261808	14845.158911	381.539224617	0.391531396667	65	107	0.391531396667	381.539224617	65	0.391841182052	29	0.391531396667	0.220056172908	29	0.220056172908	381.539224617	5354.59261808	14845.158911	0.391841182052	5354.59261808	0.220056172908
ENSG00000230202.1	180491.614034	62	761	761	3.05194719119	112	123194.431612	180491.614034	393573.003959	27.909156354	112	761	27.909156354	393573.003959	112	3.05194719119	62	27.909156354	9.8676442865	62	9.8676442865	393573.003959	123194.431612	180491.614034	3.05194719119	123194.431612	9.8676442865
ENSG00000073169.12	320148.347693	1055	1288	1288	13.223468524	1484	327666.949928	320148.347693	684384.975007	22.8174658316	1484	1288	22.8174658316	684384.975007	1484	13.223468524	1055	22.8174658316	12.2294171914	1055	12.2294171914	684384.975007	327666.949928	320148.347693	13.223468524	327666.949928	12.2294171914
ENSG00000169891.16	28048.7255387	812	110	110	0.639476159766	1196	24996.12948	28048.7255387	23775.7866211	0.244411021735	1196	110	0.244411021735	23775.7866211	1196	0.639476159766	812	0.244411021735	0.761827687277	812	0.761827687277	23775.7866211	24996.12948	28048.7255387	0.639476159766	24996.12948	0.761827687277
ENSG00000102935.10	5855.11648529	29	149	149	2.22532642945	86	15609.8312812	5855.11648529	75265.6834868	0.0701159329564	86	149	0.0701159329564	75265.6834868	86	2.22532642945	29	0.0701159329564	0.155313626538	29	0.155313626538	75265.6834868	15609.8312812	5855.11648529	2.22532642945	15609.8312812	0.155313626538
ENSG00000166452.10	348721.569505	511	1318	1318	6.70478297631	909	133532.051308	348721.569505	170120.875359	10.2127191789	909	1318	10.2127191789	170120.875359	909	6.70478297631	511	10.2127191789	17.7876082084	511	17.7876082084	170120.875359	133532.051308	348721.569505	6.70478297631	133532.051308	17.7876082084
ENSG00000227737.2	0.0	0	0	0	0.0	0	0.0	0.0	0.0	0.0	0	0	0.0	0.0	0	0.0	0	0.0	0.0	0	0.0	0.0	0.0	0.0	0.0	0.0	0.0
ENSG00000201071.1	0.0	0	0	0	0.0	0	0.0	0.0	0.0	0.165659939288	0	0	0.165659939288	0.0	0	0.0	0	0.165659939288	0.0	0	0.0	0.0	0.0	0.0	0.0	0.0	0.0
ENSG00000239494.2	2667.19743896	8	1	1	0.584494128737	9	0.0	2667.19743896	0.0	0.0624710882164	9	1	0.0624710882164	0.0	9	0.584494128737	8	0.0624710882164	0.0	8	0.0	0.0	0.0	2667.19743896	0.584494128737	0.0	0.0
ENSG00000103154.8	2043.26375234	20	6	6	0.0803679427013	2	1173.28030106	2043.26375234	129070.404661	0.0147253279367	2	6	0.0147253279367	129070.404661	2	0.0803679427013	20	0.0147253279367	0.716237725478	20	0.716237725478	129070.404661	1173.28030106	2043.26375234	0.0803679427013	1173.28030106	0.716237725478
ENSG00000272622.1	13564.3431399	7	5	5	1.48625647461	1	1898.54432278	13564.3431399	31114.3931034	0.0317703993155	1	5	0.0317703993155	31114.3931034	1	1.48625647461	7	0.0317703993155	1.29606428892	7	1.29606428892	31114.3931034	1898.54432278	13564.3431399	1.48625647461	1898.54432278	1.29606428892
ENSG00000180083.9	0.0	0	0	0	0.0	0	565.112071613	0.0	0.0	0.0	0	0	0.0	0.0	0	0.0	0	0.0	0.0	0	0.0	0.0	565.112071613	0.0	0.0	565.112071613	0.0
ENSG00000111145.6	969575.045262	4989	2275	2275	30.1213792821	1934	583000.154417	969575.045262	275481.088497	12.3586306515	1934	2275	12.3586306515	275481.088497	1934	30.1213792821	4989	12.3586306515	22.0424734909	4989	22.0424734909	275481.088497	583000.154417	969575.045262	30.1213792821	583000.154417	22.0424734909
ENSG00000223889.1	0.0	0	0	0	0.0	0	0.0	0.0	0.0	0.0	0	0	0.0	0.0	0	0.0	0	0.0	0.0	0	0.0	0.0	0.0	0.0	0.0	0.0	0.0
ENSG00000236932.2	682.894516698	0	0	0	0.0	0	0.0	682.894516698	0.0	0.0	0	0	0.0	0.0	0	0.0	0	0.0	0.0	0	0.0	0.0	0.0	682.894516698	0.0	0.0	0.0
ENSG00000259124.1	0.0	3	3	3	0.274675247207	0	584.783694359	0.0	4791.87910664	0.117429830381	0	3	0.117429830381	4791.87910664	0	0.274675247207	3	0.117429830381	0.0921253097287	3	0.0921253097287	4791.87910664	584.783694359	0.0	0.274675247207	584.783694359	0.0921253097287
ENSG00000069535.13	33840.0098451	3189	341	341	5.06393097283	183	7542.51622112	33840.0098451	81289.8946395	0.590439299351	183	341	0.590439299351	81289.8946395	183	5.06393097283	3189	0.590439299351	0.0268526211224	3189	0.0268526211224	81289.8946395	7542.51622112	33840.0098451	5.06393097283	7542.51622112	0.0268526211224
ENSG00000238087.3	0.0	0	0	0	0.0	0	230.989559272	0.0	0.0	0.0	0	0	0.0	0.0	0	0.0	0	0.0	0.0	0	0.0	0.0	230.989559272	0.0	0.0	230.989559272	0.0
ENSG00000265504.1	0.0	0	0	0	0.0	0	0.0	0.0	0.0	0.0	0	0	0.0	0.0	0	0.0	0	0.0	0.0	0	0.0	0.0	0.0	0.0	0.0	0.0	0.0
ENSG00000135829.15	801349.19391	9237	7792	7792	32.1716647442	12179	954369.475432	801349.19391	531658.350228	27.7930717487	12179	7792	27.7930717487	531658.350228	12179	32.1716647442	9237	27.7930717487	37.7496716457	9237	37.7496716457	531658.350228	954369.475432	801349.19391	32.1716647442	954369.475432	37.7496716457
ENSG00000156381.7	45673.9539817	1705	1027	1027	3.69324949162	1946	89335.1720294	45673.9539817	53979.339261	6.71695374624	1946	1027	6.71695374624	53979.339261	1946	3.69324949162	1705	6.71695374624	4.93330288763	1705	4.93330288763	53979.339261	89335.1720294	45673.9539817	3.69324949162	89335.1720294	4.93330288763
ENSG00000166492.9	2447.44893729	4	2	2	0.268169036408	6	6470.56231946	2447.44893729	6861.61556115	0.133756325852	6	2	0.133756325852	6861.61556115	6	0.268169036408	4	0.133756325852	0.0199873655162	4	0.0199873655162	6861.61556115	6470.56231946	2447.44893729	0.268169036408	6470.56231946	0.0199873655162
ENSG00000258994.1	0.0	0	0	0	0.0	0	0.0	0.0	0.0	0.0	0	0	0.0	0.0	0	0.0	0	0.0	0.0	0	0.0	0.0	0.0	0.0	0.0	0.0	0.0
ENSG00000206822.1	0.0	0	1	1	0.0	0	3299.85084674	0.0	0.0	0.0	0	1	0.0	0.0	0	0.0	0	0.0	0.0	0	0.0	0.0	3299.85084674	0.0	0.0	3299.85084674	0.0
ENSG00000188338.13	499.091254644	15	8	8	0.145828928289	3	465.704756597	499.091254644	37703.2004064	0.0327311976819	3	8	0.0327311976819	37703.2004064	3	0.145828928289	15	0.0327311976819	0.391284917665	15	0.391284917665	37703.2004064	465.704756597	499.091254644	0.145828928289	465.704756597	0.391284917665
ENSG00000225000.1	0.0	0	0	0	0.105979704661	0	0.0	0.0	0.0	0.0	0	0	0.0	0.0	0	0.105979704661	0	0.0	0.0	0	0.0	0.0	0.0	0.0	0.105979704661	0.0	0.0
ENSG00000233242.2	0.0	0	1	1	0.0220186144387	0	281.265825597	0.0	921.907943804	0.0141201774736	0	1	0.0141201774736	921.907943804	0	0.0220186144387	0	0.0141201774736	0.0147699634065	0	0.0147699634065	921.907943804	281.265825597	0.0	0.0220186144387	281.265825597	0.0147699634065
ENSG00000237000.1	0.0	1	0	0	0.0	0	0.0	0.0	0.0	0.0	0	0	0.0	0.0	0	0.0	1	0.0	0.0	1	0.0	0.0	0.0	0.0	0.0	0.0	0.0
ENSG00000189164.13	7261.85530187	12	76	76	0.404586908565	316	9934.41734097	7261.85530187	14022.4260943	0.492964443326	316	76	0.492964443326	14022.4260943	316	0.404586908565	12	0.492964443326	0.548820262391	12	0.548820262391	14022.4260943	9934.41734097	7261.85530187	0.404586908565	9934.41734097	0.548820262391
ENSG00000247774.5	32793.0717462	28	356	356	1.51586624138	105	21993.3137935	32793.0717462	35260.2954186	8.53888049288	105	356	8.53888049288	35260.2954186	105	1.51586624138	28	8.53888049288	0.338944865289	28	0.338944865289	35260.2954186	21993.3137935	32793.0717462	1.51586624138	21993.3137935	0.338944865289
ENSG00000216753.3	789.001632839	0	0	0	0.0	0	0.0	789.001632839	0.0	0.0	0	0	0.0	0.0	0	0.0	0	0.0	0.0	0	0.0	0.0	0.0	789.001632839	0.0	0.0	0.0
ENSG00000199697.1	0.0	0	0	0	0.0	0	0.0	0.0	0.0	0.0	0	0	0.0	0.0	0	0.0	0	0.0	0.0	0	0.0	0.0	0.0	0.0	0.0	0.0	0.0
ENSG00000221026.1	0.0	0	0	0	0.0	0	0.0	0.0	0.0	0.0	0	0	0.0	0.0	0	0.0	0	0.0	0.0	0	0.0	0.0	0.0	0.0	0.0	0.0	0.0
ENSG00000277158.1	0.0	0	0	0	0.0	0	0.0	0.0	0.0	0.0	0	0	0.0	0.0	0	0.0	0	0.0	0.0	0	0.0	0.0	0.0	0.0	0.0	0.0	0.0
ENSG00000134294.12	2003371.70944	19218	8974	8974	58.9692779939	25975	2333099.51209	2003371.70944	272846.489812	32.9990985758	25975	8974	32.9990985758	272846.489812	25975	58.9692779939	19218	32.9990985758	91.6443566324	19218	91.6443566324	272846.489812	2333099.51209	2003371.70944	58.9692779939	2333099.51209	91.6443566324
ENSG00000214654.6	11406.1575143	87	19	19	1.72886546286	97	172951.145891	11406.1575143	2616.38669149	0.427447964297	97	19	0.427447964297	2616.38669149	97	1.72886546286	87	0.427447964297	0.307393882042	87	0.307393882042	2616.38669149	172951.145891	11406.1575143	1.72886546286	172951.145891	0.307393882042
ENSG00000227440.1	34129.2406985	64	19	19	0.59045835454	51	93862.4240851	34129.2406985	15108.0016097	1.85118408347	51	19	1.85118408347	15108.0016097	51	0.59045835454	64	1.85118408347	1.58430464622	64	1.58430464622	15108.0016097	93862.4240851	34129.2406985	0.59045835454	93862.4240851	1.58430464622
ENSG00000235440.1	4347.20655752	5	82	82	0.141133948158	3	2253.55667582	4347.20655752	0.0	0.0	3	82	0.0	0.0	3	0.141133948158	5	0.0	0.118339828757	5	0.118339828757	0.0	2253.55667582	4347.20655752	0.141133948158	2253.55667582	0.118339828757
ENSG00000270240.2	2098.43083277	14	2	2	0.0766422764833	1	489.514297795	2098.43083277	10429.1599312	0.122873597353	1	2	0.122873597353	10429.1599312	1	0.0766422764833	14	0.122873597353	0.0	14	0.0	10429.1599312	489.514297795	2098.43083277	0.0766422764833	489.514297795	0.0
ENSG00000280352.1	0.0	0	0	0	0.0	0	0.0	0.0	0.0	0.0	0	0	0.0	0.0	0	0.0	0	0.0	0.0	0	0.0	0.0	0.0	0.0	0.0	0.0	0.0
ENSG00000161940.9	30795.0603002	302	270	270	5.20030026681	291	78936.8390981	30795.0603002	46815.5521264	0.6746106103	291	270	0.6746106103	46815.5521264	291	5.20030026681	302	0.6746106103	1.12283470725	302	1.12283470725	46815.5521264	78936.8390981	30795.0603002	5.20030026681	78936.8390981	1.12283470725
ENSG00000280493.1	0.0	0	0	0	0.0	0	0.0	0.0	0.0	0.229060656793	0	0	0.229060656793	0.0	0	0.0	0	0.229060656793	0.0	0	0.0	0.0	0.0	0.0	0.0	0.0	0.0
ENSG00000199913.1	0.0	0	0	0	0.0	0	0.0	0.0	0.0	0.0	0	0	0.0	0.0	0	0.0	0	0.0	0.0	0	0.0	0.0	0.0	0.0	0.0	0.0	0.0
ENSG00000167360.4	361.385784384	1	2	2	0.0	0	0.0	361.385784384	0.0	0.0	0	2	0.0	0.0	0	0.0	1	0.0	0.0	1	0.0	0.0	0.0	361.385784384	0.0	0.0	0.0
ENSG00000106868.15	101789.321339	415	217	217	2.70442065853	520	48594.5044607	101789.321339	46190.8277758	1.36614995594	520	217	1.36614995594	46190.8277758	520	2.70442065853	415	1.36614995594	1.27126907603	415	1.27126907603	46190.8277758	48594.5044607	101789.321339	2.70442065853	48594.5044607	1.27126907603
ENSG00000237410.1	1689.0354784	0	0	0	0.185069036498	0	1576.04816561	1689.0354784	90402.017773	0.0791211650331	0	0	0.0791211650331	90402.017773	0	0.185069036498	0	0.0791211650331	0.0	0	0.0	90402.017773	1576.04816561	1689.0354784	0.185069036498	1576.04816561	0.0
ENSG00000269692.1	288.897753235	0	0	0	0.0	0	0.0	288.897753235	0.0	0.0	0	0	0.0	0.0	0	0.0	0	0.0	0.0	0	0.0	0.0	0.0	288.897753235	0.0	0.0	0.0
ENSG00000207955.3	0.0	0	1	1	0.0	0	491.467147387	0.0	0.0	0.0	0	1	0.0	0.0	0	0.0	0	0.0	0.0	0	0.0	0.0	491.467147387	0.0	0.0	491.467147387	0.0
ENSG00000127884.4	1546593.48639	6524	6471	6471	49.7416432006	5842	1772262.75087	1546593.48639	4374328.33383	137.932338021	5842	6471	137.932338021	4374328.33383	5842	49.7416432006	6524	137.932338021	45.1526824172	6524	45.1526824172	4374328.33383	1772262.75087	1546593.48639	49.7416432006	1772262.75087	45.1526824172
ENSG00000265085.1	0.0	0	0	0	0.0	0	0.0	0.0	0.0	0.0	0	0	0.0	0.0	0	0.0	0	0.0	0.0	0	0.0	0.0	0.0	0.0	0.0	0.0	0.0
ENSG00000130731.14	520096.941914	2063	2122	2122	11.7943249682	1153	375440.079289	520096.941914	3901593.00705	44.407726676	1153	2122	44.407726676	3901593.00705	1153	11.7943249682	2063	44.407726676	22.1863252288	2063	22.1863252288	3901593.00705	375440.079289	520096.941914	11.7943249682	375440.079289	22.1863252288
ENSG00000223123.1	0.0	0	0	0	0.0	0	0.0	0.0	0.0	0.0	0	0	0.0	0.0	0	0.0	0	0.0	0.0	0	0.0	0.0	0.0	0.0	0.0	0.0	0.0
ENSG00000279243.1	0.0	0	0	0	0.0	0	0.0	0.0	0.0	0.034615509702	0	0	0.034615509702	0.0	0	0.0	0	0.034615509702	0.0	0	0.0	0.0	0.0	0.0	0.0	0.0	0.0
ENSG00000250446.1	789.001632839	0	0	0	0.0	0	0.0	789.001632839	0.0	0.0	0	0	0.0	0.0	0	0.0	0	0.0	0.0	0	0.0	0.0	0.0	789.001632839	0.0	0.0	0.0
ENSG00000261183.4	143214.940451	570	329	329	3.73623365585	527	121404.682	143214.940451	174033.004675	14.7652610294	527	329	14.7652610294	174033.004675	527	3.73623365585	570	14.7652610294	5.48241014582	570	5.48241014582	174033.004675	121404.682	143214.940451	3.73623365585	121404.682	5.48241014582
ENSG00000206181.5	259.723816187	3	0	0	0.0284581567598	1	0.0	259.723816187	0.0	0.0	1	0	0.0	0.0	1	0.0284581567598	3	0.0	0.0254527631688	3	0.0254527631688	0.0	0.0	259.723816187	0.0284581567598	0.0	0.0254527631688
ENSG00000208839.1	0.0	0	0	0	0.0	0	0.0	0.0	0.0	0.0	0	0	0.0	0.0	0	0.0	0	0.0	0.0	0	0.0	0.0	0.0	0.0	0.0	0.0	0.0
ENSG00000266082.1	0.0	0	0	0	0.0	0	0.0	0.0	0.0	0.0	0	0	0.0	0.0	0	0.0	0	0.0	0.0	0	0.0	0.0	0.0	0.0	0.0	0.0	0.0
ENSG00000227431.4	4274.23186711	1	1	1	0.0	1	2658.87262471	4274.23186711	0.0	0.0333703474825	1	1	0.0333703474825	0.0	1	0.0	1	0.0333703474825	0.174529963275	1	0.174529963275	0.0	2658.87262471	4274.23186711	0.0	2658.87262471	0.174529963275
ENSG00000197013.8	6661.39684868	2	35	35	0.400726584106	22	3948.8519828	6661.39684868	18216.3464385	0.440536126639	22	35	0.440536126639	18216.3464385	22	0.400726584106	2	0.440536126639	0.0230404415309	2	0.0230404415309	18216.3464385	3948.8519828	6661.39684868	0.400726584106	3948.8519828	0.0230404415309
ENSG00000207027.1	0.0	0	0	0	0.0	0	0.0	0.0	0.0	0.0	0	0	0.0	0.0	0	0.0	0	0.0	0.0	0	0.0	0.0	0.0	0.0	0.0	0.0	0.0
ENSG00000168517.9	10883.4219344	107	60	60	0.752414301639	93	26839.2186632	10883.4219344	63600.7915029	1.3838051062	93	60	1.3838051062	63600.7915029	93	0.752414301639	107	1.3838051062	0.580898747246	107	0.580898747246	63600.7915029	26839.2186632	10883.4219344	0.752414301639	26839.2186632	0.580898747246
ENSG00000250838.1	1850.83560601	4	0	0	0.0	0	0.0	1850.83560601	62267.5580362	0.0	0	0	0.0	62267.5580362	0	0.0	4	0.0	0.181380672114	4	0.181380672114	62267.5580362	0.0	1850.83560601	0.0	0.0	0.181380672114
ENSG00000251873.1	0.0	0	0	0	0.0	0	0.0	0.0	0.0	0.0	0	0	0.0	0.0	0	0.0	0	0.0	0.0	0	0.0	0.0	0.0	0.0	0.0	0.0	0.0
ENSG00000153130.16	242278.909404	2317	3488	3488	6.45854868419	1309	145566.728296	242278.909404	77083.0169658	8.59894579046	1309	3488	8.59894579046	77083.0169658	1309	6.45854868419	2317	8.59894579046	7.90308498589	2317	7.90308498589	77083.0169658	145566.728296	242278.909404	6.45854868419	145566.728296	7.90308498589
ENSG00000255987.1	4704.02398676	1	10	10	0.137446362815	10	11412.3107669	4704.02398676	1438.70194556	1.80691316202	10	10	1.80691316202	1438.70194556	10	0.137446362815	1	1.80691316202	0.0921982513833	1	0.0921982513833	1438.70194556	11412.3107669	4704.02398676	0.137446362815	11412.3107669	0.0921982513833
ENSG00000163817.14	2143.86370601	115	4	4	0.187053939711	1	277.840396057	2143.86370601	819.612339756	0.0334757116829	1	4	0.0334757116829	819.612339756	1	0.187053939711	115	0.0334757116829	0.00291801712768	115	0.00291801712768	819.612339756	277.840396057	2143.86370601	0.187053939711	277.840396057	0.00291801712768
ENSG00000250379.1	2427.44935456	6	2	2	0.177318443549	1	755.022052778	2427.44935456	618.685923472	0.0379038063335	1	2	0.0379038063335	618.685923472	1	0.177318443549	6	0.0379038063335	0.0198240366866	6	0.0198240366866	618.685923472	755.022052778	2427.44935456	0.177318443549	755.022052778	0.0198240366866
ENSG00000248880.1	214.212449803	0	3	3	0.0	0	0.0	214.212449803	655.157943839	0.0	0	3	0.0	655.157943839	0	0.0	0	0.0	0.0104963395977	0	0.0104963395977	655.157943839	0.0	214.212449803	0.0	0.0	0.0104963395977
ENSG00000170044.7	154.416693834	9	17	17	0.0451188450253	12	3097.87167211	154.416693834	0.0	0.0217004832752	12	17	0.0217004832752	0.0	12	0.0451188450253	9	0.0217004832752	0.0756636721879	9	0.0756636721879	0.0	3097.87167211	154.416693834	0.0451188450253	3097.87167211	0.0756636721879
ENSG00000233782.1	0.0	0	0	0	0.0	0	0.0	0.0	0.0	0.0	0	0	0.0	0.0	0	0.0	0	0.0	0.0	0	0.0	0.0	0.0	0.0	0.0	0.0	0.0
ENSG00000271996.1	702.267410789	2	0	0	0.0512986868306	350	655.289529849	702.267410789	0.0	0.0328970092203	350	0	0.0328970092203	0.0	350	0.0512986868306	2	0.0328970092203	1.20438052671	2	1.20438052671	0.0	655.289529849	702.267410789	0.0512986868306	655.289529849	1.20438052671
ENSG00000204399.3	0.0	0	0	0	0.0	0	0.0	0.0	0.0	0.0	0	0	0.0	0.0	0	0.0	0	0.0	0.0	0	0.0	0.0	0.0	0.0	0.0	0.0	0.0
ENSG00000223575.2	827.750929331	0	2	2	0.0	1	0.0	827.750929331	0.0	0.0387751582033	1	2	0.0387751582033	0.0	1	0.0	0	0.0387751582033	0.0	0	0.0	0.0	0.0	827.750929331	0.0	0.0	0.0
ENSG00000265744.1	0.0	0	1	1	0.425477343713	0	0.0	0.0	0.0	0.0	0	1	0.0	0.0	0	0.425477343713	0	0.0	0.0	0	0.0	0.0	0.0	0.0	0.425477343713	0.0	0.0
ENSG00000200891.1	0.0	0	0	0	0.0	0	0.0	0.0	0.0	0.0	0	0	0.0	0.0	0	0.0	0	0.0	0.0	0	0.0	0.0	0.0	0.0	0.0	0.0	0.0
ENSG00000203286.5	1404.53482158	4	3	3	0.718181615628	2	1310.5790597	1404.53482158	0.0	0.0657940184407	2	3	0.0657940184407	0.0	2	0.718181615628	4	0.0657940184407	0.206465233151	4	0.206465233151	0.0	1310.5790597	1404.53482158	0.718181615628	1310.5790597	0.206465233151
ENSG00000033011.10	108534.053793	997	465	465	3.39132697715	413	144265.721182	108534.053793	200326.126083	3.79249248911	413	465	3.79249248911	200326.126083	413	3.39132697715	997	3.79249248911	5.53828292893	997	5.53828292893	200326.126083	144265.721182	108534.053793	3.39132697715	144265.721182	5.53828292893
ENSG00000099994.10	11329.3998432	46	173	173	1.90179265055	228	66299.5605624	11329.3998432	33388.2958992	0.755652839185	228	173	0.755652839185	33388.2958992	228	1.90179265055	46	0.755652839185	0.683810974884	46	0.683810974884	33388.2958992	66299.5605624	11329.3998432	1.90179265055	66299.5605624	0.683810974884
ENSG00000226465.1	30943.6577879	71	14	14	0.0904139355389	49	60057.2854107	30943.6577879	346380.981224	1.50750544752	49	14	1.50750544752	346380.981224	49	0.0904139355389	71	1.50750544752	4.18479219443	71	4.18479219443	346380.981224	60057.2854107	30943.6577879	0.0904139355389	60057.2854107	4.18479219443
ENSG00000151665.11	53309.1219745	859	505	505	2.45269141325	377	61621.9635824	53309.1219745	24091.4658051	1.37160306503	377	505	1.37160306503	24091.4658051	377	2.45269141325	859	1.37160306503	3.43865398756	859	3.43865398756	24091.4658051	61621.9635824	53309.1219745	2.45269141325	61621.9635824	3.43865398756
ENSG00000252313.1	0.0	0	0	0	0.0	0	0.0	0.0	0.0	0.0	0	0	0.0	0.0	0	0.0	0	0.0	0.0	0	0.0	0.0	0.0	0.0	0.0	0.0	0.0
ENSG00000251553.1	0.0	0	1	1	0.0	0	0.0	0.0	0.0	0.0	0	1	0.0	0.0	0	0.0	0	0.0	0.0	0	0.0	0.0	0.0	0.0	0.0	0.0	0.0
ENSG00000023041.10	295685.308826	1549	1427	1427	12.1889950238	1369	247407.813965	295685.308826	130899.613248	11.5194653194	1369	1427	11.5194653194	130899.613248	1369	12.1889950238	1549	11.5194653194	10.0197335266	1549	10.0197335266	130899.613248	247407.813965	295685.308826	12.1889950238	247407.813965	10.0197335266
ENSG00000263565.1	0.0	0	0	0	0.0	0	0.0	0.0	0.0	0.0	0	0	0.0	0.0	0	0.0	0	0.0	0.0	0	0.0	0.0	0.0	0.0	0.0	0.0	0.0
ENSG00000108370.14	5405.00572714	29	62	62	0.300063716199	28	4438.22733972	5405.00572714	67942.1496566	0.516511775772	28	62	0.516511775772	67942.1496566	28	0.300063716199	29	0.516511775772	0.243656022965	29	0.243656022965	67942.1496566	4438.22733972	5405.00572714	0.300063716199	4438.22733972	0.243656022965
ENSG00000267714.1	0.0	0	1	1	0.0	0	0.0	0.0	1730.55291166	0.106022361144	0	1	0.106022361144	1730.55291166	0	0.0	0	0.106022361144	0.0	0	0.0	1730.55291166	0.0	0.0	0.0	0.0	0.0
ENSG00000207703.1	0.0	0	0	0	0.0	0	0.0	0.0	0.0	0.0	0	0	0.0	0.0	0	0.0	0	0.0	0.0	0	0.0	0.0	0.0	0.0	0.0	0.0	0.0
ENSG00000225462.1	0.0	0	0	0	0.0	0	0.0	0.0	2262.16066883	0.051971745659	0	0	0.051971745659	2262.16066883	0	0.0	0	0.051971745659	0.0543633947232	0	0.0543633947232	2262.16066883	0.0	0.0	0.0	0.0	0.0543633947232
ENSG00000266989.1	741.720636114	2	2	2	0.0	0	1384.20709676	741.720636114	0.0	0.24321609064	0	2	0.24321609064	0.0	0	0.0	2	0.24321609064	0.0	2	0.0	0.0	1384.20709676	741.720636114	0.0	1384.20709676	0.0
ENSG00000241112.1	44420.0545441	15	46	46	0.135198408283	9	4317.56185555	44420.0545441	4245.51532065	1.08375661217	9	46	1.08375661217	4245.51532065	9	0.135198408283	15	1.08375661217	1.85915188917	15	1.85915188917	4245.51532065	4317.56185555	44420.0545441	0.135198408283	4317.56185555	1.85915188917
ENSG00000123352.16	135732.27388	1821	979	979	5.57076739672	2794	218021.724365	135732.27388	138494.833895	3.57786717999	2794	979	3.57786717999	138494.833895	2794	5.57076739672	1821	3.57786717999	16.5902059231	1821	16.5902059231	138494.833895	218021.724365	135732.27388	5.57076739672	218021.724365	16.5902059231
ENSG00000110852.4	118913.732066	2956	1265	1265	4.60638094634	3472	172743.063886	118913.732066	245675.536548	66.6055943922	3472	1265	66.6055943922	245675.536548	3472	4.60638094634	2956	66.6055943922	16.2883693944	2956	16.2883693944	245675.536548	172743.063886	118913.732066	4.60638094634	172743.063886	16.2883693944
ENSG00000260615.1	840.931676614	5	13	13	0.368566361433	10	21186.3035256	840.931676614	20575.5760197	0.472711164338	10	13	0.472711164338	20575.5760197	10	0.368566361433	5	0.472711164338	0.70049138551	5	0.70049138551	20575.5760197	21186.3035256	840.931676614	0.368566361433	21186.3035256	0.70049138551
ENSG00000251113.2	0.0	0	0	0	0.0	0	0.0	0.0	0.0	0.0102225417081	0	0	0.0102225417081	0.0	0	0.0	0	0.0102225417081	0.0106929652431	0	0.0106929652431	0.0	0.0	0.0	0.0	0.0	0.0106929652431
ENSG00000204778.4	13908.1112256	35	12	12	0.26503016219	7	2256.99722037	13908.1112256	33290.0254761	0.623184870849	7	12	0.623184870849	33290.0254761	7	0.26503016219	35	0.623184870849	0.800013376698	35	0.800013376698	33290.0254761	2256.99722037	13908.1112256	0.26503016219	2256.99722037	0.800013376698
ENSG00000254583.1	561.813928631	0	0	0	0.0	0	0.0	561.813928631	0.0	0.0	0	0	0.0	0.0	0	0.0	0	0.0	0.0	0	0.0	0.0	0.0	561.813928631	0.0	0.0	0.0
ENSG00000244582.2	1578.00326568	1	4	4	0.23053752488	13	4417.33021715	1578.00326568	45849.3102092	0.887039674913	13	4	0.887039674913	45849.3102092	13	0.23053752488	1	0.887039674913	0.502590667152	1	0.502590667152	45849.3102092	4417.33021715	1578.00326568	0.23053752488	4417.33021715	0.502590667152
ENSG00000275854.1	14629.4502483	28	26	26	0.791585755745	18	10617.3039556	14629.4502483	34800.4484286	0.431486353495	18	26	0.431486353495	34800.4484286	18	0.791585755745	28	0.431486353495	0.292045213513	28	0.292045213513	34800.4484286	10617.3039556	14629.4502483	0.791585755745	10617.3039556	0.292045213513
ENSG00000232522.1	1095.65371974	0	0	0	0.0	0	0.0	1095.65371974	0.0	0.0	0	0	0.0	0.0	0	0.0	0	0.0	0.0	0	0.0	0.0	0.0	1095.65371974	0.0	0.0	0.0
ENSG00000250264.1	878.548213719	5	4	4	0.0320877553114	1	683.148419288	878.548213719	223.916273227	0.0274364705364	1	4	0.0274364705364	223.916273227	1	0.0320877553114	5	0.0274364705364	0.0502233358275	5	0.0502233358275	223.916273227	683.148419288	878.548213719	0.0320877553114	683.148419288	0.0502233358275
ENSG00000149380.10	31911.5636713	36	110	110	3.08160642356	61	34755.0267281	31911.5636713	502050.27785	0.236031322827	61	110	0.236031322827	502050.27785	61	3.08160642356	36	0.236031322827	0.459898860573	36	0.459898860573	502050.27785	34755.0267281	31911.5636713	3.08160642356	34755.0267281	0.459898860573
ENSG00000118181.9	8303174.33576	12613	19287	19287	139.863073744	9653	3526430.17882	8303174.33576	12071631.7679	402.596048853	9653	19287	402.596048853	12071631.7679	9653	139.863073744	12613	402.596048853	271.550567217	12613	271.550567217	12071631.7679	3526430.17882	8303174.33576	139.863073744	3526430.17882	271.550567217
ENSG00000226352.2	11587.412278	2	16	16	0.461688181475	10	3931.7371791	11587.412278	3221.77403766	0.394764110644	10	16	0.394764110644	3221.77403766	10	0.461688181475	2	0.394764110644	0.0516163082877	2	0.0516163082877	3221.77403766	3931.7371791	11587.412278	0.461688181475	3931.7371791	0.0516163082877
ENSG00000263666.1	0.0	0	1	1	0.0	0	2737.65403582	0.0	0.0	0.0	0	1	0.0	0.0	0	0.0	0	0.0	0.0	0	0.0	0.0	2737.65403582	0.0	0.0	2737.65403582	0.0
ENSG00000171408.12	2997.56927108	88	60	60	0.982905616084	37	18274.0478778	2997.56927108	72222.7892747	0.143538514499	37	60	0.143538514499	72222.7892747	37	0.982905616084	88	0.143538514499	0.159935900419	88	0.159935900419	72222.7892747	18274.0478778	2997.56927108	0.982905616084	18274.0478778	0.159935900419
ENSG00000243609.1	1404.53482158	0	7	7	0.0	1	436.859686566	1404.53482158	715.949786146	0.0219313394802	1	7	0.0219313394802	715.949786146	1	0.0	0	0.0219313394802	0.114702907306	0	0.114702907306	715.949786146	436.859686566	1404.53482158	0.0	436.859686566	0.114702907306
ENSG00000157637.11	281454.143123	2602	3560	3560	21.129394578	5288	699458.897677	281454.143123	1626015.49432	13.3912315464	5288	3560	13.3912315464	1626015.49432	5288	21.129394578	2602	13.3912315464	15.7782144	2602	15.7782144	1626015.49432	699458.897677	281454.143123	21.129394578	699458.897677	15.7782144
ENSG00000080189.13	271263.633772	3183	2168	2168	7.96505952106	1958	268844.516624	271263.633772	450891.205563	7.68105046991	1958	2168	7.68105046991	450891.205563	1958	7.96505952106	3183	7.68105046991	12.2871992412	3183	12.2871992412	450891.205563	268844.516624	271263.633772	7.96505952106	268844.516624	12.2871992412
ENSG00000168209.4	7218334.40773	59891	39951	39951	25.7411725515	16796	1805893.8838	7218334.40773	455005.918609	87.7749751787	16796	39951	87.7749751787	455005.918609	16796	25.7411725515	59891	87.7749751787	388.503562561	59891	388.503562561	455005.918609	1805893.8838	7218334.40773	25.7411725515	1805893.8838	388.503562561
ENSG00000205215.7	0.0	0	0	0	0.0	0	0.0	0.0	0.0	0.0	0	0	0.0	0.0	0	0.0	0	0.0	0.0	0	0.0	0.0	0.0	0.0	0.0	0.0	0.0
ENSG00000185267.8	3885.36637891	72	51	51	0.450765379721	65	4691.7671589	3885.36637891	10834.6792218	0.406837104218	65	51	0.406837104218	10834.6792218	65	0.450765379721	72	0.406837104218	0.627139634914	72	0.627139634914	10834.6792218	4691.7671589	3885.36637891	0.450765379721	4691.7671589	0.627139634914
ENSG00000274951.1	0.0	0	0	0	0.0	0	0.0	0.0	0.0	0.0	0	0	0.0	0.0	0	0.0	0	0.0	0.0	0	0.0	0.0	0.0	0.0	0.0	0.0	0.0
ENSG00000187239.15	87197.3522731	1277	1674	1674	6.15910688156	2135	103427.325085	87197.3522731	115999.486078	8.07657464006	2135	1674	8.07657464006	115999.486078	2135	6.15910688156	1277	8.07657464006	2.20542408138	1277	2.20542408138	115999.486078	103427.325085	87197.3522731	6.15910688156	103427.325085	2.20542408138
ENSG00000183640.5	0.0	0	0	0	0.0	0	0.0	0.0	0.0	0.0	0	0	0.0	0.0	0	0.0	0	0.0	0.0	0	0.0	0.0	0.0	0.0	0.0	0.0	0.0
ENSG00000252169.1	3845.42543384	0	0	0	0.0	0	0.0	3845.42543384	0.0	0.180135079614	0	0	0.180135079614	0.0	0	0.0	0	0.180135079614	0.0	0	0.0	0.0	0.0	3845.42543384	0.0	0.0	0.0
ENSG00000181666.16	67525.3075904	52	407	407	2.75145559769	1008	53464.6387919	67525.3075904	98131.936244	1.81082895735	1008	407	1.81082895735	98131.936244	1008	2.75145559769	52	1.81082895735	2.68631246986	52	2.68631246986	98131.936244	53464.6387919	67525.3075904	2.75145559769	53464.6387919	2.68631246986
ENSG00000250895.1	828.616777584	1	2	2	0.0	0	773.186809278	828.616777584	2534.28250661	0.0	0	2	0.0	2534.28250661	0	0.0	1	0.0	0.0812038992309	1	0.0812038992309	2534.28250661	773.186809278	828.616777584	0.0	773.186809278	0.0812038992309
ENSG00000254804.1	0.0	0	0	0	0.0	0	0.0	0.0	0.0	0.0	0	0	0.0	0.0	0	0.0	0	0.0	0.0	0	0.0	0.0	0.0	0.0	0.0	0.0	0.0
ENSG00000138593.7	76993.8250474	2026	973	973	5.20844135846	1187	86713.3584042	76993.8250474	30705.925039	0.908606394219	1187	973	0.908606394219	30705.925039	1187	5.20844135846	2026	0.908606394219	2.20425786104	2026	2.20425786104	30705.925039	86713.3584042	76993.8250474	5.20844135846	86713.3584042	2.20425786104
ENSG00000225976.5	0.0	0	0	0	0.0	1	0.0	0.0	5047.44599233	0.154615943336	1	0	0.154615943336	5047.44599233	1	0.0	0	0.154615943336	0.0	0	0.0	5047.44599233	0.0	0.0	0.0	0.0	0.0
ENSG00000211530.1	0.0	0	0	0	0.0	0	0.0	0.0	0.0	0.0	0	0	0.0	0.0	0	0.0	0	0.0	0.0	0	0.0	0.0	0.0	0.0	0.0	0.0	0.0
ENSG00000254661.2	0.0	0	2	2	0.0	0	0.0	0.0	0.0	0.0	0	2	0.0	0.0	0	0.0	0	0.0	0.0	0	0.0	0.0	0.0	0.0	0.0	0.0	0.0
ENSG00000268685.1	0.0	0	0	0	0.0	0	0.0	0.0	0.0	0.0	0	0	0.0	0.0	0	0.0	0	0.0	0.0	0	0.0	0.0	0.0	0.0	0.0	0.0	0.0
ENSG00000252347.1	3701.67121201	0	0	0	0.0	0	0.0	3701.67121201	0.0	0.173401057946	0	0	0.173401057946	0.0	0	0.0	0	0.173401057946	0.181380672114	0	0.181380672114	0.0	0.0	3701.67121201	0.0	0.0	0.181380672114
ENSG00000207258.1	0.0	0	1	1	0.0	0	0.0	0.0	0.0	0.165659939288	0	1	0.165659939288	0.0	0	0.0	0	0.165659939288	0.0	0	0.0	0.0	0.0	0.0	0.0	0.0	0.0
ENSG00000271981.1	0.0	0	0	0	0.0	0	0.0	0.0	0.0	0.0	0	0	0.0	0.0	0	0.0	0	0.0	0.0	0	0.0	0.0	0.0	0.0	0.0	0.0	0.0
ENSG00000197885.9	52232.6805113	321	374	374	1.79942736091	198	44375.5352566	52232.6805113	41681.7595911	2.95430866679	198	374	2.95430866679	41681.7595911	198	1.79942736091	321	2.95430866679	3.00084999683	321	3.00084999683	41681.7595911	44375.5352566	52232.6805113	1.79942736091	44375.5352566	3.00084999683
ENSG00000279151.1	0.0	2	0	0	0.0	0	0.0	0.0	0.0	0.0913985871934	0	0	0.0913985871934	0.0	0	0.0	2	0.0913985871934	0.0	2	0.0	0.0	0.0	0.0	0.0	0.0	0.0
ENSG00000281475.1	0.0	0	0	0	0.0	0	0.0	0.0	0.0	0.0	0	0	0.0	0.0	0	0.0	0	0.0	0.0	0	0.0	0.0	0.0	0.0	0.0	0.0	0.0
ENSG00000221539.1	139162.828538	45	36	36	5.86468771063	9	19977.4753965	139162.828538	139145.808437	18.3031846435	9	36	18.3031846435	139145.808437	9	5.86468771063	45	18.3031846435	5.50759959784	45	5.50759959784	139145.808437	19977.4753965	139162.828538	5.86468771063	19977.4753965	5.50759959784
ENSG00000198054.10	3497.97870646	0	136	136	0.0	0	753.226823713	3497.97870646	0.0	0.050418242392	0	136	0.050418242392	0.0	0	0.0	0	0.050418242392	0.0	0	0.0	0.0	753.226823713	3497.97870646	0.0	753.226823713	0.0
ENSG00000100034.12	106375.229962	1277	1304	1304	5.52939097597	2338	113224.516289	106375.229962	260586.97667	3.40421892497	2338	1304	3.40421892497	260586.97667	2338	5.52939097597	1277	3.40421892497	3.86499312583	1277	3.86499312583	260586.97667	113224.516289	106375.229962	5.52939097597	113224.516289	3.86499312583
ENSG00000230392.1	272.500047943	3	1	1	0.0199053728053	1	127.135636338	272.500047943	0.0	0.0	1	1	0.0	0.0	1	0.0199053728053	3	0.0	1.32188886116	3	1.32188886116	0.0	127.135636338	272.500047943	0.0199053728053	127.135636338	1.32188886116
ENSG00000121350.14	33208.3551876	1063	489	489	1.32912433449	678	30599.5601313	33208.3551876	25074.12472	2.26860074064	678	489	2.26860074064	25074.12472	678	1.32912433449	1063	2.26860074064	0.681389365092	1063	0.681389365092	25074.12472	30599.5601313	33208.3551876	1.32912433449	30599.5601313	0.681389365092
ENSG00000130244.11	58145.5422548	1221	647	647	2.50437556117	790	37135.1635959	58145.5422548	173751.577135	3.7769601469	790	647	3.7769601469	173751.577135	790	2.50437556117	1221	3.7769601469	2.30039449637	1221	2.30039449637	173751.577135	37135.1635959	58145.5422548	2.50437556117	37135.1635959	2.30039449637
ENSG00000259289.2	0.0	1	0	0	0.0	0	514.024054013	0.0	0.0	0.0258051643954	0	0	0.0258051643954	0.0	0	0.0	1	0.0258051643954	0.0	1	0.0	0.0	514.024054013	0.0	0.0	514.024054013	0.0
ENSG00000238275.2	0.0	0	0	0	0.0	0	0.0	0.0	0.0	0.0	0	0	0.0	0.0	0	0.0	0	0.0	0.0	0	0.0	0.0	0.0	0.0	0.0	0.0	0.0
ENSG00000271705.1	0.0	0	0	0	0.0	0	0.0	0.0	0.0	0.0	0	0	0.0	0.0	0	0.0	0	0.0	0.0	0	0.0	0.0	0.0	0.0	0.0	0.0	0.0
ENSG00000231546.1	2250.44783912	0	2	2	0.046968278202	1	599.972881226	2250.44783912	1966.53739961	0.0301199889615	1	2	0.0301199889615	1966.53739961	1	0.046968278202	0	0.0301199889615	0.063012116611	0	0.063012116611	1966.53739961	599.972881226	2250.44783912	0.046968278202	599.972881226	0.063012116611
ENSG00000203883.6	39097.9092393	84	689	689	7.15550631476	270	110438.784991	39097.9092393	370109.934673	12.7508384171	270	689	12.7508384171	370109.934673	270	7.15550631476	84	12.7508384171	1.47848601507	84	1.47848601507	370109.934673	110438.784991	39097.9092393	7.15550631476	110438.784991	1.47848601507
ENSG00000145217.12	8119.01610349	18	72	72	0.363930306572	118	7489.80821119	8119.01610349	19752.4091943	0.293889144565	118	72	0.293889144565	19752.4091943	118	0.363930306572	18	0.293889144565	0.162748276027	18	0.162748276027	19752.4091943	7489.80821119	8119.01610349	0.363930306572	7489.80821119	0.162748276027
ENSG00000221358.1	0.0	0	0	0	0.0	0	0.0	0.0	0.0	0.0	0	0	0.0	0.0	0	0.0	0	0.0	0.0	0	0.0	0.0	0.0	0.0	0.0	0.0	0.0
ENSG00000222518.1	0.0	0	0	0	0.0	0	0.0	0.0	0.0	0.0	0	0	0.0	0.0	0	0.0	0	0.0	0.213271779299	0	0.213271779299	0.0	0.0	0.0	0.0	0.0	0.213271779299
ENSG00000143028.8	5197.09781066	5	8	8	0.722763935875	18	8300.00334098	5197.09781066	3056.74246318	0.0374542784764	18	8	0.0374542784764	3056.74246318	18	0.722763935875	5	0.0374542784764	0.0440750914069	5	0.0440750914069	3056.74246318	8300.00334098	5197.09781066	0.722763935875	8300.00334098	0.0440750914069
ENSG00000223709.5	0.0	0	0	0	0.0	0	0.0	0.0	2317.11369196	0.0	0	0	0.0	2317.11369196	0	0.0	0	0.0	0.0	0	0.0	2317.11369196	0.0	0.0	0.0	0.0	0.0
ENSG00000261002.4	5612.45291052	9	7	7	0.0878515972848	5	1496.28864306	5612.45291052	0.0	0.0187792643727	5	7	0.0187792643727	0.0	5	0.0878515972848	9	0.0187792643727	0.0196434533565	9	0.0196434533565	0.0	1496.28864306	5612.45291052	0.0878515972848	1496.28864306	0.0196434533565
ENSG00000108784.8	221640.644438	1810	1080	1080	19.6575065177	906	386561.488806	221640.644438	998265.184075	8.31961420798	906	1080	8.31961420798	998265.184075	906	19.6575065177	1810	8.31961420798	7.57831875422	1810	7.57831875422	998265.184075	386561.488806	221640.644438	19.6575065177	386561.488806	7.57831875422
ENSG00000224769.1	4479.46284168	315	63	63	0.482207656208	70	2419.89062094	4479.46284168	360.531856595	0.287143894766	70	63	0.287143894766	360.531856595	70	0.482207656208	315	0.287143894766	0.34656664136	315	0.34656664136	360.531856595	2419.89062094	4479.46284168	0.482207656208	2419.89062094	0.34656664136
ENSG00000229345.1	0.0	0	0	0	0.0	0	935.653910975	0.0	0.0	0.0	0	0	0.0	0.0	0	0.0	0	0.0	0.0	0	0.0	0.0	935.653910975	0.0	0.0	935.653910975	0.0
ENSG00000222356.1	0.0	0	0	0	0.0	0	0.0	0.0	0.0	0.0	0	0	0.0	0.0	0	0.0	0	0.0	0.0	0	0.0	0.0	0.0	0.0	0.0	0.0	0.0
ENSG00000221516.1	0.0	0	0	0	0.0	0	0.0	0.0	0.0	0.0	0	0	0.0	0.0	0	0.0	0	0.0	0.0	0	0.0	0.0	0.0	0.0	0.0	0.0	0.0
ENSG00000232548.1	0.0	0	0	0	0.0	0	0.0	0.0	0.0	0.0	0	0	0.0	0.0	0	0.0	0	0.0	0.0	0	0.0	0.0	0.0	0.0	0.0	0.0	0.0
ENSG00000186795.1	0.0	0	0	0	0.0	0	0.0	0.0	0.0	0.0	0	0	0.0	0.0	0	0.0	0	0.0	0.0	0	0.0	0.0	0.0	0.0	0.0	0.0	0.0
ENSG00000011600.10	2012709.23917	663	1340	1340	69.9227684062	283	769320.022766	2012709.23917	1021732.17662	150.84515539	283	1340	150.84515539	1021732.17662	283	69.9227684062	663	150.84515539	7.70317915086	663	7.70317915086	1021732.17662	769320.022766	2012709.23917	69.9227684062	769320.022766	7.70317915086
ENSG00000224388.1	0.0	0	0	0	0.0	0	0.0	0.0	0.0	0.0	0	0	0.0	0.0	0	0.0	0	0.0	0.0	0	0.0	0.0	0.0	0.0	0.0	0.0	0.0
ENSG00000279217.1	190.239586784	3	11	11	0.00794084242417	1	76.0772529508	190.239586784	41.5598681954	0.0101846648554	1	11	0.0101846648554	41.5598681954	1	0.00794084242417	3	0.0101846648554	0.0	3	0.0	41.5598681954	76.0772529508	190.239586784	0.00794084242417	76.0772529508	0.0
ENSG00000170631.13	41143.1884492	709	373	373	1.51927178297	947	74805.8607075	41143.1884492	69972.2320113	1.88125413583	947	373	1.88125413583	69972.2320113	947	1.51927178297	709	1.88125413583	1.60835509865	709	1.60835509865	69972.2320113	74805.8607075	41143.1884492	1.51927178297	74805.8607075	1.60835509865
ENSG00000142494.12	2285.4696712	79	64	64	0.779087033285	575	2843.44552767	2285.4696712	30713.6073672	1.10629207926	575	64	1.10629207926	30713.6073672	575	0.779087033285	79	1.10629207926	1.46262151703	79	1.46262151703	30713.6073672	2843.44552767	2285.4696712	0.779087033285	2843.44552767	1.46262151703
ENSG00000101440.8	1018.19747991	4	6	6	0.223129506728	18	1900.17118167	1018.19747991	11677.8956121	0.476964349621	18	6	0.476964349621	11677.8956121	18	0.223129506728	4	0.476964349621	0.249456708434	4	0.249456708434	11677.8956121	1900.17118167	1018.19747991	0.223129506728	1900.17118167	0.249456708434
ENSG00000261126.6	1136.26718617	18	63	63	0.109212061651	25	279.015019504	1136.26718617	2377.77917803	0.168086183303	25	63	0.168086183303	2377.77917803	25	0.109212061651	18	0.168086183303	0.0146517680177	18	0.0146517680177	2377.77917803	279.015019504	1136.26718617	0.109212061651	279.015019504	0.0146517680177
ENSG00000265129.1	0.0	0	0	0	0.0	0	0.0	0.0	0.0	0.0	0	0	0.0	0.0	0	0.0	0	0.0	0.0	0	0.0	0.0	0.0	0.0	0.0	0.0	0.0
ENSG00000138622.3	383.584911151	0	4	4	0.0	2	51.1321658599	383.584911151	1256.9732687	0.0	2	4	0.0	1256.9732687	2	0.0	0	0.0	0.0134253817904	0	0.0134253817904	1256.9732687	51.1321658599	383.584911151	0.0	51.1321658599	0.0134253817904
ENSG00000104341.15	1101141.24159	9888	5763	5763	50.6521661269	12917	2245822.54262	1101141.24159	1140909.09349	57.3969976699	12917	5763	57.3969976699	1140909.09349	12917	50.6521661269	9888	57.3969976699	152.056574613	9888	152.056574613	1140909.09349	2245822.54262	1101141.24159	50.6521661269	2245822.54262	152.056574613
ENSG00000271907.1	0.0	0	0	0	0.0	0	0.0	0.0	0.0	0.0	0	0	0.0	0.0	0	0.0	0	0.0	0.0	0	0.0	0.0	0.0	0.0	0.0	0.0	0.0
ENSG00000171540.7	355.945917488	0	0	0	0.0	3	0.0	355.945917488	1224.72290984	0.00416848195917	3	0	0.00416848195917	1224.72290984	3	0.0	0	0.00416848195917	0.0130809246795	0	0.0130809246795	1224.72290984	0.0	355.945917488	0.0	0.0	0.0130809246795
ENSG00000221615.1	0.0	0	0	0	0.0	0	0.0	0.0	0.0	0.0	0	0	0.0	0.0	0	0.0	0	0.0	0.0	0	0.0	0.0	0.0	0.0	0.0	0.0	0.0
ENSG00000235390.4	0.0	0	0	0	0.0	0	0.0	0.0	0.0	0.0602399779229	0	0	0.0602399779229	0.0	0	0.0	0	0.0602399779229	0.0	0	0.0	0.0	0.0	0.0	0.0	0.0	0.0
ENSG00000261775.1	1097.17124567	7	1	1	0.0	9	2047.55287997	1097.17124567	5033.46414747	0.308375288647	9	1	0.308375288647	5033.46414747	9	0.0	7	0.308375288647	0.215044120955	7	0.215044120955	5033.46414747	2047.55287997	1097.17124567	0.0	2047.55287997	0.215044120955
ENSG00000264142.1	0.0	0	0	0	0.0	1	0.0	0.0	0.0	0.0	1	0	0.0	0.0	1	0.0	0	0.0	0.0	0	0.0	0.0	0.0	0.0	0.0	0.0	0.0
ENSG00000239839.4	601.943494962	2	3	3	0.0	0	1685.03021961	601.943494962	920.506867902	0.0	0	3	0.0	920.506867902	0	0.0	2	0.0	0.0589900666145	2	0.0589900666145	920.506867902	1685.03021961	601.943494962	0.0	1685.03021961	0.0589900666145
ENSG00000123983.12	334697.544038	3981	3611	3611	13.3912529499	4852	244925.503953	334697.544038	76882.9204467	7.90078928127	4852	3611	7.90078928127	76882.9204467	4852	13.3912529499	3981	7.90078928127	9.21063078232	3981	9.21063078232	76882.9204467	244925.503953	334697.544038	13.3912529499	244925.503953	9.21063078232
ENSG00000185610.6	0.0	0	3	3	0.0515546318112	1	131.71179431	0.0	863.426256706	0.0	1	3	0.0	863.426256706	1	0.0515546318112	0	0.0	0.0	0	0.0	863.426256706	131.71179431	0.0	0.0515546318112	131.71179431	0.0
ENSG00000144671.9	1298.97399186	11	8	8	0.0948864477916	2	606.039838483	1298.97399186	662.141042995	0.0507076064506	2	8	0.0507076064506	662.141042995	2	0.0948864477916	11	0.0507076064506	0.00530410820339	11	0.00530410820339	662.141042995	606.039838483	1298.97399186	0.0948864477916	606.039838483	0.00530410820339
ENSG00000109606.11	388605.634408	5031	4328	4328	16.2776100758	8703	424327.990186	388605.634408	99291.5864406	13.650606318	8703	4328	13.650606318	99291.5864406	8703	16.2776100758	5031	13.650606318	19.4457769677	5031	19.4457769677	99291.5864406	424327.990186	388605.634408	16.2776100758	424327.990186	19.4457769677
ENSG00000251075.1	0.0	0	0	0	0.0	1	0.0	0.0	0.0	0.0	1	0	0.0	0.0	1	0.0	0	0.0	0.0	0	0.0	0.0	0.0	0.0	0.0	0.0	0.0
ENSG00000259255.1	0.0	0	0	0	0.0	0	0.0	0.0	0.0	0.0	0	0	0.0	0.0	0	0.0	0	0.0	0.0	0	0.0	0.0	0.0	0.0	0.0	0.0	0.0
ENSG00000234810.1	0.0	1	2	2	0.0	0	0.0	0.0	8348.22472765	0.0045665550579	0	2	0.0045665550579	8348.22472765	0	0.0	1	0.0045665550579	0.0	1	0.0	8348.22472765	0.0	0.0	0.0	0.0	0.0
ENSG00000066583.10	137810.92953	818	797	797	4.89167354339	1657	96205.9607689	137810.92953	134251.656291	9.36303145519	1657	797	9.36303145519	134251.656291	1657	4.89167354339	818	9.36303145519	10.7042645105	818	10.7042645105	134251.656291	96205.9607689	137810.92953	4.89167354339	96205.9607689	10.7042645105
ENSG00000141446.9	74751.6380571	1152	977	977	3.85729649349	975	92745.2784127	74751.6380571	26459.0020627	3.9156896996	975	977	3.9156896996	26459.0020627	975	3.85729649349	1152	3.9156896996	4.62438392859	1152	4.62438392859	26459.0020627	92745.2784127	74751.6380571	3.85729649349	92745.2784127	4.62438392859
ENSG00000252246.1	3600.71654259	0	0	0	0.0	0	0.0	3600.71654259	0.0	0.0	0	0	0.0	0.0	0	0.0	0	0.0	0.0	0	0.0	0.0	0.0	3600.71654259	0.0	0.0	0.0
ENSG00000222111.1	0.0	0	2	2	0.0	0	0.0	0.0	0.0	0.0	0	2	0.0	0.0	0	0.0	0	0.0	0.0	0	0.0	0.0	0.0	0.0	0.0	0.0	0.0
ENSG00000067829.17	658916.549495	4495	3198	3198	20.7329769592	6254	615926.815978	658916.549495	1484027.14631	24.6247372102	6254	3198	24.6247372102	1484027.14631	6254	20.7329769592	4495	24.6247372102	34.4581887242	4495	34.4581887242	1484027.14631	615926.815978	658916.549495	20.7329769592	615926.815978	34.4581887242
ENSG00000228051.1	0.0	0	0	0	0.0	1	0.0	0.0	0.0	0.0	1	0	0.0	0.0	1	0.0	0	0.0	0.0203328778588	0	0.0203328778588	0.0	0.0	0.0	0.0	0.0	0.0203328778588
ENSG00000170113.14	60868.6645884	1835	1328	1328	3.64815033696	2716	77230.164369	60868.6645884	13784.7490549	1.39687507427	2716	1328	1.39687507427	13784.7490549	2716	3.64815033696	1835	1.39687507427	2.90223669229	1835	2.90223669229	13784.7490549	77230.164369	60868.6645884	3.64815033696	77230.164369	2.90223669229
ENSG00000279339.1	959.692536447	3	5	5	0.0100146969098	2	383.783276049	959.692536447	1886.89569807	0.0513780912434	2	5	0.0513780912434	1886.89569807	2	0.0100146969098	3	0.0513780912434	0.0	3	0.0	1886.89569807	383.783276049	959.692536447	0.0100146969098	383.783276049	0.0
ENSG00000279878.1	4868.00783971	23	9	9	0.549555094226	0	4955.30674639	4868.00783971	0.0	0.0	0	9	0.0	0.0	0	0.549555094226	23	0.0	0.0650538499984	23	0.0650538499984	0.0	4955.30674639	4868.00783971	0.549555094226	4955.30674639	0.0650538499984
ENSG00000258311.4	3498.13202571	37	54	54	0.313228904887	71	4738.24736968	3498.13202571	9145.79957584	0.243156697211	71	54	0.243156697211	9145.79957584	71	0.313228904887	37	0.243156697211	0.663512202263	37	0.663512202263	9145.79957584	4738.24736968	3498.13202571	0.313228904887	4738.24736968	0.663512202263
ENSG00000165702.11	275.820905073	2	23	23	0.0	2	386.054973714	275.820905073	0.0	0.0387616571036	2	23	0.0387616571036	0.0	2	0.0	2	0.0387616571036	0.0	2	0.0	0.0	386.054973714	275.820905073	0.0	386.054973714	0.0
ENSG00000251248.1	0.0	0	0	0	0.0	0	839.962033716	0.0	0.0	0.0	0	0	0.0	0.0	0	0.0	0	0.0	0.0	0	0.0	0.0	839.962033716	0.0	0.0	839.962033716	0.0
ENSG00000122691.11	189759.355816	106	599	599	8.15459873115	223	136344.058596	189759.355816	4415633.86438	3.43151567304	223	599	3.43151567304	4415633.86438	223	8.15459873115	106	3.43151567304	6.36741622631	106	6.36741622631	4415633.86438	136344.058596	189759.355816	8.15459873115	136344.058596	6.36741622631
ENSG00000243968.2	0.0	0	0	0	0.0	0	0.0	0.0	0.0	0.0	0	0	0.0	0.0	0	0.0	0	0.0	0.0	0	0.0	0.0	0.0	0.0	0.0	0.0	0.0
ENSG00000221793.1	0.0	0	0	0	0.0	0	0.0	0.0	0.0	0.0	0	0	0.0	0.0	0	0.0	0	0.0	0.0	0	0.0	0.0	0.0	0.0	0.0	0.0	0.0
ENSG00000086200.15	64139.5542222	919	900	900	2.42510800045	2620	68181.7457713	64139.5542222	46993.4626872	2.30078366608	2620	900	2.30078366608	46993.4626872	2620	2.42510800045	919	2.30078366608	2.50704653665	919	2.50704653665	46993.4626872	68181.7457713	64139.5542222	2.42510800045	68181.7457713	2.50704653665
ENSG00000167196.12	107075.460251	1318	730	730	2.02627429414	1270	60041.2837685	107075.460251	33516.0306663	3.01420757659	1270	730	3.01420757659	33516.0306663	1270	2.02627429414	1318	3.01420757659	2.9496079849	1318	2.9496079849	33516.0306663	60041.2837685	107075.460251	2.02627429414	60041.2837685	2.9496079849
ENSG00000099804.7	885065.016827	2236	1723	1723	18.0232552984	2097	560648.732751	885065.016827	2320578.87351	74.47334604	2097	1723	74.47334604	2320578.87351	2097	18.0232552984	2236	74.47334604	35.9901612952	2236	35.9901612952	2320578.87351	560648.732751	885065.016827	18.0232552984	560648.732751	35.9901612952
ENSG00000178623.10	11518.8967014	16	90	90	0.517361721928	43	5737.29225623	11518.8967014	19876.3642535	1.17032936476	43	90	1.17032936476	19876.3642535	43	0.517361721928	16	1.17032936476	0.0648322740372	16	0.0648322740372	19876.3642535	5737.29225623	11518.8967014	0.517361721928	5737.29225623	0.0648322740372
ENSG00000265883.1	0.0	0	0	0	0.0	0	0.0	0.0	0.0	0.0	0	0	0.0	0.0	0	0.0	0	0.0	0.0	0	0.0	0.0	0.0	0.0	0.0	0.0	0.0
ENSG00000164172.17	103204.564331	754	840	840	3.62498201455	1634	66106.828943	103204.564331	76492.7422598	3.02234293229	1634	840	3.02234293229	76492.7422598	1634	3.62498201455	754	3.02234293229	5.85138273413	754	5.85138273413	76492.7422598	66106.828943	103204.564331	3.62498201455	66106.828943	5.85138273413
ENSG00000151240.14	14816.145439	1321	738	738	4.84000249725	1271	58863.6962383	14816.145439	99142.9098958	0.84277184727	1271	738	0.84277184727	99142.9098958	1271	4.84000249725	1321	0.84277184727	1.02585014195	1321	1.02585014195	99142.9098958	58863.6962383	14816.145439	4.84000249725	58863.6962383	1.02585014195
ENSG00000274471.1	30950.6665439	23	154	154	2.22809426651	64	5859.757789	30950.6665439	8917.34512801	1.05061796151	64	154	1.05061796151	8917.34512801	64	2.22809426651	23	1.05061796151	0.0	23	0.0	8917.34512801	5859.757789	30950.6665439	2.22809426651	5859.757789	0.0
ENSG00000222042.1	519.107234188	0	0	0	0.0	0	0.0	519.107234188	0.0	0.0486341106167	0	0	0.0486341106167	0.0	0	0.0	0	0.0486341106167	0.0	0	0.0	0.0	0.0	519.107234188	0.0	0.0	0.0
ENSG00000248322.1	0.0	0	0	0	0.0	0	0.0	0.0	0.0	0.0	0	0	0.0	0.0	0	0.0	0	0.0	0.0	0	0.0	0.0	0.0	0.0	0.0	0.0	0.0
ENSG00000279558.1	0.0	0	0	0	0.0	0	0.0	0.0	0.0	0.0	0	0	0.0	0.0	0	0.0	0	0.0	0.0	0	0.0	0.0	0.0	0.0	0.0	0.0	0.0
ENSG00000206848.1	7403.34242402	1	7	7	0.0	0	6908.09896888	7403.34242402	0.0	0.0	0	7	0.0	0.0	0	0.0	1	0.0	0.0	1	0.0	0.0	6908.09896888	7403.34242402	0.0	6908.09896888	0.0
ENSG00000075568.15	163067.953026	3084	2161	2161	6.13853874248	2658	244149.826962	163067.953026	163959.393112	3.12065817708	2658	2161	3.12065817708	163959.393112	2658	6.13853874248	3084	3.12065817708	4.73049453329	3084	4.73049453329	163959.393112	244149.826962	163067.953026	6.13853874248	244149.826962	4.73049453329
ENSG00000235720.1	584.187049683	1	1	1	0.0	3	272.554052238	584.187049683	446.676636489	0.0	3	1	0.0	446.676636489	3	0.0	1	0.0	0.0	1	0.0	446.676636489	272.554052238	584.187049683	0.0	272.554052238	0.0
ENSG00000234862.1	902.229657597	0	0	0	0.0	4	0.0	902.229657597	1379.71188856	0.0	4	0	0.0	1379.71188856	4	0.0	0	0.0	0.0	0	0.0	1379.71188856	0.0	902.229657597	0.0	0.0	0.0
ENSG00000153498.10	0.0	0	2	2	0.0	0	0.0	0.0	0.0	0.0	0	2	0.0	0.0	0	0.0	0	0.0	0.0	0	0.0	0.0	0.0	0.0	0.0	0.0	0.0
ENSG00000135702.13	0.0	1	3	3	0.0	4	0.0	0.0	182.327970825	0.0111703270321	4	3	0.0111703270321	182.327970825	4	0.0	1	0.0111703270321	0.0116843659941	1	0.0116843659941	182.327970825	0.0	0.0	0.0	0.0	0.0116843659941
ENSG00000253321.1	692.44548896	0	0	0	0.0	0	0.0	692.44548896	0.0	0.0	0	0	0.0	0.0	0	0.0	0	0.0	0.0	0	0.0	0.0	0.0	692.44548896	0.0	0.0	0.0
ENSG00000180914.9	18163.1182266	63	24	24	0.115370905783	77	2046.87247915	18163.1182266	1610.17328953	0.279500686225	77	24	0.279500686225	1610.17328953	77	0.115370905783	63	0.279500686225	0.305261179896	63	0.305261179896	1610.17328953	2046.87247915	18163.1182266	0.115370905783	2046.87247915	0.305261179896
ENSG00000065600.11	123145.98855	1053	740	740	4.93460271383	387	86878.7086349	123145.98855	105798.902269	5.1255662753	387	740	5.1255662753	105798.902269	387	4.93460271383	1053	5.1255662753	11.3755683297	1053	11.3755683297	105798.902269	86878.7086349	123145.98855	4.93460271383	86878.7086349	11.3755683297
ENSG00000243256.1	1138.15752783	0	2	2	0.0	3	9558.18865953	1138.15752783	6961.99447218	0.0533158425295	3	2	0.0533158425295	6961.99447218	3	0.0	0	0.0533158425295	0.16730803376	0	0.16730803376	6961.99447218	9558.18865953	1138.15752783	0.0	9558.18865953	0.16730803376
ENSG00000222257.1	0.0	0	1	1	0.0	0	0.0	0.0	0.0	0.0	0	1	0.0	0.0	0	0.0	0	0.0	0.0	0	0.0	0.0	0.0	0.0	0.0	0.0	0.0
ENSG00000260026.1	782.764465781	0	0	0	0.0	0	0.0	782.764465781	0.0	0.0	0	0	0.0	0.0	0	0.0	0	0.0	0.0	0	0.0	0.0	0.0	782.764465781	0.0	0.0	0.0
ENSG00000250726.1	621.787786005	0	8	8	0.0908397468523	3	1160.38711094	621.787786005	3803.41299265	0.0582540445848	3	8	0.0582540445848	3803.41299265	3	0.0908397468523	0	0.0582540445848	0.0	0	0.0	3803.41299265	1160.38711094	621.787786005	0.0908397468523	1160.38711094	0.0
ENSG00000205822.9	0.0	0	0	0	0.0159319710201	1	0.0	0.0	0.0	0.0102169125552	1	0	0.0102169125552	0.0	1	0.0159319710201	0	0.0102169125552	0.0106870770464	0	0.0106870770464	0.0	0.0	0.0	0.0159319710201	0.0	0.0106870770464
ENSG00000228600.1	0.0	0	3	3	0.03782020833	0	0.0	0.0	0.0	0.0242534813075	0	3	0.0242534813075	0.0	0	0.03782020833	0	0.0242534813075	0.0	0	0.0	0.0	0.0	0.0	0.03782020833	0.0	0.0
ENSG00000071051.12	764074.458844	2161	3653	3653	31.3902669579	3573	431386.521396	764074.458844	433101.252104	33.3474011834	3573	3653	33.3474011834	433101.252104	3573	31.3902669579	2161	33.3474011834	14.4681720539	2161	14.4681720539	433101.252104	431386.521396	764074.458844	31.3902669579	431386.521396	14.4681720539
ENSG00000259749.1	525.303474383	0	0	0	0.0	0	0.0	525.303474383	0.0	0.0	0	0	0.0	0.0	0	0.0	0	0.0	0.0	0	0.0	0.0	0.0	525.303474383	0.0	0.0	0.0
ENSG00000254365.1	0.0	0	0	0	0.0	0	0.0	0.0	0.0	0.0	0	0	0.0	0.0	0	0.0	0	0.0	0.0	0	0.0	0.0	0.0	0.0	0.0	0.0	0.0
ENSG00000230973.1	0.0	0	0	0	0.0	0	0.0	0.0	0.0	0.0	0	0	0.0	0.0	0	0.0	0	0.0	0.0	0	0.0	0.0	0.0	0.0	0.0	0.0	0.0
ENSG00000271646.1	20413.1712902	154	165	165	1.20214773262	62	33665.5977716	20413.1712902	22746.7801812	1.31204260345	62	165	1.31204260345	22746.7801812	62	1.20214773262	154	1.31204260345	0.496242446119	154	0.496242446119	22746.7801812	33665.5977716	20413.1712902	1.20214773262	33665.5977716	0.496242446119
ENSG00000252464.1	2923.09092019	6	4	4	0.427047370811	7	1363.7759957	2923.09092019	0.0	0.0684646243552	7	4	0.0684646243552	0.0	7	0.427047370811	6	0.0684646243552	0.0716152469232	6	0.0716152469232	0.0	1363.7759957	2923.09092019	0.427047370811	1363.7759957	0.0716152469232
ENSG00000268659.2	627.700189675	0	0	0	0.0	0	0.0	627.700189675	0.0	0.0	0	0	0.0	0.0	0	0.0	0	0.0	0.0	0	0.0	0.0	0.0	627.700189675	0.0	0.0	0.0
ENSG00000197102.9	672903.527415	15292	10330	10330	40.2761918637	21900	2089572.47916	672903.527415	674698.031584	18.4765368404	21900	10330	18.4765368404	674698.031584	21900	40.2761918637	15292	18.4765368404	28.1661055637	15292	28.1661055637	674698.031584	2089572.47916	672903.527415	40.2761918637	2089572.47916	28.1661055637
ENSG00000232131.1	2371.72945919	1	1	1	0.0	0	0.0	2371.72945919	0.0	0.0	0	1	0.0	0.0	0	0.0	1	0.0	0.0	1	0.0	0.0	0.0	2371.72945919	0.0	0.0	0.0
ENSG00000279476.1	708.802469014	2	8	8	0.0310656328266	0	396.832456874	708.802469014	0.0	0.00664062748757	0	8	0.00664062748757	0.0	0	0.0310656328266	2	0.00664062748757	0.00694621757916	2	0.00694621757916	0.0	396.832456874	708.802469014	0.0310656328266	396.832456874	0.00694621757916
ENSG00000250273.1	0.0	1	0	0	0.0	0	2088.04121376	0.0	13687.9891317	0.209648736726	0	0	0.209648736726	13687.9891317	0	0.0	1	0.209648736726	0.0	1	0.0	13687.9891317	2088.04121376	0.0	0.0	2088.04121376	0.0
ENSG00000213896.4	2118.06855447	0	0	0	0.0	0	0.0	2118.06855447	0.0	0.0	0	0	0.0	0.0	0	0.0	0	0.0	0.0	0	0.0	0.0	0.0	2118.06855447	0.0	0.0	0.0
ENSG00000279167.1	0.0	0	0	0	0.0	0	0.0	0.0	0.0	0.0	0	0	0.0	0.0	0	0.0	0	0.0	0.0	0	0.0	0.0	0.0	0.0	0.0	0.0	0.0
ENSG00000104687.11	179624.253104	3498	2224	2224	24.2667986396	6828	428839.930615	179624.253104	417455.125445	18.2845174881	6828	2224	18.2845174881	417455.125445	6828	24.2667986396	3498	18.2845174881	12.332933133	3498	12.332933133	417455.125445	428839.930615	179624.253104	24.2667986396	428839.930615	12.332933133
ENSG00000273721.1	0.0	0	0	0	0.0	0	1976.3812558	0.0	3239.00277583	0.0	0	0	0.0	3239.00277583	0	0.0	0	0.0	0.0	0	0.0	3239.00277583	1976.3812558	0.0	0.0	1976.3812558	0.0
ENSG00000235459.5	4552.63011132	2	6	6	0.0831392510703	5	5310.10481085	4552.63011132	113132.410173	0.426526740236	5	6	0.426526740236	113132.410173	5	0.0831392510703	2	0.426526740236	0.780770824214	2	0.780770824214	113132.410173	5310.10481085	4552.63011132	0.0831392510703	5310.10481085	0.780770824214
ENSG00000239703.3	0.0	0	0	0	0.0	0	0.0	0.0	0.0	0.0	0	0	0.0	0.0	0	0.0	0	0.0	0.130253234337	0	0.130253234337	0.0	0.0	0.0	0.0	0.0	0.130253234337
ENSG00000183092.14	2519.94159279	27	7	7	0.106354297142	45	3657.68848274	2519.94159279	204409.787932	0.0734496775919	45	7	0.0734496775919	204409.787932	45	0.106354297142	27	0.0734496775919	0.268903962645	27	0.268903962645	204409.787932	3657.68848274	2519.94159279	0.106354297142	3657.68848274	0.268903962645
ENSG00000252236.1	0.0	0	0	0	0.0	0	0.0	0.0	0.0	0.0	0	0	0.0	0.0	0	0.0	0	0.0	0.0	0	0.0	0.0	0.0	0.0	0.0	0.0	0.0
ENSG00000266494.1	0.0	0	0	0	0.438370596552	0	5599.74689144	0.0	0.0	0.0	0	0	0.0	0.0	0	0.438370596552	0	0.0	0.0	0	0.0	0.0	5599.74689144	0.0	0.438370596552	5599.74689144	0.0
ENSG00000243073.3	0.0	0	2	2	0.0	0	0.0	0.0	0.0	0.0	0	2	0.0	0.0	0	0.0	0	0.0	0.0	0	0.0	0.0	0.0	0.0	0.0	0.0	0.0
ENSG00000227391.1	0.0	0	2	2	0.0	0	0.0	0.0	0.0	0.00483552598391	0	2	0.00483552598391	0.0	0	0.0	0	0.00483552598391	0.0	0	0.0	0.0	0.0	0.0	0.0	0.0	0.0
ENSG00000274765.1	2731.57806679	1	3	3	0.266045603425	1	1699.23353947	2731.57806679	5569.59557774	0.213263370118	1	3	0.213263370118	5569.59557774	1	0.266045603425	1	0.213263370118	0.0	1	0.0	5569.59557774	1699.23353947	2731.57806679	0.266045603425	1699.23353947	0.0
ENSG00000279349.1	0.0	1	2	2	0.0222986199402	0	284.842616443	0.0	466.815814319	0.0214496106361	0	2	0.0214496106361	466.815814319	0	0.0222986199402	1	0.0214496106361	0.0149577895308	1	0.0149577895308	466.815814319	284.842616443	0.0	0.0222986199402	284.842616443	0.0149577895308
ENSG00000270326.1	0.0	0	1	1	0.149909115919	2	19149.3935148	0.0	12553.233556	0.0	2	1	0.0	12553.233556	2	0.149909115919	0	0.0	0.201116392914	0	0.201116392914	12553.233556	19149.3935148	0.0	0.149909115919	19149.3935148	0.201116392914
ENSG00000187857.3	0.0	0	0	0	0.0	0	0.0	0.0	0.0	0.0197592259854	0	0	0.0197592259854	0.0	0	0.0	0	0.0197592259854	0.0	0	0.0	0.0	0.0	0.0	0.0	0.0	0.0
ENSG00000229502.4	388.693640515	1	2	2	0.0283929925147	0	0.0	388.693640515	0.0	0.0	0	2	0.0	0.0	0	0.0283929925147	1	0.0	0.0	1	0.0	0.0	0.0	388.693640515	0.0283929925147	0.0	0.0
ENSG00000274967.1	10609.2540987	0	0	0	0.0	0	0.0	10609.2540987	0.0	0.165659939288	0	0	0.165659939288	0.0	0	0.0	0	0.165659939288	0.0	0	0.0	0.0	0.0	10609.2540987	0.0	0.0	0.0
ENSG00000253790.1	1255.40037935	0	1	1	0.0	0	0.0	1255.40037935	0.0	0.0294039828847	0	1	0.0294039828847	0.0	0	0.0	0	0.0294039828847	0.0	0	0.0	0.0	0.0	1255.40037935	0.0	0.0	0.0
ENSG00000255298.2	0.0	0	5	5	0.0	0	0.0	0.0	0.0	0.0178231634969	0	5	0.0178231634969	0.0	0	0.0	0	0.0178231634969	0.0	0	0.0	0.0	0.0	0.0	0.0	0.0	0.0
ENSG00000121417.12	91458.2001818	471	177	177	1.85869132938	309	46701.8890746	91458.2001818	38727.676523	1.71483137154	309	177	1.71483137154	38727.676523	309	1.85869132938	471	1.71483137154	4.75195375402	471	4.75195375402	38727.676523	46701.8890746	91458.2001818	1.85869132938	46701.8890746	4.75195375402
ENSG00000006837.10	4016.50095199	57	25	25	0.208215278441	57	3143.33191551	4016.50095199	10104.79865	0.370228559116	57	25	0.370228559116	10104.79865	57	0.208215278441	57	0.370228559116	0.0825320624503	57	0.0825320624503	10104.79865	3143.33191551	4016.50095199	0.208215278441	3143.33191551	0.0825320624503
ENSG00000222939.1	0.0	0	0	0	0.0	0	0.0	0.0	0.0	0.0	0	0	0.0	0.0	0	0.0	0	0.0	0.0	0	0.0	0.0	0.0	0.0	0.0	0.0	0.0
ENSG00000268988.1	0.0	0	0	0	0.0	0	0.0	0.0	0.0	0.0	0	0	0.0	0.0	0	0.0	0	0.0	0.0	0	0.0	0.0	0.0	0.0	0.0	0.0	0.0
ENSG00000174418.7	1131.65377053	1	0	0	0.0	0	1055.95227096	1131.65377053	0.0	0.159033541717	0	0	0.159033541717	0.0	0	0.0	1	0.159033541717	0.110901325235	1	0.110901325235	0.0	1055.95227096	1131.65377053	0.0	1055.95227096	0.110901325235
ENSG00000057757.8	495370.307877	2686	2891	2891	25.5177409287	2956	634006.109621	495370.307877	759194.987318	30.190425093	2956	2891	30.190425093	759194.987318	2956	25.5177409287	2686	30.190425093	18.271323094	2686	18.271323094	759194.987318	634006.109621	495370.307877	25.5177409287	634006.109621	18.271323094
ENSG00000125899.7	0.0	0	0	0	0.0	0	0.0	0.0	0.0	0.0	0	0	0.0	0.0	0	0.0	0	0.0	0.0	0	0.0	0.0	0.0	0.0	0.0	0.0	0.0
ENSG00000212066.1	0.0	0	0	0	0.0	0	0.0	0.0	0.0	0.0	0	0	0.0	0.0	0	0.0	0	0.0	0.0	0	0.0	0.0	0.0	0.0	0.0	0.0	0.0
ENSG00000251864.1	0.0	0	1	1	0.0	0	0.0	0.0	0.0	0.0	0	1	0.0	0.0	0	0.0	0	0.0	0.0	0	0.0	0.0	0.0	0.0	0.0	0.0	0.0
ENSG00000231454.2	0.0	0	0	0	0.0	0	0.0	0.0	2132.72365873	0.0	0	0	0.0	2132.72365873	0	0.0	0	0.0	0.0	0	0.0	2132.72365873	0.0	0.0	0.0	0.0	0.0
ENSG00000229208.1	0.0	0	0	0	0.0	0	0.0	0.0	0.0	0.0	0	0	0.0	0.0	0	0.0	0	0.0	0.0	0	0.0	0.0	0.0	0.0	0.0	0.0	0.0
ENSG00000163319.9	68536.4500976	340	908	908	1.46862257809	805	62964.3549976	68536.4500976	59000.9716489	5.21614329181	805	908	5.21614329181	59000.9716489	805	1.46862257809	340	5.21614329181	3.33433289805	340	3.33433289805	59000.9716489	62964.3549976	68536.4500976	1.46862257809	62964.3549976	3.33433289805
ENSG00000214894.5	912.203638151	5	9	9	0.11994110288	3	4085.67437865	912.203638151	278.992869221	0.0940087725486	3	9	0.0940087725486	278.992869221	3	0.11994110288	5	0.0940087725486	0.491674461258	5	0.491674461258	278.992869221	4085.67437865	912.203638151	0.11994110288	4085.67437865	0.491674461258
ENSG00000018610.12	175779.166101	970	1022	1022	8.05174644551	1407	347379.647277	175779.166101	201193.544903	10.7224358843	1407	1022	10.7224358843	201193.544903	1407	8.05174644551	970	10.7224358843	7.95115218427	970	7.95115218427	201193.544903	347379.647277	175779.166101	8.05174644551	347379.647277	7.95115218427
ENSG00000134398.11	316.989851689	98	110	110	5.47042299059	3	443.677424772	316.989851689	10906.8460819	0.107655758865	3	110	0.107655758865	10906.8460819	3	5.47042299059	98	0.107655758865	0.0271816973616	98	0.0271816973616	10906.8460819	443.677424772	316.989851689	5.47042299059	443.677424772	0.0271816973616
ENSG00000261461.1	23044.5858726	20	34	34	0.368231301104	32	18815.1495552	23044.5858726	19822.6969881	1.61925060657	32	34	1.61925060657	19822.6969881	32	0.368231301104	20	1.61925060657	2.15249390343	20	2.15249390343	19822.6969881	18815.1495552	23044.5858726	0.368231301104	18815.1495552	2.15249390343
ENSG00000170677.5	118611.83905	1370	942	942	6.04371226865	627	113333.112637	118611.83905	41196.066555	2.53938083406	627	942	2.53938083406	41196.066555	627	6.04371226865	1370	2.53938083406	1.33622753166	1370	1.33622753166	41196.066555	113333.112637	118611.83905	6.04371226865	113333.112637	1.33622753166
ENSG00000272638.1	0.0	0	0	0	0.0	0	0.0	0.0	0.0	0.0	0	0	0.0	0.0	0	0.0	0	0.0	0.0	0	0.0	0.0	0.0	0.0	0.0	0.0	0.0
ENSG00000232946.1	2393.22549659	3	2	2	0.0	0	0.0	2393.22549659	1829.88978574	0.616595302728	0	2	0.616595302728	1829.88978574	0	0.0	3	0.616595302728	0.0	3	0.0	1829.88978574	0.0	2393.22549659	0.0	0.0	0.0
ENSG00000172410.4	553.956391168	0	1	1	0.0	0	0.0	553.956391168	0.0	0.0259495289514	0	1	0.0259495289514	0.0	0	0.0	0	0.0259495289514	0.0	0	0.0	0.0	0.0	553.956391168	0.0	0.0	0.0
ENSG00000115008.5	1113645.34424	3129	5097	5097	10.1617771619	3825	160779.173459	1113645.34424	2281.33152196	0.655152302269	3825	5097	0.655152302269	2281.33152196	3825	10.1617771619	3129	0.655152302269	128.516831168	3129	128.516831168	2281.33152196	160779.173459	1113645.34424	10.1617771619	160779.173459	128.516831168
ENSG00000272507.1	11882.3645906	3	3	3	0.578649187449	0	7391.6658967	11882.3645906	0.0	0.371078264005	0	3	0.371078264005	0.0	0	0.578649187449	3	0.371078264005	0.194077319162	3	0.194077319162	0.0	7391.6658967	11882.3645906	0.578649187449	7391.6658967	0.194077319162
ENSG00000240766.1	0.0	0	1	1	0.0	1	752.715468096	0.0	0.0	0.0	1	1	0.0	0.0	1	0.0	0	0.0	0.0395269489128	0	0.0395269489128	0.0	752.715468096	0.0	0.0	752.715468096	0.0395269489128
ENSG00000258184.1	0.0	0	0	0	0.0	0	0.0	0.0	0.0	0.0	0	0	0.0	0.0	0	0.0	0	0.0	0.0	0	0.0	0.0	0.0	0.0	0.0	0.0	0.0
ENSG00000184724.5	0.0	0	0	0	0.0	0	0.0	0.0	0.0	0.0	0	0	0.0	0.0	0	0.0	0	0.0	0.0	0	0.0	0.0	0.0	0.0	0.0	0.0	0.0
ENSG00000232385.2	3496.28214098	2	10	10	0.109454449076	1	2796.34270998	3496.28214098	35898.6070577	0.748707720566	1	10	0.748707720566	35898.6070577	1	0.109454449076	2	0.748707720566	0.269211918131	2	0.269211918131	35898.6070577	2796.34270998	3496.28214098	0.109454449076	2796.34270998	0.269211918131
ENSG00000275563.1	0.0	0	0	0	0.0	0	0.0	0.0	0.0	0.0	0	0	0.0	0.0	0	0.0	0	0.0	0.0	0	0.0	0.0	0.0	0.0	0.0	0.0	0.0
ENSG00000224646.2	21124.2037165	12	7	7	0.0	4	2463.88863223	21124.2037165	36341.6111448	4.3292464134	4	7	4.3292464134	36341.6111448	4	0.0	12	4.3292464134	0.646924397206	12	0.646924397206	36341.6111448	2463.88863223	21124.2037165	0.0	2463.88863223	0.646924397206
ENSG00000123810.6	84272.0892947	300	289	289	3.05593605834	408	61503.6030159	84272.0892947	215858.860523	9.24875916366	408	289	9.24875916366	215858.860523	408	3.05593605834	300	9.24875916366	2.69879554762	300	2.69879554762	215858.860523	61503.6030159	84272.0892947	3.05593605834	61503.6030159	2.69879554762
ENSG00000201291.1	0.0	0	2	2	0.0	0	0.0	0.0	0.0	0.0	0	2	0.0	0.0	0	0.0	0	0.0	0.0	0	0.0	0.0	0.0	0.0	0.0	0.0	0.0
ENSG00000234155.1	6934.92561327	10	5	5	0.126644271029	20	13971.5133344	6934.92561327	0.0	0.0295326911266	20	5	0.0295326911266	0.0	20	0.126644271029	10	0.0295326911266	0.247133872391	10	0.247133872391	0.0	13971.5133344	6934.92561327	0.126644271029	13971.5133344	0.247133872391
ENSG00000243715.1	381.211568513	0	5	5	0.0	0	0.0	381.211568513	582.958151183	0.0	0	5	0.0	582.958151183	0	0.0	0	0.0	0.00933962074889	0	0.00933962074889	582.958151183	0.0	381.211568513	0.0	0.0	0.00933962074889
ENSG00000222032.1	24160.0758773	2	6	6	2.67397960928	2	35523.717803	24160.0758773	4478.32546454	0.102886764512	2	6	0.102886764512	4478.32546454	2	2.67397960928	2	0.102886764512	0.143495245221	2	0.143495245221	4478.32546454	35523.717803	24160.0758773	2.67397960928	35523.717803	0.143495245221
ENSG00000253320.4	26476.7167692	27	182	182	0.37584791607	21	9902.23171547	26476.7167692	45406.5236225	0.220939697107	21	182	0.220939697107	45406.5236225	21	0.37584791607	27	0.220939697107	0.493728498003	27	0.493728498003	45406.5236225	9902.23171547	26476.7167692	0.37584791607	9902.23171547	0.493728498003
ENSG00000206838.1	8867.43626161	4	3	3	0.647741627742	3	5516.16857963	8867.43626161	0.0	0.415386116424	3	3	0.415386116424	0.0	3	0.647741627742	4	0.415386116424	0.43450146081	4	0.43450146081	0.0	5516.16857963	8867.43626161	0.647741627742	5516.16857963	0.43450146081
ENSG00000231802.1	517.074177135	4	1	1	0.0377708346899	0	482.484719106	517.074177135	0.0	0.0	0	1	0.0	0.0	0	0.0377708346899	4	0.0	0.10134585857	4	0.10134585857	0.0	482.484719106	517.074177135	0.0377708346899	482.484719106	0.10134585857
ENSG00000200488.1	0.0	0	1	1	0.0	0	0.0	0.0	0.0	0.0	0	1	0.0	0.0	0	0.0	0	0.0	0.0	0	0.0	0.0	0.0	0.0	0.0	0.0	0.0
ENSG00000250588.5	27399.4193704	100	122	122	1.3452379613	410	33781.3716985	27399.4193704	1648.51944408	0.601771283202	410	122	0.601771283202	1648.51944408	410	1.3452379613	100	0.601771283202	1.88398939899	100	1.88398939899	1648.51944408	33781.3716985	27399.4193704	1.3452379613	33781.3716985	1.88398939899
ENSG00000197324.7	955835.31809	9881	6286	6286	34.8068226084	13514	526573.049292	955835.31809	346962.232386	43.9846704944	13514	6286	43.9846704944	346962.232386	13514	34.8068226084	9881	43.9846704944	36.2939868511	9881	36.2939868511	346962.232386	526573.049292	955835.31809	34.8068226084	526573.049292	36.2939868511
ENSG00000228067.1	0.0	0	2	2	0.0871459619652	0	0.0	0.0	7297.51227806	0.0558852807237	0	2	0.0558852807237	7297.51227806	0	0.0871459619652	0	0.0558852807237	0.0	0	0.0	7297.51227806	0.0	0.0	0.0871459619652	0.0	0.0
ENSG00000230325.1	19242.6956932	20	21	21	0.761380509802	8	748.144321528	19242.6956932	55174.5108473	0.450702344946	8	21	0.450702344946	55174.5108473	8	0.761380509802	20	0.450702344946	0.353582160416	20	0.353582160416	55174.5108473	748.144321528	19242.6956932	0.761380509802	748.144321528	0.353582160416
ENSG00000249820.1	0.0	0	3	3	0.0	0	0.0	0.0	0.0	0.0	0	3	0.0	0.0	0	0.0	0	0.0	0.0	0	0.0	0.0	0.0	0.0	0.0	0.0	0.0
ENSG00000231519.1	6117.04740826	0	7	7	0.167562506018	0	713.48126416	6117.04740826	0.0	0.214910191509	0	7	0.214910191509	0.0	0	0.167562506018	0	0.214910191509	0.636933286825	0	0.636933286825	0.0	713.48126416	6117.04740826	0.167562506018	713.48126416	0.636933286825
ENSG00000232359.1	0.0	0	1	1	0.0	0	0.0	0.0	0.0	0.0	0	1	0.0	0.0	0	0.0	0	0.0	0.0	0	0.0	0.0	0.0	0.0	0.0	0.0	0.0
ENSG00000135862.5	596851.107417	15022	4478	4478	57.056076495	13523	1352544.71794	596851.107417	591210.48347	7.46041239792	13523	4478	7.46041239792	591210.48347	13523	57.056076495	15022	7.46041239792	30.6607994108	15022	30.6607994108	591210.48347	1352544.71794	596851.107417	57.056076495	1352544.71794	30.6607994108
ENSG00000234766.1	0.0	0	1	1	0.0	0	0.0	0.0	0.0	0.0	0	1	0.0	0.0	0	0.0	0	0.0	0.0	0	0.0	0.0	0.0	0.0	0.0	0.0	0.0
ENSG00000102908.19	57017.3826765	1895	1747	1747	2.97950880313	923	54149.6651112	57017.3826765	3360.65546224	0.173083880229	923	1747	0.173083880229	3360.65546224	923	2.97950880313	1895	0.173083880229	1.29100881169	1895	1.29100881169	3360.65546224	54149.6651112	57017.3826765	2.97950880313	54149.6651112	1.29100881169
ENSG00000181634.7	9890.67403701	30	491	491	0.872851480624	966	11243.5024414	9890.67403701	5220.8339837	0.46802240168	966	491	0.46802240168	5220.8339837	966	0.872851480624	30	0.46802240168	0.915157342226	30	0.915157342226	5220.8339837	11243.5024414	9890.67403701	0.872851480624	11243.5024414	0.915157342226
ENSG00000138496.15	273417.578592	4427	5412	5412	7.41924332979	4685	436487.050826	273417.578592	47436.279185	12.7373921903	4685	5412	12.7373921903	47436.279185	4685	7.41924332979	4427	12.7373921903	7.28061368483	4427	7.28061368483	47436.279185	436487.050826	273417.578592	7.41924332979	436487.050826	7.28061368483
ENSG00000237283.1	0.0	23	0	0	0.0	0	0.0	0.0	8263.2130843	0.0	0	0	0.0	8263.2130843	0	0.0	23	0.0	0.0	23	0.0	8263.2130843	0.0	0.0	0.0	0.0	0.0
ENSG00000172530.18	37694.1775689	532	621	621	1.75797520345	496	24665.9422004	37694.1775689	54686.8233429	2.30452460199	496	621	2.30452460199	54686.8233429	496	1.75797520345	532	2.30452460199	1.01111536459	532	1.01111536459	54686.8233429	24665.9422004	37694.1775689	1.75797520345	24665.9422004	1.01111536459
ENSG00000159082.16	29595.4805787	646	439	439	2.17262334321	933	33752.5264304	29595.4805787	15611.4314707	0.613865529674	933	439	0.613865529674	15611.4314707	933	2.17262334321	646	0.613865529674	1.00766290866	646	1.00766290866	15611.4314707	33752.5264304	29595.4805787	2.17262334321	33752.5264304	1.00766290866
ENSG00000264240.1	0.0	0	0	0	0.0	0	0.0	0.0	0.0	0.0	0	0	0.0	0.0	0	0.0	0	0.0	0.0	0	0.0	0.0	0.0	0.0	0.0	0.0	0.0
ENSG00000238304.1	0.0	0	0	0	0.0	0	5961.02088444	0.0	0.0	0.0	0	0	0.0	0.0	0	0.0	0	0.0	0.0	0	0.0	0.0	5961.02088444	0.0	0.0	5961.02088444	0.0
ENSG00000185359.11	334320.467258	4557	4077	4077	15.7491567677	6000	400210.260387	334320.467258	142727.634433	8.42950987412	6000	4077	8.42950987412	142727.634433	6000	15.7491567677	4557	8.42950987412	11.1687335355	4557	11.1687335355	142727.634433	400210.260387	334320.467258	15.7491567677	400210.260387	11.1687335355
ENSG00000235724.7	259.894238639	18	13	13	0.066445936879	2	848.780532758	259.894238639	2980.77519232	0.0243489674544	2	13	0.0243489674544	2980.77519232	2	0.066445936879	18	0.0243489674544	0.0382041966854	18	0.0382041966854	2980.77519232	848.780532758	259.894238639	0.066445936879	848.780532758	0.0382041966854
ENSG00000185681.11	0.0	0	0	0	0.0	0	851.574412062	0.0	13258.2682748	0.0427509520743	0	0	0.0427509520743	13258.2682748	0	0.0	0	0.0427509520743	0.0447182763046	0	0.0447182763046	13258.2682748	851.574412062	0.0	0.0	851.574412062	0.0447182763046
ENSG00000250822.1	342.628736752	1	2	2	0.0250280790419	0	159.854366278	342.628736752	0.0	0.0	0	2	0.0	0.0	0	0.0250280790419	1	0.0	0.0	1	0.0	0.0	159.854366278	342.628736752	0.0250280790419	159.854366278	0.0
ENSG00000092607.12	7284.68664686	169	123	123	2.05248660814	72	23305.3049817	7284.68664686	117764.898612	1.01885650522	72	123	1.01885650522	117764.898612	72	2.05248660814	169	1.01885650522	0.367145743028	169	0.367145743028	117764.898612	23305.3049817	7284.68664686	2.05248660814	23305.3049817	0.367145743028
ENSG00000252337.1	0.0	0	0	0	0.0	0	0.0	0.0	0.0	0.0	0	0	0.0	0.0	0	0.0	0	0.0	0.0	0	0.0	0.0	0.0	0.0	0.0	0.0	0.0
ENSG00000006062.12	38443.7405299	553	1664	1664	4.16781668677	2205	188202.019585	38443.7405299	37881.7204346	5.2408780793	2205	1664	5.2408780793	37881.7204346	2205	4.16781668677	553	5.2408780793	1.8008199642	553	1.8008199642	37881.7204346	188202.019585	38443.7405299	4.16781668677	188202.019585	1.8008199642
ENSG00000250510.6	9135.657146	23	46	46	1.26442311066	27	12113.8075394	9135.657146	134741.532469	0.275915552902	27	46	0.275915552902	134741.532469	27	1.26442311066	23	0.275915552902	0.700916569962	23	0.700916569962	134741.532469	12113.8075394	9135.657146	1.26442311066	12113.8075394	0.700916569962
ENSG00000229549.7	0.0	0	1	1	0.0	0	0.0	0.0	0.0	0.0	0	1	0.0	0.0	0	0.0	0	0.0	0.0	0	0.0	0.0	0.0	0.0	0.0	0.0	0.0
ENSG00000247746.4	1258.24903009	67	49	49	0.43329755357	159	8218.5529598	1258.24903009	52089.3677629	0.282076738012	159	49	0.282076738012	52089.3677629	159	0.43329755357	67	0.282076738012	0.440384205042	67	0.440384205042	52089.3677629	8218.5529598	1258.24903009	0.43329755357	8218.5529598	0.440384205042
ENSG00000237503.2	0.0	0	0	0	0.0	0	0.0	0.0	0.0	0.0	0	0	0.0	0.0	0	0.0	0	0.0	0.0	0	0.0	0.0	0.0	0.0	0.0	0.0	0.0
ENSG00000115934.11	298.027704804	0	2	2	0.0	0	0.0	298.027704804	455.751331136	0.0139608075247	0	2	0.0139608075247	455.751331136	0	0.0	0	0.0139608075247	0.0	0	0.0	455.751331136	0.0	298.027704804	0.0	0.0	0.0
ENSG00000178226.9	9996.01905854	101	125	125	0.738032884942	133	6117.93242468	9996.01905854	58021.6586798	2.76420579293	133	125	2.76420579293	58021.6586798	133	0.738032884942	101	2.76420579293	0.13693379371	101	0.13693379371	58021.6586798	6117.93242468	9996.01905854	0.738032884942	6117.93242468	0.13693379371
ENSG00000199735.1	0.0	0	0	0	0.0	0	0.0	0.0	0.0	0.0	0	0	0.0	0.0	0	0.0	0	0.0	0.0	0	0.0	0.0	0.0	0.0	0.0	0.0	0.0
ENSG00000238250.1	0.0	0	0	0	0.0	0	1905.06853008	0.0	29660.2496456	0.0	0	0	0.0	29660.2496456	0	0.0	0	0.0	0.0	0	0.0	29660.2496456	1905.06853008	0.0	0.0	1905.06853008	0.0
ENSG00000136535.13	82.5164207677	4	5	5	0.0030137978513	6	0.0	82.5164207677	4921.25984252	0.00773079716678	6	5	0.00773079716678	4921.25984252	6	0.0030137978513	4	0.00773079716678	0.00202163874127	4	0.00202163874127	4921.25984252	0.0	82.5164207677	0.0030137978513	0.0	0.00202163874127
ENSG00000279956.1	188.339904748	0	2	2	0.0	0	0.0	188.339904748	0.0	0.0352903722307	0	2	0.0352903722307	0.0	0	0.0	0	0.0352903722307	0.0	0	0.0	0.0	0.0	188.339904748	0.0	0.0	0.0
ENSG00000272945.1	6083.12180404	5	12	12	0.296236785384	14	3153.44108221	6083.12180404	1033.60668785	0.22163377543	14	12	0.22163377543	1033.60668785	14	0.296236785384	5	0.22163377543	0.629260932436	5	0.629260932436	1033.60668785	3153.44108221	6083.12180404	0.296236785384	3153.44108221	0.629260932436
ENSG00000184459.7	355.546516773	1	7	7	0.324646088111	0	49930.2386649	355.546516773	0.0	0.0499656549379	0	7	0.0499656549379	0.0	0	0.324646088111	1	0.0499656549379	0.121951636816	1	0.121951636816	0.0	49930.2386649	355.546516773	0.324646088111	49930.2386649	0.121951636816
ENSG00000149212.9	120472.539669	1941	3894	3894	10.0465750453	4926	217937.410892	120472.539669	661038.449925	1.67205650689	4926	3894	1.67205650689	661038.449925	4926	10.0465750453	1941	1.67205650689	1.29159927463	1941	1.29159927463	661038.449925	217937.410892	120472.539669	10.0465750453	217937.410892	1.29159927463
ENSG00000259593.1	0.0	0	0	0	0.0	0	0.0	0.0	0.0	0.0	0	0	0.0	0.0	0	0.0	0	0.0	0.0	0	0.0	0.0	0.0	0.0	0.0	0.0	0.0
ENSG00000229107.2	435.730274681	44	20	20	0.0	4	0.0	435.730274681	25320.5211496	0.387815567442	4	20	0.387815567442	25320.5211496	4	0.0	44	0.387815567442	0.640519205155	44	0.640519205155	25320.5211496	0.0	435.730274681	0.0	0.0	0.640519205155
ENSG00000231635.1	0.0	0	0	0	0.0	0	0.0	0.0	384.811638551	0.0	0	0	0.0	384.811638551	0	0.0	0	0.0	0.0123301981678	0	0.0123301981678	384.811638551	0.0	0.0	0.0	0.0	0.0123301981678
ENSG00000227663.1	0.0	0	0	0	0.0	0	0.0	0.0	4520.10088865	0.207693058212	0	0	0.207693058212	4520.10088865	0	0.0	0	0.207693058212	0.14483382027	0	0.14483382027	4520.10088865	0.0	0.0	0.0	0.0	0.14483382027
ENSG00000235663.1	0.0	2	0	0	0.0	1	4008.49560559	0.0	13138.6880494	0.241482601305	1	0	0.241482601305	13138.6880494	1	0.0	2	0.241482601305	0.252595209321	2	0.252595209321	13138.6880494	4008.49560559	0.0	0.0	4008.49560559	0.252595209321
ENSG00000160868.13	378.298777159	6	2	2	0.0829010297205	3	235.328427147	378.298777159	192.834612887	0.0118140166828	3	2	0.0118140166828	192.834612887	3	0.0829010297205	6	0.0118140166828	0.0	6	0.0	192.834612887	235.328427147	378.298777159	0.0829010297205	235.328427147	0.0
ENSG00000196115.11	416.632699529	0	2	2	0.0	1	0.0	416.632699529	0.0	0.013011159327	1	2	0.013011159327	0.0	1	0.0	0	0.013011159327	0.0	0	0.0	0.0	0.0	416.632699529	0.0	0.0	0.0
ENSG00000259666.2	145.61721312	0	1	1	0.0	0	0.0	145.61721312	445.362881676	0.0	0	1	0.0	445.362881676	0	0.0	0	0.0	0.0	0	0.0	445.362881676	0.0	145.61721312	0.0	0.0	0.0
ENSG00000107890.15	23741.7854389	368	409	409	1.18775743048	232	35883.2288525	23741.7854389	12203.873952	0.359816475613	232	409	0.359816475613	12203.873952	232	1.18775743048	368	0.359816475613	0.361710656541	368	0.361710656541	12203.873952	35883.2288525	23741.7854389	1.18775743048	35883.2288525	0.361710656541
ENSG00000274156.1	0.0	1	3	3	0.0553201900047	3	0.0	0.0	2316.22760642	0.106427800384	3	3	0.106427800384	2316.22760642	3	0.0553201900047	1	0.106427800384	0.0371084740271	1	0.0371084740271	2316.22760642	0.0	0.0	0.0553201900047	0.0	0.0371084740271
ENSG00000158711.12	86411.8591127	3100	3295	3295	6.92930257413	3800	113931.005812	86411.8591127	53425.9396256	4.3259865154	3800	3295	4.3259865154	53425.9396256	3800	6.92930257413	3100	4.3259865154	3.97681082256	3100	3.97681082256	53425.9396256	113931.005812	86411.8591127	6.92930257413	113931.005812	3.97681082256
ENSG00000229335.1	0.0	5	20	20	0.0	0	0.0	0.0	0.0	0.0	0	20	0.0	0.0	0	0.0	5	0.0	0.0	5	0.0	0.0	0.0	0.0	0.0	0.0	0.0
ENSG00000278866.1	0.0	0	0	0	0.0	0	0.0	0.0	0.0	0.0	0	0	0.0	0.0	0	0.0	0	0.0	0.0	0	0.0	0.0	0.0	0.0	0.0	0.0	0.0
ENSG00000236660.6	0.0	0	0	0	0.0	0	0.0	0.0	0.0	0.0	0	0	0.0	0.0	0	0.0	0	0.0	0.0	0	0.0	0.0	0.0	0.0	0.0	0.0	0.0
ENSG00000166619.11	750682.363297	4681	8555	8555	14.2070177933	2592	778524.932671	750682.363297	413802.053447	16.5143738791	2592	8555	16.5143738791	413802.053447	2592	14.2070177933	4681	16.5143738791	26.9350413339	4681	26.9350413339	413802.053447	778524.932671	750682.363297	14.2070177933	778524.932671	26.9350413339
ENSG00000168743.11	129630.504661	2639	5393	5393	13.4989764671	1931	166273.210297	129630.504661	67035.2317176	5.61136822307	1931	5393	5.61136822307	67035.2317176	1931	13.4989764671	2639	5.61136822307	0.504467774182	2639	0.504467774182	67035.2317176	166273.210297	129630.504661	13.4989764671	166273.210297	0.504467774182
ENSG00000259565.2	328.151466185	0	0	0	0.0	1	1530.99956435	328.151466185	0.0	0.0153719247724	1	0	0.0153719247724	0.0	1	0.0	0	0.0153719247724	0.0482379417967	0	0.0482379417967	0.0	1530.99956435	328.151466185	0.0	1530.99956435	0.0482379417967
ENSG00000231536.1	530.225996901	1	1	1	0.0	0	494.756753461	530.225996901	2432.50409269	0.0	0	1	0.0	2432.50409269	0	0.0	1	0.0	0.0	1	0.0	2432.50409269	494.756753461	530.225996901	0.0	494.756753461	0.0
ENSG00000281315.1	0.0	0	0	0	0.0	0	0.0	0.0	0.0	0.0	0	0	0.0	0.0	0	0.0	0	0.0	0.0	0	0.0	0.0	0.0	0.0	0.0	0.0	0.0
ENSG00000266179.2	0.0	0	0	0	0.476908670975	0	0.0	0.0	0.0	0.101944578023	0	0	0.101944578023	0.0	0	0.476908670975	0	0.101944578023	0.0	0	0.0	0.0	0.0	0.0	0.476908670975	0.0	0.0
ENSG00000254003.1	2062.91051919	0	0	0	0.0502299641883	0	641.637664644	2062.91051919	2103.1024968	0.0	0	0	0.0	2103.1024968	0	0.0502299641883	0	0.0	0.0	0	0.0	2103.1024968	641.637664644	2062.91051919	0.0502299641883	641.637664644	0.0
ENSG00000255817.1	10155.8671714	0	3	3	0.0	0	0.0	10155.8671714	0.0	0.0475741364109	0	3	0.0475741364109	0.0	0	0.0	0	0.0475741364109	0.0	0	0.0	0.0	0.0	10155.8671714	0.0	0.0	0.0
ENSG00000275212.1	585.049955222	4	1	1	0.0	7	0.0	585.049955222	0.0	0.0274060756282	7	1	0.0274060756282	0.0	7	0.0	4	0.0274060756282	0.0	4	0.0	0.0	0.0	585.049955222	0.0	0.0	0.0
ENSG00000226786.2	3990.71858625	4	1	1	0.0728777314168	1	1861.88057851	3990.71858625	8391.22003762	0.0233676488668	1	1	0.0233676488668	8391.22003762	1	0.0728777314168	4	0.0233676488668	0.0977719491999	4	0.0977719491999	8391.22003762	1861.88057851	3990.71858625	0.0728777314168	1861.88057851	0.0977719491999
ENSG00000182606.13	167230.877198	1490	2435	2435	5.66699281559	4785	157758.808166	167230.877198	31518.985891	3.21047515529	4785	2435	3.21047515529	31518.985891	4785	5.66699281559	1490	3.21047515529	4.05916809273	1490	4.05916809273	31518.985891	157758.808166	167230.877198	5.66699281559	157758.808166	4.05916809273
ENSG00000226169.1	0.0	0	0	0	0.0	0	0.0	0.0	0.0	0.0	0	0	0.0	0.0	0	0.0	0	0.0	0.0	0	0.0	0.0	0.0	0.0	0.0	0.0	0.0
ENSG00000199424.1	0.0	0	0	0	0.0	0	0.0	0.0	0.0	0.0	0	0	0.0	0.0	0	0.0	0	0.0	0.0	0	0.0	0.0	0.0	0.0	0.0	0.0	0.0
ENSG00000230668.1	0.0	0	0	0	0.268722532871	0	0.0	0.0	11251.2728002	0.0	0	0	0.0	11251.2728002	0	0.268722532871	0	0.0	0.0	0	0.0	11251.2728002	0.0	0.0	0.268722532871	0.0	0.0
ENSG00000257405.1	0.0	0	0	0	0.0	0	1244.3881981	0.0	0.0	0.0624710882164	0	0	0.0624710882164	0.0	0	0.0	0	0.0624710882164	0.0	0	0.0	0.0	1244.3881981	0.0	0.0	1244.3881981	0.0
ENSG00000202461.1	10515.3668943	5	2	2	0.768118390419	1	3270.64862686	10515.3668943	0.0	0.0	1	2	0.0	0.0	1	0.768118390419	5	0.0	0.0	5	0.0	0.0	3270.64862686	10515.3668943	0.768118390419	3270.64862686	0.0
ENSG00000257847.1	0.0	0	1	1	0.0	0	0.0	0.0	0.0	0.135926104031	0	1	0.135926104031	0.0	0	0.0	0	0.135926104031	0.0	0	0.0	0.0	0.0	0.0	0.0	0.0	0.0
ENSG00000236317.1	2062.91051919	1	1	1	0.150689892565	0	3849.82598787	2062.91051919	0.0	0.0	0	1	0.0	0.0	0	0.150689892565	1	0.0	0.0	1	0.0	0.0	3849.82598787	2062.91051919	0.150689892565	3849.82598787	0.0
ENSG00000166341.7	12620.0682909	210	317	317	6.09019534956	1162	35670.8818703	12620.0682909	163056.183771	0.480867792185	1162	317	0.480867792185	163056.183771	1162	6.09019534956	210	0.480867792185	0.465136538261	210	0.465136538261	163056.183771	35670.8818703	12620.0682909	6.09019534956	35670.8818703	0.465136538261
ENSG00000264703.1	0.0	0	0	0	0.0	0	0.0	0.0	0.0	0.0	0	0	0.0	0.0	0	0.0	0	0.0	0.0	0	0.0	0.0	0.0	0.0	0.0	0.0	0.0
ENSG00000228915.3	1160.38716705	0	7	7	0.113017419424	4	1082.76355909	1160.38716705	2957.48788613	0.0181190558596	4	7	0.0181190558596	2957.48788613	4	0.113017419424	0	0.0181190558596	0.0189528631994	0	0.0189528631994	2957.48788613	1082.76355909	1160.38716705	0.113017419424	1082.76355909	0.0189528631994
ENSG00000230751.1	3625.43542046	1	1	1	0.0	0	845.728363467	3625.43542046	9702.18451615	0.084914934555	0	1	0.084914934555	9702.18451615	0	0.0	1	0.084914934555	0.0444112858494	1	0.0444112858494	9702.18451615	845.728363467	3625.43542046	0.0	845.728363467	0.0444112858494
ENSG00000241547.1	20311.7343428	9	17	17	0.865500921398	24	11055.9105293	20311.7343428	7765.30152666	0.356806023082	24	17	0.356806023082	7765.30152666	24	0.865500921398	9	0.356806023082	0.912329278111	9	0.912329278111	7765.30152666	11055.9105293	20311.7343428	0.865500921398	11055.9105293	0.912329278111
ENSG00000233518.1	0.0	0	1	1	0.0	0	0.0	0.0	0.0	0.0	0	1	0.0	0.0	0	0.0	0	0.0	0.0262266647516	0	0.0262266647516	0.0	0.0	0.0	0.0	0.0	0.0262266647516
ENSG00000188101.5	208.792208585	0	2	2	0.0152516918147	0	0.0	208.792208585	0.0	0.00978066062218	0	2	0.00978066062218	0.0	0	0.0152516918147	0	0.00978066062218	0.0	0	0.0	0.0	0.0	208.792208585	0.0152516918147	0.0	0.0
ENSG00000267693.1	0.0	0	0	0	0.111708337345	1	0.0	0.0	0.0	0.0	1	0	0.0	0.0	1	0.111708337345	0	0.0	0.0	0	0.0	0.0	0.0	0.0	0.111708337345	0.0	0.0
ENSG00000214753.2	227185.961943	2451	3805	3805	12.5011401067	5407	397932.211839	227185.961943	657417.205198	16.7731862202	5407	3805	16.7731862202	657417.205198	5407	12.5011401067	2451	16.7731862202	16.9400569531	2451	16.9400569531	657417.205198	397932.211839	227185.961943	12.5011401067	397932.211839	16.9400569531
ENSG00000261428.2	2246.45909782	29	15	15	0.164097607217	55	2358.20606417	2246.45909782	19109.0830195	0.197312086497	55	15	0.197312086497	19109.0830195	55	0.164097607217	29	0.197312086497	0.247670453379	29	0.247670453379	19109.0830195	2358.20606417	2246.45909782	0.164097607217	2358.20606417	0.247670453379
ENSG00000141380.12	385828.733043	3806	4230	4230	12.676787212	5914	220342.384274	385828.733043	278496.775944	11.3968861357	5914	4230	11.3968861357	278496.775944	5914	12.676787212	3806	11.3968861357	13.5828852929	3806	13.5828852929	278496.775944	220342.384274	385828.733043	12.676787212	220342.384274	13.5828852929
ENSG00000236961.1	4552.63011132	6	1	1	0.0	38	6372.12577302	4552.63011132	0.0	0.0	38	1	0.0	0.0	38	0.0	6	0.0	1.50577230384	6	1.50577230384	0.0	6372.12577302	4552.63011132	0.0	6372.12577302	1.50577230384
ENSG00000249572.1	2212.73083623	105	8	8	1.83185031409	18	48176.5933677	2212.73083623	2255.84178428	0.276408390321	18	8	0.276408390321	2255.84178428	18	1.83185031409	105	0.276408390321	0.397551305546	105	0.397551305546	2255.84178428	48176.5933677	2212.73083623	1.83185031409	48176.5933677	0.397551305546
ENSG00000223548.1	429.121148088	0	1	1	0.0	0	0.0	429.121148088	0.0	0.0	0	1	0.0	0.0	0	0.0	0	0.0	0.0	0	0.0	0.0	0.0	429.121148088	0.0	0.0	0.0
ENSG00000199883.1	1182.32483488	0	0	0	0.0	0	0.0	1182.32483488	0.0	0.0553848155232	0	0	0.0553848155232	0.0	0	0.0	0	0.0553848155232	0.0	0	0.0	0.0	0.0	1182.32483488	0.0	0.0	0.0
ENSG00000235576.1	34229.0337999	5	59	59	0.833445331717	11	60836.7563515	34229.0337999	112165.466496	28.3271678901	11	59	28.3271678901	112165.466496	11	0.833445331717	5	28.3271678901	0.718804885785	5	0.718804885785	112165.466496	60836.7563515	34229.0337999	0.833445331717	60836.7563515	0.718804885785
ENSG00000277057.1	0.0	0	0	0	0.0	0	0.0	0.0	0.0	0.0	0	0	0.0	0.0	0	0.0	0	0.0	0.0	0	0.0	0.0	0.0	0.0	0.0	0.0	0.0
ENSG00000266448.1	0.0	4	0	0	0.0	1	1265.69621519	0.0	0.0	0.0635407986311	1	0	0.0635407986311	0.0	1	0.0	4	0.0635407986311	0.0	4	0.0	0.0	1265.69621519	0.0	0.0	1265.69621519	0.0
ENSG00000198853.10	90271.395898	693	565	565	5.39746690159	964	53271.5097624	90271.395898	99243.3414753	2.61557276899	964	565	2.61557276899	99243.3414753	964	5.39746690159	693	2.61557276899	4.64187041079	693	4.64187041079	99243.3414753	53271.5097624	90271.395898	5.39746690159	53271.5097624	4.64187041079
ENSG00000145996.10	113866.205659	406	585	585	3.55211637233	1400	133152.782016	113866.205659	85023.4709529	3.28987248401	1400	585	3.28987248401	85023.4709529	1400	3.55211637233	406	3.28987248401	2.78759469722	406	2.78759469722	85023.4709529	133152.782016	113866.205659	3.55211637233	133152.782016	2.78759469722
ENSG00000276215.1	0.0	0	0	0	0.0	0	0.0	0.0	0.0	0.0	0	0	0.0	0.0	0	0.0	0	0.0	0.0	0	0.0	0.0	0.0	0.0	0.0	0.0	0.0
ENSG00000134152.9	82834.7032278	1664	967	967	4.14338462084	847	82803.6434058	82834.7032278	66940.2767632	2.56318592973	847	967	2.56318592973	66940.2767632	847	4.14338462084	1664	2.56318592973	2.42629831369	1664	2.42629831369	66940.2767632	82803.6434058	82834.7032278	4.14338462084	82803.6434058	2.42629831369
ENSG00000204866.7	3591.8112255	176	11	11	5.78410667586	9	180983.0809	3591.8112255	15729.0567609	0.260030110803	9	11	0.260030110803	15729.0567609	9	5.78410667586	176	0.260030110803	0.0479993369733	176	0.0479993369733	15729.0567609	180983.0809	3591.8112255	5.78410667586	180983.0809	0.0479993369733
ENSG00000065802.10	122030.761854	554	497	497	4.08021862945	1964	46734.0819515	122030.761854	136097.126757	3.24756078553	1964	497	3.24756078553	136097.126757	1964	4.08021862945	554	3.24756078553	4.6672845175	554	4.6672845175	136097.126757	46734.0819515	122030.761854	4.08021862945	46734.0819515	4.6672845175
ENSG00000261620.1	12497.63266	7	10	10	0.561795327621	24	7176.37465699	12497.63266	36753.247517	0.405303929132	24	10	0.405303929132	36753.247517	24	0.561795327621	7	0.405303929132	1.46029050826	7	1.46029050826	36753.247517	7176.37465699	12497.63266	0.561795327621	7176.37465699	1.46029050826
ENSG00000122584.11	230.949749088	6	1	1	0.00843511935057	0	0.0	230.949749088	176.587031802	0.0162279124201	0	1	0.0162279124201	176.587031802	0	0.00843511935057	6	0.0162279124201	0.00565823087935	6	0.00565823087935	176.587031802	0.0	230.949749088	0.00843511935057	0.0	0.00565823087935
ENSG00000256356.1	4020.13301759	3	20	20	0.0139837889669	3	1429.0315895	4020.13301759	3512.96386126	0.125546053554	3	20	0.125546053554	3512.96386126	3	0.0139837889669	3	0.125546053554	0.150083958753	3	0.150083958753	3512.96386126	1429.0315895	4020.13301759	0.0139837889669	1429.0315895	0.150083958753
ENSG00000087460.22	2024492.06311	27389	39481	39481	51.0227830825	21910	1865951.69502	2024492.06311	2421091.59432	56.0963357659	21910	39481	56.0963357659	2421091.59432	21910	51.0227830825	27389	56.0963357659	68.9091045979	27389	68.9091045979	2421091.59432	1865951.69502	2024492.06311	51.0227830825	1865951.69502	68.9091045979
ENSG00000265606.1	0.0	0	0	0	0.0	0	0.0	0.0	0.0	0.0	0	0	0.0	0.0	0	0.0	0	0.0	0.0	0	0.0	0.0	0.0	0.0	0.0	0.0	0.0
ENSG00000254925.1	0.0	0	0	0	0.0	0	0.0	0.0	654.80380441	0.0	0	0	0.0	654.80380441	0	0.0	0	0.0	0.0	0	0.0	654.80380441	0.0	0.0	0.0	0.0	0.0
ENSG00000249852.1	7905.76486397	0	8	8	0.245435034597	3	553.268405442	7905.76486397	302.24227499	0.0370337588828	3	8	0.0370337588828	302.24227499	3	0.245435034597	0	0.0370337588828	0.0290534908925	0	0.0290534908925	302.24227499	553.268405442	7905.76486397	0.245435034597	553.268405442	0.0290534908925
ENSG00000255177.2	0.0	0	0	0	0.0	0	0.0	0.0	0.0	0.0	0	0	0.0	0.0	0	0.0	0	0.0	0.0	0	0.0	0.0	0.0	0.0	0.0	0.0	0.0
ENSG00000223402.1	0.0	0	2	2	0.0	0	0.0	0.0	1740.49861804	0.0533158425295	0	2	0.0533158425295	1740.49861804	0	0.0	0	0.0533158425295	0.0	0	0.0	1740.49861804	0.0	0.0	0.0	0.0	0.0
ENSG00000253672.1	0.0	0	0	0	0.0	0	0.0	0.0	0.0	0.0668609484694	0	0	0.0668609484694	0.0	0	0.0	0	0.0668609484694	0.0	0	0.0	0.0	0.0	0.0	0.0	0.0	0.0
ENSG00000270040.1	0.0	1	2	2	0.06487098514	0	0.0	0.0	2716.11443533	0.166402808971	0	2	0.166402808971	2716.11443533	0	0.06487098514	1	0.166402808971	0.0	1	0.0	2716.11443533	0.0	0.0	0.06487098514	0.0	0.0
ENSG00000101558.12	410615.045727	10241	4962	4962	11.3245737443	8268	481453.793844	410615.045727	242022.486117	16.4423904186	8268	4962	16.4423904186	242022.486117	8268	11.3245737443	10241	16.4423904186	18.3017525806	10241	18.3017525806	242022.486117	481453.793844	410615.045727	11.3245737443	481453.793844	18.3017525806
ENSG00000253961.1	1045.06284877	1	1	1	0.152677885871	1	0.0	1045.06284877	0.0	0.0244774580478	1	1	0.0244774580478	0.0	1	0.152677885871	1	0.0244774580478	0.0512077359266	1	0.0512077359266	0.0	0.0	1045.06284877	0.152677885871	0.0	0.0512077359266
ENSG00000213233.5	0.0	0	0	0	0.0	0	815.857162991	0.0	0.0	0.0	0	0	0.0	0.0	0	0.0	0	0.0	0.0	0	0.0	0.0	815.857162991	0.0	0.0	815.857162991	0.0
ENSG00000149591.15	1497353.88356	1064	2419	2419	74.9126890364	2647	815593.056052	1497353.88356	2004030.63755	9.71984423971	2647	2419	9.71984423971	2004030.63755	2647	74.9126890364	1064	9.71984423971	21.1666660061	1064	21.1666660061	2004030.63755	815593.056052	1497353.88356	74.9126890364	815593.056052	21.1666660061
ENSG00000112218.8	4325.45754024	130	64	64	0.0777754284206	16	496.75174037	4325.45754024	7632.22680292	0.152745589182	16	64	0.152745589182	7632.22680292	16	0.0777754284206	130	0.152745589182	0.684748605914	130	0.684748605914	7632.22680292	496.75174037	4325.45754024	0.0777754284206	496.75174037	0.684748605914
ENSG00000125650.4	21571.1553549	136	69	69	0.591817118332	366	23057.6128713	21571.1553549	134271.613664	2.54754573985	366	69	2.54754573985	134271.613664	366	0.591817118332	136	2.54754573985	0.476385135248	136	0.476385135248	134271.613664	23057.6128713	21571.1553549	0.591817118332	23057.6128713	0.476385135248
ENSG00000258995.1	0.0	0	0	0	0.0	0	0.0	0.0	3106.12061066	0.0	0	0	0.0	3106.12061066	0	0.0	0	0.0	0.0	0	0.0	3106.12061066	0.0	0.0	0.0	0.0	0.0
ENSG00000205726.12	34639.5951371	1878	1049	1049	1.49531379137	1562	31081.8395371	34639.5951371	38266.6403906	0.5545357541	1562	1049	0.5545357541	38266.6403906	1562	1.49531379137	1878	0.5545357541	0.894176355528	1878	0.894176355528	38266.6403906	31081.8395371	34639.5951371	1.49531379137	31081.8395371	0.894176355528
ENSG00000251087.3	1035.50018218	0	4	4	0.0	6	483.115418085	1035.50018218	3167.02493636	0.0485069626151	6	4	0.0485069626151	3167.02493636	6	0.0	0	0.0485069626151	0.0507391684083	0	0.0507391684083	3167.02493636	483.115418085	1035.50018218	0.0	483.115418085	0.0507391684083
ENSG00000266502.1	0.0	0	0	0	0.0	0	0.0	0.0	0.0	0.0	0	0	0.0	0.0	0	0.0	0	0.0	0.0	0	0.0	0.0	0.0	0.0	0.0	0.0	0.0
ENSG00000259125.1	3604.81292091	16	7	7	0.032915198376	0	1261.37643288	3604.81292091	0.0	0.0211079786124	0	7	0.0211079786124	0.0	0	0.032915198376	16	0.0211079786124	0.066237992888	16	0.066237992888	0.0	1261.37643288	3604.81292091	0.032915198376	1261.37643288	0.066237992888
ENSG00000209702.1	0.0	0	0	0	0.0	0	10559.5227096	0.0	0.0	0.265055902861	0	0	0.265055902861	0.0	0	0.0	0	0.265055902861	0.0	0	0.0	0.0	10559.5227096	0.0	0.0	10559.5227096	0.0
ENSG00000253317.1	3474.37561127	2	0	0	0.181281073762	2	0.0	3474.37561127	1518.02886987	0.0465010355896	2	0	0.0465010355896	1518.02886987	2	0.181281073762	2	0.0465010355896	0.121602330302	2	0.121602330302	1518.02886987	0.0	3474.37561127	0.181281073762	0.0	0.121602330302
ENSG00000237737.4	998.308304184	2	3	3	0.0364618265563	0	1280.849478	998.308304184	190.829716156	0.0	0	3	0.0	190.829716156	0	0.0364618265563	2	0.0	0.0	2	0.0	190.829716156	1280.849478	998.308304184	0.0364618265563	1280.849478	0.0
ENSG00000165494.9	62410.9726928	1133	1177	1177	4.37577644011	2318	69712.3750784	62410.9726928	62632.7636552	2.69610677194	2318	1177	2.69610677194	62632.7636552	2318	4.37577644011	1133	2.69610677194	2.17851839517	1133	2.17851839517	62632.7636552	69712.3750784	62410.9726928	4.37577644011	69712.3750784	2.17851839517
ENSG00000247911.3	4062.34686857	1	1	1	0.0	0	0.0	4062.34686857	0.0	0.0	0	1	0.0	0.0	0	0.0	1	0.0	0.0	1	0.0	0.0	0.0	4062.34686857	0.0	0.0	0.0
ENSG00000084090.12	441303.94998	5637	4345	4345	33.1405787465	9842	1076178.99604	441303.94998	1237047.36622	33.8375625877	9842	4345	33.8375625877	1237047.36622	9842	33.1405787465	5637	33.8375625877	45.6833562776	5637	45.6833562776	1237047.36622	1076178.99604	441303.94998	33.1405787465	1076178.99604	45.6833562776
ENSG00000254727.1	0.0	0	0	0	0.0	0	0.0	0.0	0.0	0.0776314359844	0	0	0.0776314359844	0.0	0	0.0	0	0.0776314359844	0.0	0	0.0	0.0	0.0	0.0	0.0	0.0	0.0
ENSG00000248962.1	0.0	0	0	0	0.0	0	0.0	0.0	0.0	0.0	0	0	0.0	0.0	0	0.0	0	0.0	0.0	0	0.0	0.0	0.0	0.0	0.0	0.0	0.0
ENSG00000249014.2	13514.5004092	4	5	5	0.075938213576	11	5820.20936748	13514.5004092	11128.2273847	0.43828141418	11	5	0.43828141418	11128.2273847	11	0.075938213576	4	0.43828141418	0.458450360225	4	0.458450360225	11128.2273847	5820.20936748	13514.5004092	0.075938213576	5820.20936748	0.458450360225
ENSG00000237580.1	0.0	0	0	0	0.0	0	0.0	0.0	0.0	0.0	0	0	0.0	0.0	0	0.0	0	0.0	0.0	0	0.0	0.0	0.0	0.0	0.0	0.0	0.0
ENSG00000090539.14	8256.62796322	29	171	171	1.861816872	38	16301.8613432	8256.62796322	206960.534767	0.179373178975	38	171	0.179373178975	206960.534767	38	1.861816872	29	0.179373178975	0.3869819657	29	0.3869819657	206960.534767	16301.8613432	8256.62796322	1.861816872	16301.8613432	0.3869819657
ENSG00000275676.1	351.757388708	0	0	0	0.0	0	0.0	351.757388708	0.0	0.0	0	0	0.0	0.0	0	0.0	0	0.0	0.0	0	0.0	0.0	0.0	351.757388708	0.0	0.0	0.0
ENSG00000186965.4	0.0	0	0	0	0.0	0	0.0	0.0	0.0	0.0	0	0	0.0	0.0	0	0.0	0	0.0	0.0	0	0.0	0.0	0.0	0.0	0.0	0.0	0.0
ENSG00000264543.1	0.0	0	0	0	0.0	0	0.0	0.0	0.0	0.0	0	0	0.0	0.0	0	0.0	0	0.0	0.0	0	0.0	0.0	0.0	0.0	0.0	0.0	0.0
ENSG00000125347.12	285873.531992	1521	21441	21441	9.87910492484	9683	344846.472178	285873.531992	63838.9630316	44.3804655406	9683	21441	44.3804655406	63838.9630316	9683	9.87910492484	1521	44.3804655406	4.1632434281	1521	4.1632434281	63838.9630316	344846.472178	285873.531992	9.87910492484	344846.472178	4.1632434281
ENSG00000241905.1	0.0	0	0	0	0.0	0	0.0	0.0	0.0	0.0	0	0	0.0	0.0	0	0.0	0	0.0	0.0	0	0.0	0.0	0.0	0.0	0.0	0.0	0.0
ENSG00000273618.1	704.76658307	2	4	4	0.0171604148117	0	1096.03586843	704.76658307	2514.74177554	0.0220093869517	0	4	0.0220093869517	2514.74177554	0	0.0171604148117	2	0.0220093869517	0.0	2	0.0	2514.74177554	1096.03586843	704.76658307	0.0171604148117	1096.03586843	0.0
ENSG00000132780.15	327823.907478	4921	6745	6745	14.3094425148	8424	311368.585099	327823.907478	644059.943819	26.7650922719	8424	6745	26.7650922719	644059.943819	8424	14.3094425148	4921	26.7650922719	20.5973436148	4921	20.5973436148	644059.943819	311368.585099	327823.907478	14.3094425148	311368.585099	20.5973436148
ENSG00000158023.8	33549.3384344	2753	1020	1020	1.7899883335	1855	80796.8940555	33549.3384344	35180.2130846	3.94220284193	1855	1020	3.94220284193	35180.2130846	1855	1.7899883335	2753	3.94220284193	7.54872253495	2753	7.54872253495	35180.2130846	80796.8940555	33549.3384344	1.7899883335	80796.8940555	7.54872253495
ENSG00000238121.4	4188.14461903	9	66	66	0.254943624883	31	3628.83899763	4188.14461903	914.944892869	1.08371295631	31	66	1.08371295631	914.944892869	31	0.254943624883	9	1.08371295631	0.131925670125	9	0.131925670125	914.944892869	3628.83899763	4188.14461903	0.254943624883	3628.83899763	0.131925670125
ENSG00000249215.1	212.831176617	0	0	0	0.0310934544572	1	397.187850441	212.831176617	0.0	0.0	1	0	0.0	0.0	1	0.0310934544572	0	0.0	0.0	0	0.0	0.0	397.187850441	212.831176617	0.0310934544572	397.187850441	0.0
ENSG00000081913.12	34746.7964764	1339	781	781	1.86405803658	1439	46531.4342983	34746.7964764	43727.6003711	4.04484237674	1439	781	4.04484237674	43727.6003711	1439	1.86405803658	1339	4.04484237674	0.800340727675	1339	0.800340727675	43727.6003711	46531.4342983	34746.7964764	1.86405803658	46531.4342983	0.800340727675
ENSG00000225200.2	83385.0146706	79	116	116	2.1687808461	98	38903.5047195	83385.0146706	566086.765838	13.2570225099	98	116	13.2570225099	566086.765838	98	2.1687808461	79	13.2570225099	4.45727814343	79	4.45727814343	566086.765838	38903.5047195	83385.0146706	2.1687808461	38903.5047195	4.45727814343
ENSG00000273355.1	7380.35067736	26	17	17	0.239606288799	1	29076.9465916	7380.35067736	235756.483617	1.26765866586	1	17	1.26765866586	235756.483617	1	0.239606288799	26	1.26765866586	0.482179674936	26	0.482179674936	235756.483617	29076.9465916	7380.35067736	0.239606288799	29076.9465916	0.482179674936
ENSG00000064607.15	197221.065174	1763	1987	1987	5.92547527954	2418	114063.026169	197221.065174	175669.892026	5.61840475912	2418	1987	5.61840475912	175669.892026	2418	5.92547527954	1763	5.61840475912	2.52621303868	1763	2.52621303868	175669.892026	114063.026169	197221.065174	5.92547527954	114063.026169	2.52621303868
ENSG00000265084.1	0.0	0	0	0	0.0	0	0.0	0.0	0.0	0.0	0	0	0.0	0.0	0	0.0	0	0.0	0.0	0	0.0	0.0	0.0	0.0	0.0	0.0	0.0
ENSG00000196652.10	59320.2591569	703	898	898	2.62761767749	932	104601.348637	59320.2591569	106416.430697	1.93627363649	932	898	1.93627363649	106416.430697	932	2.62761767749	703	1.93627363649	2.43237591222	703	2.43237591222	106416.430697	104601.348637	59320.2591569	2.62761767749	104601.348637	2.43237591222
ENSG00000148429.13	29394.9497217	1745	2290	2290	1.81719150544	1952	34480.9087211	29394.9497217	16590.2534095	1.17317378213	1952	2290	1.17317378213	16590.2534095	1952	1.81719150544	1745	1.17317378213	0.826762273574	1745	0.826762273574	16590.2534095	34480.9087211	29394.9497217	1.81719150544	34480.9087211	0.826762273574
ENSG00000253239.1	0.0	0	9	9	0.0741857932627	2	0.0	0.0	7765.30152666	0.380593091288	2	9	0.380593091288	7765.30152666	2	0.0741857932627	0	0.380593091288	0.0	0	0.0	7765.30152666	0.0	0.0	0.0741857932627	0.0	0.0
ENSG00000147535.15	78308.1235409	390	3384	3384	7.83616829907	750	50905.5488985	78308.1235409	176008.453131	6.42737948746	750	3384	6.42737948746	176008.453131	750	7.83616829907	390	6.42737948746	4.55149636845	390	4.55149636845	176008.453131	50905.5488985	78308.1235409	7.83616829907	50905.5488985	4.55149636845
ENSG00000277130.1	2323.0429307	1	11	11	0.0	3	2709.55494747	2323.0429307	4440.5683217	0.10882060528	3	11	0.10882060528	4440.5683217	3	0.0	1	0.10882060528	0.0853712547633	1	0.0853712547633	4440.5683217	2709.55494747	2323.0429307	0.0	2709.55494747	0.0853712547633
ENSG00000223012.1	0.0	1	0	0	0.0	1	0.0	0.0	0.0	0.0	1	0	0.0	0.0	1	0.0	1	0.0	0.0	1	0.0	0.0	0.0	0.0	0.0	0.0	0.0
ENSG00000242735.1	0.0	0	0	0	0.0	0	0.0	0.0	0.0	0.0	0	0	0.0	0.0	0	0.0	0	0.0	0.0	0	0.0	0.0	0.0	0.0	0.0	0.0	0.0
ENSG00000111331.11	751978.512952	2879	9486	9486	8.63660737297	9431	892984.191714	751978.512952	43237.6054706	14.0992650304	9431	9486	14.0992650304	43237.6054706	9431	8.63660737297	2879	14.0992650304	3.970458305	2879	3.970458305	43237.6054706	892984.191714	751978.512952	8.63660737297	892984.191714	3.970458305
ENSG00000226246.1	1241.626394	0	0	0	0.0	0	0.0	1241.626394	0.0	0.0145406843262	0	0	0.0145406843262	0.0	0	0.0	0	0.0145406843262	0.0	0	0.0	0.0	0.0	1241.626394	0.0	0.0	0.0
ENSG00000204311.10	4030.1060204	20	55	55	0.388592250424	6	1955.46716844	4030.1060204	13558.4629831	0.43798411299	6	55	0.43798411299	13558.4629831	6	0.388592250424	20	0.43798411299	0.308059236765	20	0.308059236765	13558.4629831	1955.46716844	4030.1060204	0.388592250424	1955.46716844	0.308059236765
ENSG00000099797.10	866908.990798	9924	9325	9325	16.562310627	7771	644408.235767	866908.990798	648152.118521	53.1541051328	7771	9325	53.1541051328	648152.118521	7771	16.562310627	9924	53.1541051328	22.8747245545	9924	22.8747245545	648152.118521	644408.235767	866908.990798	16.562310627	644408.235767	22.8747245545
ENSG00000223060.1	4169.25073353	3	1	1	0.609104407841	1	7780.7009439	4169.25073353	12751.4425069	0.0	1	1	0.0	12751.4425069	1	0.609104407841	3	0.0	0.408583829814	3	0.408583829814	12751.4425069	7780.7009439	4169.25073353	0.609104407841	7780.7009439	0.408583829814
ENSG00000177138.14	57.8808738397	0	5	5	0.0	0	0.0	57.8808738397	88.5128626449	0.0027113712115	0	5	0.0027113712115	88.5128626449	0	0.0	0	0.0027113712115	0.0	0	0.0	88.5128626449	0.0	57.8808738397	0.0	0.0	0.0
ENSG00000259290.1	0.0	0	0	0	0.0	0	0.0	0.0	0.0	0.0	0	0	0.0	0.0	0	0.0	0	0.0	0.0	0	0.0	0.0	0.0	0.0	0.0	0.0	0.0
ENSG00000225648.4	273642.832648	512	500	500	10.3213454743	592	159586.007051	273642.832648	30797.9755464	5.27116823769	592	500	5.27116823769	30797.9755464	592	10.3213454743	512	5.27116823769	18.8594909016	512	18.8594909016	30797.9755464	159586.007051	273642.832648	10.3213454743	159586.007051	18.8594909016
ENSG00000067334.12	243262.666486	3941	3215	3215	8.72321923093	2950	255744.365345	243262.666486	173596.160875	11.4373437536	2950	3215	11.4373437536	173596.160875	2950	8.72321923093	3941	11.4373437536	11.8759109651	3941	11.8759109651	173596.160875	255744.365345	243262.666486	8.72321923093	255744.365345	11.8759109651
ENSG00000233111.1	2614.38164809	0	4	4	0.0	5	4269.11396674	2614.38164809	0.0	0.122468073929	5	4	0.122468073929	0.0	5	0.0	0	0.122468073929	0.128103841031	0	0.128103841031	0.0	4269.11396674	2614.38164809	0.0	4269.11396674	0.128103841031
ENSG00000238553.1	0.0	0	1	1	0.0	0	0.0	0.0	0.0	0.0	0	1	0.0	0.0	0	0.0	0	0.0	0.0	0	0.0	0.0	0.0	0.0	0.0	0.0	0.0
ENSG00000131462.6	775236.810491	3866	2633	2633	28.9564597535	4535	907939.384201	775236.810491	545400.510129	22.0092043769	4535	2633	22.0092043769	545400.510129	4535	28.9564597535	3866	22.0092043769	24.7044086482	3866	24.7044086482	545400.510129	907939.384201	775236.810491	28.9564597535	907939.384201	24.7044086482
ENSG00000090104.10	406180.416981	416	4734	4734	18.5386999817	467	98657.2846791	406180.416981	29718.263506	39.424248889	467	4734	39.424248889	29718.263506	467	18.5386999817	416	39.424248889	5.3080170361	416	5.3080170361	29718.263506	98657.2846791	406180.416981	18.5386999817	98657.2846791	5.3080170361
ENSG00000274773.1	0.0	0	0	0	0.0	0	0.0	0.0	0.0	0.0	0	0	0.0	0.0	0	0.0	0	0.0	0.0	0	0.0	0.0	0.0	0.0	0.0	0.0	0.0
ENSG00000260614.1	0.0	1	0	0	0.0884784690289	5	0.0	0.0	926.136879326	0.0283698978597	5	0	0.0283698978597	926.136879326	5	0.0884784690289	1	0.0283698978597	0.0	1	0.0	926.136879326	0.0	0.0	0.0884784690289	0.0	0.0
ENSG00000110925.5	178803.459518	1088	1118	1118	6.84310750358	1357	101335.075486	178803.459518	83615.8165918	5.26817611901	1357	1118	5.26817611901	83615.8165918	1357	6.84310750358	1088	5.26817611901	13.7041594582	1088	13.7041594582	83615.8165918	101335.075486	178803.459518	6.84310750358	101335.075486	13.7041594582
ENSG00000128045.6	7690.85086767	192	20	20	1.46300866568	97	10914.0697908	7690.85086767	1021985.30262	1.31348495552	97	20	1.31348495552	1021985.30262	97	1.46300866568	192	1.31348495552	0.196275605948	192	0.196275605948	1021985.30262	10914.0697908	7690.85086767	1.46300866568	10914.0697908	0.196275605948
ENSG00000123353.8	394387.379886	2721	1206	1206	9.05040277167	1932	408251.440273	394387.379886	238181.971026	14.5526066525	1932	1206	14.5526066525	238181.971026	1932	9.05040277167	2721	14.5526066525	28.0686912838	2721	28.0686912838	238181.971026	408251.440273	394387.379886	9.05040277167	408251.440273	28.0686912838
ENSG00000253216.1	0.0	0	0	0	0.0	0	0.0	0.0	0.0	0.0	0	0	0.0	0.0	0	0.0	0	0.0	0.0	0	0.0	0.0	0.0	0.0	0.0	0.0	0.0
ENSG00000255045.1	890.064763337	2	0	0	0.130033525269	0	2491.57277417	890.064763337	8166.65418983	0.0416941869669	0	0	0.0416941869669	8166.65418983	0	0.130033525269	2	0.0416941869669	0.218064403553	2	0.218064403553	8166.65418983	2491.57277417	890.064763337	0.130033525269	2491.57277417	0.218064403553
ENSG00000207128.1	3701.67121201	1	0	0	0.0	0	0.0	3701.67121201	0.0	0.0	0	0	0.0	0.0	0	0.0	1	0.0	0.0	1	0.0	0.0	0.0	3701.67121201	0.0	0.0	0.0
ENSG00000169905.11	82128.23163	6186	3446	3446	3.97599065544	3522	119787.592594	82128.23163	108136.636962	3.30266732109	3522	3446	3.30266732109	108136.636962	3522	3.97599065544	6186	3.30266732109	3.99752392934	6186	3.99752392934	108136.636962	119787.592594	82128.23163	3.97599065544	119787.592594	3.99752392934
ENSG00000240292.1	1797.63458253	3	0	0	0.0875414807034	0	0.0	1797.63458253	0.0	0.0	0	0	0.0	0.0	0	0.0875414807034	3	0.0	0.0	3	0.0	0.0	0.0	1797.63458253	0.0875414807034	0.0	0.0
ENSG00000114850.5	1281456.65241	10275	6056	6056	43.5768985016	5619	1302767.13611	1281456.65241	815401.973275	28.6669387224	5619	6056	28.6669387224	815401.973275	5619	43.5768985016	10275	28.6669387224	81.6534076534	10275	81.6534076534	815401.973275	1302767.13611	1281456.65241	43.5768985016	1302767.13611	81.6534076534
ENSG00000228022.4	577.79550647	2	3	3	0.0211031797027	0	269.572060419	577.79550647	2208.94791787	0.0	0	3	0.0	2208.94791787	0	0.0211031797027	2	0.0	0.169870738873	2	0.169870738873	2208.94791787	269.572060419	577.79550647	0.0211031797027	269.572060419	0.169870738873
ENSG00000279221.1	0.0	1	0	0	0.0	0	0.0	0.0	0.0	0.0	0	0	0.0	0.0	0	0.0	1	0.0	0.00542570084322	1	0.00542570084322	0.0	0.0	0.0	0.0	0.0	0.00542570084322
ENSG00000230002.2	12406.835358	56	97	97	0.219705434247	93	5262.22061939	12406.835358	8336.5505711	0.149699347131	93	97	0.149699347131	8336.5505711	93	0.219705434247	56	0.149699347131	1.17901741114	56	1.17901741114	8336.5505711	5262.22061939	12406.835358	0.219705434247	5262.22061939	1.17901741114
ENSG00000267361.1	0.0	1	3	3	0.0	1	0.0	0.0	0.0	0.0	1	3	0.0	0.0	1	0.0	1	0.0	0.0	1	0.0	0.0	0.0	0.0	0.0	0.0	0.0
ENSG00000220748.2	0.0	0	0	0	0.0	0	347.679487145	0.0	0.0	0.0	0	0	0.0	0.0	0	0.0	0	0.0	0.0	0	0.0	0.0	347.679487145	0.0	0.0	347.679487145	0.0
ENSG00000123405.12	10266.9276873	25	20	20	0.234365811037	2	3592.54721589	10266.9276873	13492.5652286	0.127750718673	2	20	0.127750718673	13492.5652286	2	0.234365811037	25	0.127750718673	0.620984536808	25	0.620984536808	13492.5652286	3592.54721589	10266.9276873	0.234365811037	3592.54721589	0.620984536808
ENSG00000124882.3	82652.0958342	2336	258	258	0.587050076475	15	1357.57376098	82652.0958342	3284.32728554	0.146042696171	15	258	0.146042696171	3284.32728554	15	0.587050076475	2336	0.146042696171	29.0861373199	2336	29.0861373199	3284.32728554	1357.57376098	82652.0958342	0.587050076475	1357.57376098	29.0861373199
ENSG00000128789.19	308507.161698	2389	1771	1771	11.4747030467	2204	456142.433613	308507.161698	390379.940932	20.3396444171	2204	1771	20.3396444171	390379.940932	2204	11.4747030467	2389	20.3396444171	20.350360135	2389	20.350360135	390379.940932	456142.433613	308507.161698	11.4747030467	456142.433613	20.350360135
ENSG00000276852.1	0.0	2	0	0	0.0	1	0.0	0.0	0.0	0.0	1	0	0.0	0.0	1	0.0	2	0.0	0.0	2	0.0	0.0	0.0	0.0	0.0	0.0	0.0
ENSG00000228143.2	681.719138873	0	1	1	0.0	0	0.0	681.719138873	1042.50175401	0.0	0	1	0.0	1042.50175401	0	0.0	0	0.0	0.0	0	0.0	1042.50175401	0.0	681.719138873	0.0	0.0	0.0
ENSG00000244668.1	1664.19672137	5	4	4	0.243129910693	4	5435.04845346	1664.19672137	25449.3075243	0.27285166471	4	4	0.27285166471	25449.3075243	4	0.243129910693	5	0.27285166471	0.611588190636	5	0.611588190636	25449.3075243	5435.04845346	1664.19672137	0.243129910693	5435.04845346	0.611588190636
ENSG00000256257.1	0.0	0	0	0	0.0	0	0.0	0.0	10283.4213766	0.0	0	0	0.0	10283.4213766	0	0.0	0	0.0	0.0	0	0.0	10283.4213766	0.0	0.0	0.0	0.0	0.0
ENSG00000233551.2	0.0	0	0	0	0.0	0	0.0	0.0	0.0	0.0	0	0	0.0	0.0	0	0.0	0	0.0	0.0	0	0.0	0.0	0.0	0.0	0.0	0.0	0.0
ENSG00000226191.3	272.593819467	0	0	0	0.0	0	1017.43508557	272.593819467	0.0	0.0	0	0	0.0	0.0	0	0.0	0	0.0	0.0	0	0.0	0.0	1017.43508557	272.593819467	0.0	1017.43508557	0.0
ENSG00000074276.9	3036.50553611	22	15	15	0.248858102306	20	3662.66167282	3036.50553611	4530.24322423	0.100610224908	20	15	0.100610224908	4530.24322423	20	0.248858102306	22	0.100610224908	0.290317605328	22	0.290317605328	4530.24322423	3662.66167282	3036.50553611	0.248858102306	3662.66167282	0.290317605328
ENSG00000138166.5	1388320.63527	3526	12504	12504	18.1007661695	5437	233621.86859	1388320.63527	85700.4214376	31.8006267547	5437	12504	31.8006267547	85700.4214376	5437	18.1007661695	3526	31.8006267547	79.3527608596	3526	79.3527608596	85700.4214376	233621.86859	1388320.63527	18.1007661695	233621.86859	79.3527608596
ENSG00000177257.2	0.0	0	1	1	0.0	0	1113.20269529	0.0	0.0	0.0558852807237	0	1	0.0558852807237	0.0	0	0.0	0	0.0558852807237	0.175371071532	0	0.175371071532	0.0	1113.20269529	0.0	0.0	1113.20269529	0.175371071532
ENSG00000198944.5	1233.50613418	21	12	12	0.0901042023434	71	0.0	1233.50613418	3395.35451368	0.317802935539	71	12	0.317802935539	3395.35451368	71	0.0901042023434	21	0.317802935539	0.102750371403	21	0.102750371403	3395.35451368	0.0	1233.50613418	0.0901042023434	0.0	0.102750371403
ENSG00000178307.8	194628.032882	1327	933	933	6.46149515752	1475	372822.314343	194628.032882	698496.968512	17.4829559862	1475	933	17.4829559862	698496.968512	1475	6.46149515752	1327	17.4829559862	10.2346606811	1327	10.2346606811	698496.968512	372822.314343	194628.032882	6.46149515752	372822.314343	10.2346606811
ENSG00000238120.1	3613.85784384	16	17	17	3.43176981608	6	14837.2855591	3613.85784384	5526.40072153	1.08344018688	6	17	1.08344018688	5526.40072153	6	3.43176981608	16	1.08344018688	1.98327187465	16	1.98327187465	5526.40072153	14837.2855591	3613.85784384	3.43176981608	14837.2855591	1.98327187465
ENSG00000244617.2	2183.25486276	17	81	81	10.8579785518	60	329178.690255	2183.25486276	81519.6146487	0.903405971166	60	81	0.903405971166	81519.6146487	60	10.8579785518	17	0.903405971166	0.142638360431	17	0.142638360431	81519.6146487	329178.690255	2183.25486276	10.8579785518	329178.690255	0.142638360431
ENSG00000215867.4	947.556984893	1	0	0	0.0230721366607	0	294.723520602	947.556984893	0.0	0.0	0	0	0.0	0.0	0	0.0230721366607	1	0.0	0.0154766602202	1	0.0154766602202	0.0	294.723520602	947.556984893	0.0230721366607	294.723520602	0.0154766602202
ENSG00000275110.1	0.0	0	0	0	0.0	0	0.0	0.0	0.0	0.0	0	0	0.0	0.0	0	0.0	0	0.0	0.0	0	0.0	0.0	0.0	0.0	0.0	0.0	0.0
ENSG00000270103.3	0.0	0	0	0	0.0	0	0.0	0.0	0.0	0.0	0	0	0.0	0.0	0	0.0	0	0.0	0.0	0	0.0	0.0	0.0	0.0	0.0	0.0	0.0
ENSG00000234190.1	0.0	0	0	0	0.0	0	0.0	0.0	0.0	0.0	0	0	0.0	0.0	0	0.0	0	0.0	0.0	0	0.0	0.0	0.0	0.0	0.0	0.0	0.0
ENSG00000248350.1	0.0	0	0	0	0.0	0	0.0	0.0	0.0	0.0	0	0	0.0	0.0	0	0.0	0	0.0	0.0	0	0.0	0.0	0.0	0.0	0.0	0.0	0.0
ENSG00000196526.9	203169.964502	873	1804	1804	8.65148570912	9663	121414.520035	203169.964502	39228.8548627	3.33511951109	9663	1804	3.33511951109	39228.8548627	9663	8.65148570912	873	3.33511951109	4.27759097236	873	4.27759097236	39228.8548627	121414.520035	203169.964502	8.65148570912	121414.520035	4.27759097236
ENSG00000273423.1	0.0	0	0	0	0.0	0	0.0	0.0	0.0	0.0	0	0	0.0	0.0	0	0.0	0	0.0	0.0	0	0.0	0.0	0.0	0.0	0.0	0.0	0.0
ENSG00000277061.1	0.0	0	0	0	0.0	0	0.0	0.0	0.0	0.0	0	0	0.0	0.0	0	0.0	0	0.0	0.0	0	0.0	0.0	0.0	0.0	0.0	0.0	0.0
ENSG00000175756.12	1652899.3284	4288	3491	3491	37.4440456828	3951	1371156.23824	1652899.3284	4056586.07326	93.7589598149	3951	3491	93.7589598149	4056586.07326	3951	37.4440456828	4288	93.7589598149	51.8043413341	4288	51.8043413341	4056586.07326	1371156.23824	1652899.3284	37.4440456828	1371156.23824	51.8043413341
ENSG00000269893.5	1101124.86599	838	3133	3133	22.6945835164	1284	446863.442076	1101124.86599	2017884.69249	109.856051614	1284	3133	109.856051614	2017884.69249	1284	22.6945835164	838	109.856051614	43.8618946665	838	43.8618946665	2017884.69249	446863.442076	1101124.86599	22.6945835164	446863.442076	43.8618946665
ENSG00000233916.1	11236.2785726	2	7	7	0.478787743752	0	7863.47435819	11236.2785726	1431.89957229	0.0438626789604	0	7	0.0438626789604	1431.89957229	0	0.478787743752	2	0.0438626789604	0.0458811629224	2	0.0458811629224	1431.89957229	7863.47435819	11236.2785726	0.478787743752	7863.47435819	0.0458811629224
ENSG00000136279.17	423360.962902	6141	9214	9214	13.4490998481	2891	305573.476551	423360.962902	558006.041729	12.1830533567	2891	9214	12.1830533567	558006.041729	2891	13.4490998481	6141	12.1830533567	13.5223491622	6141	13.5223491622	558006.041729	305573.476551	423360.962902	13.4490998481	305573.476551	13.5223491622
ENSG00000230965.1	2246.19368441	2	13	13	0.109385479669	3	0.0	2246.19368441	0.0	0.0350735599249	3	13	0.0350735599249	0.0	3	0.109385479669	2	0.0350735599249	0.0	2	0.0	0.0	0.0	2246.19368441	0.109385479669	0.0	0.0
ENSG00000223946.1	0.0	0	1	1	0.0	0	0.0	0.0	0.0	0.0	0	1	0.0	0.0	0	0.0	0	0.0	0.0	0	0.0	0.0	0.0	0.0	0.0	0.0	0.0
ENSG00000184293.6	5983.75904231	8	29	29	0.487531273563	6	1932.74239019	5983.75904231	2463.59943844	1.20745977829	6	29	1.20745977829	2463.59943844	6	0.487531273563	8	1.20745977829	0.0225540173343	8	0.0225540173343	2463.59943844	1932.74239019	5983.75904231	0.487531273563	1932.74239019	0.0225540173343
ENSG00000254373.1	2378.85176988	0	4	4	0.0	1	5549.29872125	2378.85176988	10913.3967402	0.278587285289	1	4	0.278587285289	10913.3967402	1	0.0	0	0.278587285289	0.524533295032	0	0.524533295032	10913.3967402	5549.29872125	2378.85176988	0.0	5549.29872125	0.524533295032
ENSG00000228133.2	384.355962819	1	1	1	0.0280761371882	0	358.644633513	384.355962819	0.0	0.0	0	1	0.0	0.0	0	0.0280761371882	1	0.0	0.0	1	0.0	0.0	358.644633513	384.355962819	0.0280761371882	358.644633513	0.0
ENSG00000253755.1	66573.5197773	19	752	752	7.81029039087	2837	265736.036269	66573.5197773	3364221.30334	162.291614275	2837	752	162.291614275	3364221.30334	2837	7.81029039087	19	162.291614275	0.098850926568	19	0.098850926568	3364221.30334	265736.036269	66573.5197773	7.81029039087	265736.036269	0.098850926568
ENSG00000183044.10	59834.5671774	663	328	328	0.668083267529	117	29812.4455809	59834.5671774	47925.8726611	0.481746719999	117	328	0.481746719999	47925.8726611	117	0.668083267529	663	0.481746719999	0.412294797481	663	0.412294797481	47925.8726611	29812.4455809	59834.5671774	0.668083267529	29812.4455809	0.412294797481
ENSG00000227929.3	698.551710203	1	1	1	0.0	2	1303.64477896	698.551710203	0.0	0.065445901941	2	1	0.065445901941	0.0	2	0.0	1	0.065445901941	0.0	1	0.0	0.0	1303.64477896	698.551710203	0.0	1303.64477896	0.0
ENSG00000077942.16	160198.546177	3404	9696	9696	68.1260378939	12319	458764.449032	160198.546177	3816939.84056	39.9398490663	12319	9696	39.9398490663	3816939.84056	12319	68.1260378939	3404	39.9398490663	9.07763442881	3404	9.07763442881	3816939.84056	458764.449032	160198.546177	68.1260378939	458764.449032	9.07763442881
ENSG00000261763.1	100.400207778	0	5	5	0.0	0	0.0	100.400207778	0.0	0.00940629313068	0	5	0.00940629313068	0.0	0	0.0	0	0.00940629313068	0.0	0	0.0	0.0	0.0	100.400207778	0.0	0.0	0.0
ENSG00000205176.3	0.0	0	3	3	0.0	0	0.0	0.0	0.0	0.00525904569169	0	3	0.00525904569169	0.0	0	0.0	0	0.00525904569169	0.0	0	0.0	0.0	0.0	0.0	0.0	0.0	0.0
ENSG00000276165.1	0.0	0	0	0	0.0	0	0.0	0.0	0.0	0.0	0	0	0.0	0.0	0	0.0	0	0.0	0.0	0	0.0	0.0	0.0	0.0	0.0	0.0	0.0
ENSG00000256916.1	5658.26885264	7	6	6	0.123996254453	3	0.0	5658.26885264	0.0	0.0662639757152	3	6	0.0662639757152	0.0	3	0.123996254453	7	0.0662639757152	0.0	7	0.0	0.0	0.0	5658.26885264	0.123996254453	0.0	0.0
ENSG00000233939.1	0.0	0	0	0	0.0	0	0.0	0.0	0.0	0.041882422574	0	0	0.041882422574	0.0	0	0.0	0	0.041882422574	0.0	0	0.0	0.0	0.0	0.0	0.0	0.0	0.0
ENSG00000115718.16	13811.1652556	40	18	18	8.8130938369	19	23700.7323341	13811.1652556	11895.3837414	0.31233040257	19	18	0.31233040257	11895.3837414	19	8.8130938369	40	0.31233040257	0.91788070786	40	0.91788070786	11895.3837414	23700.7323341	13811.1652556	8.8130938369	23700.7323341	0.91788070786
ENSG00000257900.2	0.0	7	3	3	0.0527964587089	1	1348.84414173	0.0	2210.56028861	0.0677150116798	1	3	0.0677150116798	2210.56028861	1	0.0527964587089	7	0.0677150116798	0.0708311383802	7	0.0708311383802	2210.56028861	1348.84414173	0.0	0.0527964587089	1348.84414173	0.0708311383802
ENSG00000229656.5	38180.2718054	19	3	3	0.315274075308	2	15179.8670972	38180.2718054	6092.47462611	0.0311046323559	2	3	0.0311046323559	6092.47462611	2	0.315274075308	19	0.0311046323559	0.178948072991	19	0.178948072991	6092.47462611	15179.8670972	38180.2718054	0.315274075308	15179.8670972	0.178948072991
ENSG00000124257.6	5479.95292416	28	13	13	0.33357947009	10	3977.06850706	5479.95292416	34916.997641	0.869937513617	10	13	0.869937513617	34916.997641	10	0.33357947009	28	0.869937513617	0.343103638795	28	0.343103638795	34916.997641	3977.06850706	5479.95292416	0.33357947009	3977.06850706	0.343103638795
ENSG00000140451.11	53167.7968864	439	425	425	1.38572560998	468	26432.8258548	53167.7968864	24326.608262	2.52645639368	468	425	2.52645639368	24326.608262	468	1.38572560998	439	2.52645639368	1.78821241238	439	1.78821241238	24326.608262	26432.8258548	53167.7968864	1.38572560998	26432.8258548	1.78821241238
ENSG00000270157.1	89920.5969015	60	50	50	2.68993676328	59	25171.6189996	89920.5969015	9167.25326174	0.541573682602	59	50	0.541573682602	9167.25326174	59	2.68993676328	60	0.541573682602	0.713365281244	60	0.713365281244	9167.25326174	25171.6189996	89920.5969015	2.68993676328	25171.6189996	0.713365281244
ENSG00000275162.1	0.0	0	1	1	0.0	0	3251.46593697	0.0	1776.22732868	0.0544103026401	0	1	0.0544103026401	1776.22732868	0	0.0	0	0.0544103026401	0.0	0	0.0	1776.22732868	3251.46593697	0.0	0.0	3251.46593697	0.0
ENSG00000163479.12	706224.435821	12362	5712	5712	30.2418369504	6846	560793.055402	706224.435821	4348407.73455	36.9795028391	6846	5712	36.9795028391	4348407.73455	6846	30.2418369504	12362	36.9795028391	38.8358899523	12362	38.8358899523	4348407.73455	560793.055402	706224.435821	30.2418369504	560793.055402	38.8358899523
ENSG00000171243.7	7527.57967052	1	27	27	5.3699954921	24	747.236746533	7527.57967052	765383.035634	3.75129664381	24	27	3.75129664381	765383.035634	24	5.3699954921	1	3.75129664381	0.635675812863	1	0.635675812863	765383.035634	747.236746533	7527.57967052	5.3699954921	747.236746533	0.635675812863
ENSG00000223131.1	0.0	0	0	0	0.0	0	0.0	0.0	0.0	0.0	0	0	0.0	0.0	0	0.0	0	0.0	0.0	0	0.0	0.0	0.0	0.0	0.0	0.0	0.0
ENSG00000109927.8	1338.10412056	6	22	22	0.139098362368	7	672.318883536	1338.10412056	7476.72613209	0.0530387331608	7	22	0.0530387331608	7476.72613209	7	0.139098362368	6	0.0530387331608	0.0100871787506	6	0.0100871787506	7476.72613209	672.318883536	1338.10412056	0.139098362368	672.318883536	0.0100871787506
ENSG00000232594.1	0.0	0	3	3	0.0	0	0.0	0.0	0.0	0.050418242392	0	3	0.050418242392	0.0	0	0.0	0	0.050418242392	0.0	0	0.0	0.0	0.0	0.0	0.0	0.0	0.0
ENSG00000104059.4	13143.1024025	0	7	7	0.66265506588	0	133.303262339	13143.1024025	47843.7802266	0.0401527427238	0	7	0.0401527427238	47843.7802266	0	0.66265506588	0	0.0401527427238	0.0175002091219	0	0.0175002091219	47843.7802266	133.303262339	13143.1024025	0.66265506588	133.303262339	0.0175002091219
ENSG00000253957.1	0.0	1	9	9	0.0805918088369	1	0.0	0.0	0.0	0.103364418943	1	9	0.103364418943	0.0	1	0.0805918088369	1	0.103364418943	0.0	1	0.0	0.0	0.0	0.0	0.0805918088369	0.0	0.0
ENSG00000143033.16	95517.4002456	945	788	788	4.22553942096	1491	82935.7672959	95517.4002456	64474.7374346	2.88874600512	1491	788	2.88874600512	64474.7374346	1491	4.22553942096	945	2.88874600512	3.82965229553	945	3.82965229553	64474.7374346	82935.7672959	95517.4002456	4.22553942096	82935.7672959	3.82965229553
ENSG00000108306.10	29783.0603677	1477	630	630	1.69851727427	1214	58059.1985182	29783.0603677	49879.9971773	1.17327698983	1214	630	1.17327698983	49879.9971773	1214	1.69851727427	1477	1.17327698983	1.32397373916	1477	1.32397373916	49879.9971773	58059.1985182	29783.0603677	1.69851727427	58059.1985182	1.32397373916
ENSG00000258698.1	2020.81030452	0	0	0	0.0	0	0.0	2020.81030452	0.0	0.0	0	0	0.0	0.0	0	0.0	0	0.0	0.0	0	0.0	0.0	0.0	2020.81030452	0.0	0.0	0.0
ENSG00000157538.12	131713.986591	2395	1831	1831	5.30371392646	3080	112094.879554	131713.986591	99244.9116307	5.1207284362	3080	1831	5.1207284362	99244.9116307	3080	5.30371392646	2395	5.1207284362	3.06108404699	2395	3.06108404699	99244.9116307	112094.879554	131713.986591	5.30371392646	112094.879554	3.06108404699
ENSG00000237859.1	0.0	1	0	0	0.0	0	0.0	0.0	534.592691156	0.0163759163286	0	0	0.0163759163286	534.592691156	0	0.0	1	0.0163759163286	0.0171295074282	1	0.0171295074282	534.592691156	0.0	0.0	0.0	0.0	0.0171295074282
ENSG00000216031.1	0.0	0	0	0	0.0	0	0.0	0.0	0.0	0.21083992273	0	0	0.21083992273	0.0	0	0.0	0	0.21083992273	0.0	0	0.0	0.0	0.0	0.0	0.0	0.0	0.0
ENSG00000204991.9	8045.7390331	760	375	375	0.493393664534	148	6302.61167368	8045.7390331	43442.8455064	2.81507648556	148	375	2.81507648556	43442.8455064	148	0.493393664534	760	2.81507648556	0.846882847252	760	0.846882847252	43442.8455064	6302.61167368	8045.7390331	0.493393664534	6302.61167368	0.846882847252
ENSG00000273717.1	0.0	0	0	0	0.0	0	0.0	0.0	0.0	0.0	0	0	0.0	0.0	0	0.0	0	0.0	0.0	0	0.0	0.0	0.0	0.0	0.0	0.0	0.0
ENSG00000181374.6	344881.792464	717	227	227	2.68585698052	68	142448.085436	344881.792464	311031.807095	2.83432281555	68	227	2.83432281555	311031.807095	68	2.68585698052	717	2.83432281555	2.85072442952	717	2.85072442952	311031.807095	142448.085436	344881.792464	2.68585698052	142448.085436	2.85072442952
ENSG00000250555.2	0.0	0	0	0	0.0	0	0.0	0.0	0.0	0.0	0	0	0.0	0.0	0	0.0	0	0.0	0.0	0	0.0	0.0	0.0	0.0	0.0	0.0	0.0
ENSG00000241537.1	424.521778869	0	0	0	0.0310101386629	1	396.123574314	424.521778869	0.0	0.0198862949628	1	0	0.0198862949628	0.0	1	0.0310101386629	0	0.0198862949628	0.0208014275629	0	0.0208014275629	0.0	396.123574314	424.521778869	0.0310101386629	396.123574314	0.0208014275629
ENSG00000110851.10	172128.8737	1530	1087	1087	8.58222627816	1745	287341.921084	172128.8737	105745.948276	5.44538126581	1745	1087	5.44538126581	105745.948276	1745	8.58222627816	1530	5.44538126581	8.78365426058	1530	8.78365426058	105745.948276	287341.921084	172128.8737	8.58222627816	287341.921084	8.78365426058
ENSG00000266846.1	0.0	0	7	7	0.159554003892	0	1358.76211336	0.0	51216.7313927	0.306958122799	0	7	0.306958122799	51216.7313927	0	0.159554003892	0	0.306958122799	0.0	0	0.0	51216.7313927	1358.76211336	0.0	0.159554003892	1358.76211336	0.0
ENSG00000251294.1	0.0	0	3	3	0.0	0	0.0	0.0	0.0	0.0	0	3	0.0	0.0	0	0.0	0	0.0	0.0	0	0.0	0.0	0.0	0.0	0.0	0.0	0.0
ENSG00000260340.1	0.0	0	0	0	0.0	0	0.0	0.0	0.0	0.0	0	0	0.0	0.0	0	0.0	0	0.0	0.0	0	0.0	0.0	0.0	0.0	0.0	0.0	0.0
ENSG00000261613.2	0.0	9	5	5	0.159049002048	22	184.699297769	0.0	38745.0127147	0.259624972318	22	5	0.259624972318	38745.0127147	22	0.159049002048	9	0.259624972318	0.0	9	0.0	38745.0127147	184.699297769	0.0	0.159049002048	184.699297769	0.0
ENSG00000126003.6	93448.2193332	2670	2146	2146	7.75927481856	8352	162409.346214	93448.2193332	110097.139226	18.9539362193	8352	2146	18.9539362193	110097.139226	8352	7.75927481856	2670	18.9539362193	7.76649464762	2670	7.76649464762	110097.139226	162409.346214	93448.2193332	7.75927481856	162409.346214	7.76649464762
ENSG00000139797.7	575.695958845	0	2	2	0.0	0	268.592510781	575.695958845	0.0	0.0	0	2	0.0	0.0	0	0.0	0	0.0	0.0	0	0.0	0.0	268.592510781	575.695958845	0.0	268.592510781	0.0
ENSG00000270966.1	0.0	0	0	0	0.101162445358	0	0.0	0.0	0.0	0.129747644757	0	0	0.129747644757	0.0	0	0.101162445358	0	0.129747644757	0.0678592025041	0	0.0678592025041	0.0	0.0	0.0	0.101162445358	0.0	0.0678592025041
ENSG00000257837.1	0.0	0	1	1	0.0	2	0.0	0.0	0.0	0.066981636102	2	1	0.066981636102	0.0	2	0.0	0	0.066981636102	0.0	0	0.0	0.0	0.0	0.0	0.0	0.0	0.0
ENSG00000238295.1	0.0	0	0	0	0.0	1	0.0	0.0	0.0	0.0	1	0	0.0	0.0	1	0.0	0	0.0	0.0	0	0.0	0.0	0.0	0.0	0.0	0.0	0.0
ENSG00000145386.8	431892.951701	1935	2562	2562	9.85440807075	2837	332994.812823	431892.951701	50221.9072289	10.1920531054	2837	2562	10.1920531054	50221.9072289	2837	9.85440807075	1935	10.1920531054	28.8618915308	1935	28.8618915308	50221.9072289	332994.812823	431892.951701	9.85440807075	332994.812823	28.8618915308
ENSG00000173409.12	124385.094858	995	1070	1070	7.42604644185	739	194556.681629	124385.094858	141440.258104	5.94808389963	739	1070	5.94808389963	141440.258104	739	7.42604644185	995	5.94808389963	8.02876478868	995	8.02876478868	141440.258104	194556.681629	124385.094858	7.42604644185	194556.681629	8.02876478868
ENSG00000264799.1	5501.09471785	0	1	1	0.0	0	0.0	5501.09471785	0.0	0.515386477785	0	1	0.515386477785	0.0	0	0.0	0	0.515386477785	0.0	0	0.0	0.0	0.0	5501.09471785	0.0	0.0	0.0
ENSG00000201861.1	0.0	2	0	0	0.260652787139	0	0.0	0.0	0.0	0.167152371174	0	0	0.167152371174	0.0	0	0.260652787139	2	0.167152371174	0.0	2	0.0	0.0	0.0	0.0	0.260652787139	0.0	0.0
ENSG00000143512.11	1565.52893156	11	8	8	0.272698765748	4	1348.43403406	1565.52893156	6077.19249912	0.00564120194596	4	8	0.00564120194596	6077.19249912	4	0.272698765748	11	0.00564120194596	0.094412803484	11	0.094412803484	6077.19249912	1348.43403406	1565.52893156	0.272698765748	1348.43403406	0.094412803484
ENSG00000273915.1	0.0	0	0	0	0.0	0	0.0	0.0	0.0	0.0	0	0	0.0	0.0	0	0.0	0	0.0	0.0	0	0.0	0.0	0.0	0.0	0.0	0.0	0.0
ENSG00000200028.1	0.0	0	0	0	0.0	0	0.0	0.0	0.0	0.0	0	0	0.0	0.0	0	0.0	0	0.0	0.0	0	0.0	0.0	0.0	0.0	0.0	0.0	0.0
ENSG00000254099.1	2302.78383538	5	0	0	0.0841059865479	2	0.0	2302.78383538	0.0	0.0539357941868	2	0	0.0539357941868	0.0	2	0.0841059865479	5	0.0539357941868	0.0564178253377	5	0.0564178253377	0.0	0.0	2302.78383538	0.0841059865479	0.0	0.0564178253377
ENSG00000169710.6	642354.357084	5153	13114	13114	17.0262963943	10555	995475.218352	642354.357084	690756.391065	16.7355098573	10555	13114	16.7355098573	690756.391065	10555	17.0262963943	5153	16.7355098573	39.9372605652	5153	39.9372605652	690756.391065	995475.218352	642354.357084	17.0262963943	995475.218352	39.9372605652
ENSG00000116584.16	200359.08328	2863	1700	1700	9.77084150674	2503	93983.7979093	200359.08328	335568.133559	7.08237496763	2503	1700	7.08237496763	335568.133559	2503	9.77084150674	2863	7.08237496763	6.04008558705	2863	6.04008558705	335568.133559	93983.7979093	200359.08328	9.77084150674	93983.7979093	6.04008558705
ENSG00000250656.2	390.610275824	0	4	4	0.0855989922262	5	1457.92226759	390.610275824	0.0	0.0	5	4	0.0	0.0	5	0.0855989922262	0	0.0	0.0382795501305	0	0.0382795501305	0.0	1457.92226759	390.610275824	0.0855989922262	1457.92226759	0.0382795501305
ENSG00000268729.1	0.0	0	0	0	0.0	0	0.0	0.0	0.0	0.0	0	0	0.0	0.0	0	0.0	0	0.0	0.0	0	0.0	0.0	0.0	0.0	0.0	0.0	0.0
ENSG00000085185.14	62463.1555306	792	803	803	1.95391796662	1686	52830.6285638	62463.1555306	69916.8481879	1.02793691192	1686	803	1.02793691192	69916.8481879	1686	1.95391796662	792	1.02793691192	5.04610738541	792	5.04610738541	69916.8481879	52830.6285638	62463.1555306	1.95391796662	52830.6285638	5.04610738541
ENSG00000186977.2	0.0	3	0	0	0.0	0	0.0	0.0	0.0	0.0	0	0	0.0	0.0	0	0.0	3	0.0	0.0	3	0.0	0.0	0.0	0.0	0.0	0.0	0.0
ENSG00000272694.1	0.0	0	0	0	0.0	0	0.0	0.0	0.0	0.0	0	0	0.0	0.0	0	0.0	0	0.0	0.0	0	0.0	0.0	0.0	0.0	0.0	0.0	0.0
ENSG00000224960.3	0.0	888	1	1	0.0	0	0.0	0.0	0.0	0.00744240401134	0	1	0.00744240401134	0.0	0	0.0	888	0.00744240401134	0.0	888	0.0	0.0	0.0	0.0	0.0	0.0	0.0
ENSG00000236166.1	530.93675561	1	2	2	0.0387834576038	1	495.419966267	530.93675561	99866.3577034	0.0248711973194	1	2	0.0248711973194	99866.3577034	1	0.0387834576038	1	0.0248711973194	0.0260157264292	1	0.0260157264292	99866.3577034	495.419966267	530.93675561	0.0387834576038	495.419966267	0.0260157264292
ENSG00000117242.7	20325.4492208	238	142	142	1.4521581004	217	41508.4546754	20325.4492208	29855.2511092	0.622222162242	217	142	0.622222162242	29855.2511092	217	1.4521581004	238	0.622222162242	0.532915438617	238	0.532915438617	29855.2511092	41508.4546754	20325.4492208	1.4521581004	41508.4546754	0.532915438617
ENSG00000227717.4	0.0	0	11	11	0.0	0	0.0	0.0	0.0	0.030022513269	0	11	0.030022513269	0.0	0	0.0	0	0.030022513269	0.0157020484759	0	0.0157020484759	0.0	0.0	0.0	0.0	0.0	0.0157020484759
ENSG00000118058.19	55260.940008	1844	2538	2538	3.19744451059	3198	51749.402651	55260.940008	34144.5551942	1.08057260522	3198	2538	1.08057260522	34144.5551942	3198	3.19744451059	1844	1.08057260522	1.87086965378	1844	1.87086965378	34144.5551942	51749.402651	55260.940008	3.19744451059	51749.402651	1.87086965378
ENSG00000236477.1	0.0	0	0	0	0.0	0	1992.36277539	0.0	0.0	0.0	0	0	0.0	0.0	0	0.0	0	0.0	0.0	0	0.0	0.0	1992.36277539	0.0	0.0	1992.36277539	0.0
ENSG00000145191.10	230289.174826	4147	3437	3437	11.4858232019	5078	329192.015918	230289.174826	398591.952639	17.4173889775	5078	3437	17.4173889775	398591.952639	5078	11.4858232019	4147	17.4173889775	20.3302082114	4147	20.3302082114	398591.952639	329192.015918	230289.174826	11.4858232019	329192.015918	20.3302082114
ENSG00000259192.1	1521.42952504	1	1	1	0.0	1	0.0	1521.42952504	0.0	0.0	1	1	0.0	0.0	1	0.0	1	0.0	0.0248498488043	1	0.0248498488043	0.0	0.0	1521.42952504	0.0	0.0	0.0248498488043
ENSG00000258922.1	0.0	3	6	6	0.0623544383027	1	796.515721627	0.0	0.0	0.0799737637943	1	6	0.0799737637943	0.0	1	0.0623544383027	3	0.0799737637943	0.0	3	0.0	0.0	796.515721627	0.0	0.0623544383027	796.515721627	0.0
ENSG00000225579.1	0.0	0	0	0	0.0481405314018	0	0.0	0.0	0.0	0.0926152073225	0	0	0.0926152073225	0.0	0	0.0481405314018	0	0.0926152073225	0.0	0	0.0	0.0	0.0	0.0	0.0481405314018	0.0	0.0
ENSG00000270030.1	0.0	1	2	2	0.0977447951772	0	1248.59221228	0.0	0.0	0.031341069595	0	2	0.031341069595	0.0	0	0.0977447951772	1	0.031341069595	0.491749964093	1	0.491749964093	0.0	1248.59221228	0.0	0.0977447951772	1248.59221228	0.491749964093
ENSG00000281463.1	3921.57247213	0	0	0	0.0	0	0.0	3921.57247213	0.0	0.0	0	0	0.0	0.0	0	0.0	0	0.0	0.0	0	0.0	0.0	0.0	3921.57247213	0.0	0.0	0.0
ENSG00000139436.19	44603.4706853	1305	883	883	1.97839738435	1126	51362.8534101	44603.4706853	18561.7198655	1.22213045153	1126	883	1.22213045153	18561.7198655	1126	1.97839738435	1305	1.22213045153	1.58076564049	1305	1.58076564049	18561.7198655	51362.8534101	44603.4706853	1.97839738435	51362.8534101	1.58076564049
ENSG00000131165.13	1024767.51976	6731	5600	5600	35.6514999686	4614	1065777.76201	1024767.51976	2314776.35409	53.9729170776	4614	5600	53.9729170776	2314776.35409	4614	35.6514999686	6731	53.9729170776	26.2318970039	6731	26.2318970039	2314776.35409	1065777.76201	1024767.51976	35.6514999686	1065777.76201	26.2318970039
ENSG00000161958.9	17650.9518925	403	263	263	1.00340784526	20	10625.9348021	17650.9518925	326.519417293	0.103355131933	20	263	0.103355131933	326.519417293	20	1.00340784526	403	0.103355131933	0.439420345272	403	0.439420345272	326.519417293	10625.9348021	17650.9518925	1.00340784526	10625.9348021	0.439420345272
ENSG00000157168.17	19055.6988637	195	21906	21906	2.43402487482	1105	189750.7453	19055.6988637	2513.02925465	0.35214436247	1105	21906	0.35214436247	2513.02925465	1105	2.43402487482	195	0.35214436247	7.08601511347	195	7.08601511347	2513.02925465	189750.7453	19055.6988637	2.43402487482	189750.7453	7.08601511347
ENSG00000254992.1	0.0	0	0	0	0.0	0	0.0	0.0	14372.3885883	0.125789242036	0	0	0.125789242036	14372.3885883	0	0.0	0	0.125789242036	0.0	0	0.0	14372.3885883	0.0	0.0	0.0	0.0	0.0
ENSG00000137094.13	70125.6508117	1388	918	918	3.77187723613	584	93854.4574899	70125.6508117	25395.7391296	1.90546893332	584	918	1.90546893332	25395.7391296	584	3.77187723613	1388	1.90546893332	2.76735610416	1388	2.76735610416	25395.7391296	93854.4574899	70125.6508117	3.77187723613	93854.4574899	2.76735610416
ENSG00000138755.5	319320.479082	57	4353	4353	9.3766510667	1429	2404449.56705	319320.479082	37579.5249064	68.7849088643	1429	4353	68.7849088643	37579.5249064	1429	9.3766510667	57	68.7849088643	1.44495522296	57	1.44495522296	37579.5249064	2404449.56705	319320.479082	9.3766510667	2404449.56705	1.44495522296
ENSG00000280105.1	110.482237011	0	2	2	0.0	0	0.0	110.482237011	0.0	0.0	0	2	0.0	0.0	0	0.0	0	0.0	0.0	0	0.0	0.0	0.0	110.482237011	0.0	0.0	0.0
ENSG00000023892.10	446347.369295	1892	1731	1731	13.85802278	1880	398481.949323	446347.369295	1125233.3824	37.7785376046	1880	1731	37.7785376046	1125233.3824	1880	13.85802278	1892	37.7785376046	22.6258312752	1892	22.6258312752	1125233.3824	398481.949323	446347.369295	13.85802278	398481.949323	22.6258312752
ENSG00000239819.2	741.720636114	0	49	49	0.325083813174	63	0.0	741.720636114	38564.7558964	3.16180917832	63	49	3.16180917832	38564.7558964	63	0.325083813174	0	3.16180917832	0.0	0	0.0	38564.7558964	0.0	741.720636114	0.325083813174	0.0	0.0
ENSG00000147996.15	9381.47031203	34	202	202	0.243608211587	162	10702.4435394	9381.47031203	10962.3472921	0.392744936329	162	202	0.392744936329	10962.3472921	162	0.243608211587	34	0.392744936329	0.755966894752	34	0.755966894752	10962.3472921	10702.4435394	9381.47031203	0.243608211587	10702.4435394	0.755966894752
ENSG00000271810.4	8083.24121806	3	13	13	0.214712128924	4	685.683292829	8083.24121806	0.0	0.189325644901	4	13	0.189325644901	0.0	4	0.214712128924	3	0.189325644901	0.0900173094443	3	0.0900173094443	0.0	685.683292829	8083.24121806	0.214712128924	685.683292829	0.0900173094443
ENSG00000176340.3	10290237.1063	9614	8241	8241	135.360539707	12209	6175029.76439	10290237.1063	19391749.9047	382.935202619	12209	8241	382.935202619	19391749.9047	12209	135.360539707	9614	382.935202619	380.575287398	9614	380.575287398	19391749.9047	6175029.76439	10290237.1063	135.360539707	6175029.76439	380.575287398
ENSG00000247137.7	3846.71325213	113	19	19	0.27130236518	25	3713.16103317	3846.71325213	76269.5121145	0.229904483727	25	19	0.229904483727	76269.5121145	25	0.27130236518	113	0.229904483727	0.331478341502	113	0.331478341502	76269.5121145	3713.16103317	3846.71325213	0.27130236518	3713.16103317	0.331478341502
ENSG00000253333.1	5337.98948363	15	0	0	0.0	15	0.0	5337.98948363	0.0	0.500105477096	15	0	0.500105477096	0.0	15	0.0	15	0.500105477096	0.0	15	0.0	0.0	0.0	5337.98948363	0.0	0.0	0.0
ENSG00000263573.1	0.0	0	0	0	0.0	0	0.0	0.0	0.0	0.0	0	0	0.0	0.0	0	0.0	0	0.0	0.0	0	0.0	0.0	0.0	0.0	0.0	0.0	0.0
ENSG00000268144.1	1406.19699296	0	0	0	0.0	2	0.0	1406.19699296	0.0	0.0	2	0	0.0	0.0	2	0.0	0	0.0	0.0229677300783	0	0.0229677300783	0.0	0.0	1406.19699296	0.0	0.0	0.0229677300783
ENSG00000196419.11	2488020.66356	18986	13011	13011	137.367586151	20790	4110040.50354	2488020.66356	4758783.66131	132.681922469	20790	13011	132.681922469	4758783.66131	20790	137.367586151	18986	132.681922469	717.041321608	18986	717.041321608	4758783.66131	4110040.50354	2488020.66356	137.367586151	4110040.50354	717.041321608
ENSG00000256603.1	0.0	0	4	4	0.0	2	0.0	0.0	2067.2133757	0.0949859037556	2	4	0.0949859037556	2067.2133757	2	0.0	0	0.0949859037556	0.066237992888	0	0.066237992888	2067.2133757	0.0	0.0	0.0	0.0	0.066237992888
ENSG00000266495.1	5090.98739955	3	7	7	0.371882511214	1	0.0	5090.98739955	4671.15824483	0.143089304886	1	7	0.143089304886	4671.15824483	1	0.371882511214	3	0.143089304886	0.0997826833737	3	0.0997826833737	4671.15824483	0.0	5090.98739955	0.371882511214	0.0	0.0997826833737
ENSG00000255629.1	0.0	0	0	0	0.0	0	0.0	0.0	0.0	0.0	0	0	0.0	0.0	0	0.0	0	0.0	0.0	0	0.0	0.0	0.0	0.0	0.0	0.0	0.0
ENSG00000214765.7	25107.3095219	267	274	274	1.44147484418	219	17426.9703081	25107.3095219	43514.0139374	1.3742110978	219	274	1.3742110978	43514.0139374	219	1.44147484418	267	1.3742110978	2.86194979102	267	2.86194979102	43514.0139374	17426.9703081	25107.3095219	1.44147484418	17426.9703081	2.86194979102
ENSG00000169371.12	89557.0710039	803	539	539	4.55875497507	716	126452.987397	89557.0710039	161759.446648	4.75457218243	716	539	4.75457218243	161759.446648	716	4.55875497507	803	4.75457218243	9.7590642855	803	9.7590642855	161759.446648	126452.987397	89557.0710039	4.55875497507	126452.987397	9.7590642855
ENSG00000272411.1	1261.39751492	0	2	2	0.0	4	4708.06745013	1261.39751492	1928.96025185	0.177266686627	4	2	0.177266686627	1928.96025185	4	0.0	0	0.177266686627	0.123616126855	0	0.123616126855	1928.96025185	4708.06745013	1261.39751492	0.0	4708.06745013	0.123616126855
ENSG00000279700.1	4969.25456432	5	24	24	0.38434263373	6	1636.53119484	4969.25456432	447.006287143	0.013692924871	6	24	0.013692924871	447.006287143	6	0.38434263373	5	0.013692924871	0.128907444462	5	0.128907444462	447.006287143	1636.53119484	4969.25456432	0.38434263373	1636.53119484	0.128907444462
ENSG00000223595.1	636.782668304	0	1	1	0.0	0	0.0	636.782668304	0.0	0.0	0	1	0.0	0.0	0	0.0	0	0.0	0.0	0	0.0	0.0	0.0	636.782668304	0.0	0.0	0.0
ENSG00000221340.1	23529.4348328	1	15	15	0.572919987574	2	0.0	23529.4348328	0.0	0.367404221787	2	15	0.367404221787	0.0	2	0.572919987574	1	0.367404221787	0.192155761546	1	0.192155761546	0.0	0.0	23529.4348328	0.572919987574	0.0	0.192155761546
ENSG00000063241.6	229758.063052	1525	2101	2101	8.57865798544	2700	31022.1912634	229758.063052	1275419.06626	22.1695691529	2700	2101	22.1695691529	1275419.06626	2700	8.57865798544	1525	22.1695691529	27.4869488096	1525	27.4869488096	1275419.06626	31022.1912634	229758.063052	8.57865798544	31022.1912634	27.4869488096
ENSG00000236616.3	0.0	0	1	1	0.0	0	585.710451403	0.0	0.0	0.0294039828847	0	1	0.0294039828847	0.0	0	0.0	0	0.0294039828847	0.0	0	0.0	0.0	585.710451403	0.0	0.0	585.710451403	0.0
ENSG00000200257.1	3808.45018928	0	0	0	0.0	1	0.0	3808.45018928	5823.97614499	0.178403011541	1	0	0.178403011541	5823.97614499	1	0.0	0	0.178403011541	0.0	0	0.0	5823.97614499	0.0	3808.45018928	0.0	0.0	0.0
ENSG00000164684.12	21667.1582464	646	401	401	3.58185697721	64	41494.3931101	21667.1582464	86648.7197137	0.0964289198841	64	401	0.0964289198841	86648.7197137	64	3.58185697721	646	0.0964289198841	0.915556649564	646	0.915556649564	86648.7197137	41494.3931101	21667.1582464	3.58185697721	41494.3931101	0.915556649564
ENSG00000278522.3	0.0	0	0	0	0.0	0	0.0	0.0	0.0	0.0	0	0	0.0	0.0	0	0.0	0	0.0	0.0	0	0.0	0.0	0.0	0.0	0.0	0.0	0.0
ENSG00000234072.1	30762.276441	163	225	225	1.05995235098	105	33578.7870454	30762.276441	28047.9413876	1.52259545606	105	225	1.52259545606	28047.9413876	105	1.05995235098	163	1.52259545606	2.29229658916	163	2.29229658916	28047.9413876	33578.7870454	30762.276441	1.05995235098	33578.7870454	2.29229658916
ENSG00000172273.11	40791.7694531	548	553	553	1.60605152678	758	36597.613783	40791.7694531	53635.5281739	1.80521501959	758	553	1.80521501959	53635.5281739	758	1.60605152678	548	1.80521501959	1.58047918512	548	1.58047918512	53635.5281739	36597.613783	40791.7694531	1.60605152678	36597.613783	1.58047918512
ENSG00000248394.1	0.0	0	11	11	0.106369335928	0	452.920704455	0.0	0.0	0.0454752774516	0	11	0.0454752774516	0.0	0	0.106369335928	0	0.0454752774516	0.0475679703828	0	0.0475679703828	0.0	452.920704455	0.0	0.106369335928	452.920704455	0.0475679703828
ENSG00000279068.1	0.0	14	1	1	0.045851758118	22	1757.13135421	0.0	0.0	0.0	22	1	0.0	0.0	22	0.045851758118	14	0.0	0.0	14	0.0	0.0	1757.13135421	0.0	0.045851758118	1757.13135421	0.0
ENSG00000088899.13	25108.240284	224	306	306	2.2470251116	281	16578.1570621	25108.240284	84538.8730059	3.76236905303	281	306	3.76236905303	84538.8730059	281	2.2470251116	224	3.76236905303	7.59041971143	224	7.59041971143	84538.8730059	16578.1570621	25108.240284	2.2470251116	16578.1570621	7.59041971143
ENSG00000187054.13	54672.8446316	3088	9961	9961	0.138467689692	574	3537.57309918	54672.8446316	1220.54109638	21.0028428015	574	9961	21.0028428015	1220.54109638	574	0.138467689692	3088	21.0028428015	0.0879947542799	3088	0.0879947542799	1220.54109638	3537.57309918	54672.8446316	0.138467689692	3537.57309918	0.0879947542799
ENSG00000273743.1	0.0	0	0	0	0.0	0	0.0	0.0	0.0	0.0	0	0	0.0	0.0	0	0.0	0	0.0	0.0	0	0.0	0.0	0.0	0.0	0.0	0.0	0.0
ENSG00000237054.8	2728.15718005	24	14	14	0.0362335120507	5	1504.25260891	2728.15718005	3603.06100893	0.0755168665008	5	14	0.0755168665008	3603.06100893	5	0.0362335120507	24	0.0755168665008	0.200518207024	24	0.200518207024	3603.06100893	1504.25260891	2728.15718005	0.0362335120507	1504.25260891	0.200518207024
ENSG00000237289.8	9131.50016565	492	530	530	3.12670670452	861	40366.5904157	9131.50016565	10822.1896781	4.47004940502	861	530	4.47004940502	10822.1896781	861	3.12670670452	492	4.47004940502	3.24394366322	492	3.24394366322	10822.1896781	40366.5904157	9131.50016565	3.12670670452	40366.5904157	3.24394366322
ENSG00000254740.2	886.08237066	0	0	0	0.0	0	413.404132925	886.08237066	1355.01905834	0.0	0	0	0.0	1355.01905834	0	0.0	0	0.0	0.0	0	0.0	1355.01905834	413.404132925	886.08237066	0.0	413.404132925	0.0
ENSG00000239179.1	0.0	0	0	0	0.0	0	0.0	0.0	0.0	0.0	0	0	0.0	0.0	0	0.0	0	0.0	0.0	0	0.0	0.0	0.0	0.0	0.0	0.0	0.0
ENSG00000200949.1	0.0	0	0	0	0.0	0	0.0	0.0	0.0	0.0	0	0	0.0	0.0	0	0.0	0	0.0	0.0	0	0.0	0.0	0.0	0.0	0.0	0.0	0.0
ENSG00000231362.1	2538.96679285	1	5	5	0.0	1	0.0	2538.96679285	27178.5553433	1.07041806925	1	5	1.07041806925	27178.5553433	1	0.0	1	1.07041806925	0.373225613773	1	0.373225613773	27178.5553433	0.0	2538.96679285	0.0	0.0	0.373225613773
ENSG00000181513.13	20768.9635322	230	180	180	1.89256288798	308	24762.8637694	20768.9635322	191043.692061	2.14726167069	308	180	2.14726167069	191043.692061	308	1.89256288798	230	2.14726167069	1.97366765249	230	1.97366765249	191043.692061	24762.8637694	20768.9635322	1.89256288798	24762.8637694	1.97366765249
ENSG00000280320.1	0.0	0	0	0	0.0	0	0.0	0.0	0.0	0.0	0	0	0.0	0.0	0	0.0	0	0.0	0.0	0	0.0	0.0	0.0	0.0	0.0	0.0	0.0
ENSG00000251893.2	163091.278694	19	8	8	0.3782020833	6	16909.039633	163091.278694	0.0	0.242534813075	6	8	0.242534813075	0.0	6	0.3782020833	19	0.242534813075	0.761087526125	19	0.761087526125	0.0	16909.039633	163091.278694	0.3782020833	16909.039633	0.761087526125
ENSG00000207240.1	0.0	0	0	0	0.0	0	0.0	0.0	0.0	0.0	0	0	0.0	0.0	0	0.0	0	0.0	0.0	0	0.0	0.0	0.0	0.0	0.0	0.0	0.0
ENSG00000234646.4	743.112232055	0	0	0	0.0	1	0.0	743.112232055	14773.0126605	0.0348103437153	1	0	0.0348103437153	14773.0126605	1	0.0	0	0.0348103437153	0.0	0	0.0	14773.0126605	0.0	743.112232055	0.0	0.0	0.0
ENSG00000144559.9	40978.2812602	150	272	272	0.70316863285	231	19523.9782757	40978.2812602	16867.4144554	1.76301318679	231	272	1.76301318679	16867.4144554	231	0.70316863285	150	1.76301318679	1.05473243494	150	1.05473243494	16867.4144554	19523.9782757	40978.2812602	0.70316863285	19523.9782757	1.05473243494
ENSG00000235560.3	10406.011683	26	15	15	0.411737243396	13	26297.6619204	10406.011683	131946.371425	0.924141270511	13	15	0.924141270511	131946.371425	13	0.411737243396	26	0.924141270511	0.52051388281	26	0.52051388281	131946.371425	26297.6619204	10406.011683	0.411737243396	26297.6619204	0.52051388281
ENSG00000157851.15	279.756194155	1	3	3	0.0204354141633	1	417.667235299	279.756194155	59208.915836	0.00786293821172	1	3	0.00786293821172	59208.915836	1	0.0204354141633	1	0.00786293821172	0.0986973229245	1	0.0986973229245	59208.915836	417.667235299	279.756194155	0.0204354141633	417.667235299	0.0986973229245
ENSG00000233603.1	0.0	1	1	1	0.117135463046	4	0.0	0.0	0.0	0.0	4	1	0.0	0.0	4	0.117135463046	1	0.0	0.550016693981	1	0.550016693981	0.0	0.0	0.0	0.117135463046	0.0	0.550016693981
ENSG00000229971.1	0.0	0	0	0	0.0	0	0.0	0.0	0.0	0.0	0	0	0.0	0.0	0	0.0	0	0.0	0.0	0	0.0	0.0	0.0	0.0	0.0	0.0	0.0
ENSG00000105398.3	398.670175828	4	4	4	0.0	0	372.001303307	398.670175828	0.0	0.0280129540014	0	4	0.0280129540014	0.0	0	0.0	4	0.0280129540014	0.0	4	0.0	0.0	372.001303307	398.670175828	0.0	372.001303307	0.0
ENSG00000240692.3	0.0	0	2	2	0.0	0	0.0	0.0	1992.41289171	0.0	0	2	0.0	1992.41289171	0	0.0	0	0.0	0.0	0	0.0	1992.41289171	0.0	0.0	0.0	0.0	0.0
ENSG00000251865.1	0.0	0	0	0	0.0	0	0.0	0.0	0.0	0.0	0	0	0.0	0.0	0	0.0	0	0.0	0.0	0	0.0	0.0	0.0	0.0	0.0	0.0	0.0
ENSG00000131059.10	0.0	0	1	1	0.0	1	0.0	0.0	0.0	0.0	1	1	0.0	0.0	1	0.0	0	0.0	0.0	0	0.0	0.0	0.0	0.0	0.0	0.0	0.0
ENSG00000255833.1	3142.95197116	3	27	27	0.293085862291	27	1559.94975027	3142.95197116	715.828909937	0.432287695701	27	27	0.432287695701	715.828909937	27	0.293085862291	3	0.432287695701	0.0131066904718	3	0.0131066904718	715.828909937	1559.94975027	3142.95197116	0.293085862291	1559.94975027	0.0131066904718
ENSG00000263853.1	0.0	0	0	0	0.336423946191	2	8594.960345	0.0	70429.4789627	0.215743176747	2	0	0.215743176747	70429.4789627	2	0.336423946191	0	0.215743176747	0.0	0	0.0	70429.4789627	8594.960345	0.0	0.336423946191	8594.960345	0.0
ENSG00000154645.12	896.395647525	36	122	122	1.10379250112	158	1553.37304651	896.395647525	11749.6317959	1.12775159446	158	122	1.12775159446	11749.6317959	158	1.10379250112	36	1.12775159446	0.0	36	0.0	11749.6317959	1553.37304651	896.395647525	1.10379250112	1553.37304651	0.0
ENSG00000070729.12	15141.9554251	75	214	214	1.71660111103	62	59200.174248	15141.9554251	580.961172041	0.129658752153	62	214	0.129658752153	580.961172041	62	1.71660111103	75	0.129658752153	2.01044742788	75	2.01044742788	580.961172041	59200.174248	15141.9554251	1.71660111103	59200.174248	2.01044742788
ENSG00000229418.2	0.0	0	2	2	0.0	0	0.0	0.0	0.0	0.0	0	2	0.0	0.0	0	0.0	0	0.0	0.0	0	0.0	0.0	0.0	0.0	0.0	0.0	0.0
ENSG00000234979.1	0.0	0	0	0	0.0	0	0.0	0.0	0.0	0.0	0	0	0.0	0.0	0	0.0	0	0.0	0.0	0	0.0	0.0	0.0	0.0	0.0	0.0	0.0
ENSG00000200356.1	0.0	1	0	0	0.0	1	0.0	0.0	0.0	0.0	1	0	0.0	0.0	1	0.0	1	0.0	0.0	1	0.0	0.0	0.0	0.0	0.0	0.0	0.0
ENSG00000226051.5	7626.21199271	25	74	74	0.0884243868352	3	903.626637739	7626.21199271	1110.68493719	0.277855057094	3	74	0.277855057094	1110.68493719	3	0.0884243868352	25	0.277855057094	0.943101887125	25	0.943101887125	1110.68493719	903.626637739	7626.21199271	0.0884243868352	903.626637739	0.943101887125
ENSG00000235275.3	1836.53239421	1	1	1	0.0	3	856.83916886	1836.53239421	0.0	0.0143384182382	3	1	0.0143384182382	0.0	3	0.0	1	0.0143384182382	0.119985977843	1	0.119985977843	0.0	856.83916886	1836.53239421	0.0	856.83916886	0.119985977843
ENSG00000016082.13	0.0	55	160	160	0.0702731490657	139	7822.54718423	0.0	41822.6961474	0.122319344485	139	160	0.122319344485	41822.6961474	139	0.0702731490657	55	0.122319344485	0.0336705966624	55	0.0336705966624	41822.6961474	7822.54718423	0.0	0.0702731490657	7822.54718423	0.0336705966624
ENSG00000258519.1	0.0	0	0	0	0.0	0	0.0	0.0	0.0	0.0	0	0	0.0	0.0	0	0.0	0	0.0	0.0	0	0.0	0.0	0.0	0.0	0.0	0.0	0.0
ENSG00000230268.3	0.0	0	0	0	0.0	0	0.0	0.0	0.0	0.0	0	0	0.0	0.0	0	0.0	0	0.0	0.0	0	0.0	0.0	0.0	0.0	0.0	0.0	0.0
ENSG00000179523.4	21885.4362829	116	107	107	1.03392272232	244	30965.0868646	21885.4362829	57113.4429402	1.04748819269	244	107	1.04748819269	57113.4429402	244	1.03392272232	116	1.04748819269	1.64936580549	116	1.64936580549	57113.4429402	30965.0868646	21885.4362829	1.03392272232	30965.0868646	1.64936580549
ENSG00000197355.9	100537.894605	342	2267	2267	7.03732922461	702	86187.1321667	100537.894605	217260.878034	5.56301315715	702	2267	5.56301315715	217260.878034	702	7.03732922461	342	5.56301315715	4.37528084652	342	4.37528084652	217260.878034	86187.1321667	100537.894605	7.03732922461	86187.1321667	4.37528084652
ENSG00000173988.11	1035.69358902	3	5	5	0.0108077920704	6	828.352547258	1035.69358902	678.77495601	0.0623777432956	6	5	0.0623777432956	678.77495601	6	0.0108077920704	3	0.0623777432956	0.0072498064685	3	0.0072498064685	678.77495601	828.352547258	1035.69358902	0.0108077920704	828.352547258	0.0072498064685
ENSG00000258802.1	0.0	0	1	1	0.0	0	0.0	0.0	0.0	0.0	0	1	0.0	0.0	0	0.0	0	0.0	0.368501238915	0	0.368501238915	0.0	0.0	0.0	0.0	0.0	0.368501238915
ENSG00000238137.2	0.0	1	2	2	0.0	1	1386.8041082	0.0	5681.92794634	0.104431031146	1	2	0.104431031146	5681.92794634	1	0.0	1	0.104431031146	0.0	1	0.0	5681.92794634	1386.8041082	0.0	0.0	1386.8041082	0.0
ENSG00000272087.1	15257.2734856	31	21	21	0.668700909995	43	23348.0972084	15257.2734856	7466.17589004	1.40083474085	43	21	1.40083474085	7466.17589004	43	0.668700909995	31	1.40083474085	1.73443520977	31	1.73443520977	7466.17589004	23348.0972084	15257.2734856	0.668700909995	23348.0972084	1.73443520977
ENSG00000272650.1	6645.61777995	1	3	3	0.0970887898405	10	0.0	6645.61777995	8130.11435006	0.124522907384	10	3	0.124522907384	8130.11435006	10	0.0970887898405	1	0.124522907384	0.260506468674	1	0.260506468674	8130.11435006	0.0	6645.61777995	0.0970887898405	0.0	0.260506468674
ENSG00000254437.1	0.0	0	0	0	0.0	0	0.0	0.0	0.0	0.0	0	0	0.0	0.0	0	0.0	0	0.0	0.0	0	0.0	0.0	0.0	0.0	0.0	0.0	0.0
ENSG00000240979.1	0.0	0	0	0	0.0	0	0.0	0.0	0.0	0.0	0	0	0.0	0.0	0	0.0	0	0.0	0.0	0	0.0	0.0	0.0	0.0	0.0	0.0	0.0
ENSG00000184716.12	0.0	0	0	0	0.0	0	0.0	0.0	0.0	0.0	0	0	0.0	0.0	0	0.0	0	0.0	0.0	0	0.0	0.0	0.0	0.0	0.0	0.0	0.0
ENSG00000231489.1	0.0	0	0	0	0.0	0	0.0	0.0	0.0	0.0	0	0	0.0	0.0	0	0.0	0	0.0	0.0	0	0.0	0.0	0.0	0.0	0.0	0.0	0.0
ENSG00000203668.1	67262.8908253	2651	529	529	1.92120032567	1133	53782.2539814	67262.8908253	45439.8500468	1.46795583387	1133	529	1.46795583387	45439.8500468	1133	1.92120032567	2651	1.46795583387	3.98683840154	2651	3.98683840154	45439.8500468	53782.2539814	67262.8908253	1.92120032567	53782.2539814	3.98683840154
ENSG00000134248.12	671409.992498	4211	2650	2650	16.9257310483	2540	354261.374321	671409.992498	654899.776492	34.4972255482	2540	2650	34.4972255482	654899.776492	2540	16.9257310483	4211	34.4972255482	23.4957089488	4211	23.4957089488	654899.776492	354261.374321	671409.992498	16.9257310483	354261.374321	23.4957089488
ENSG00000166847.8	149571.051923	5434	3339	3339	5.21193047565	2070	182151.76674	149571.051923	441386.077797	6.04531347679	2070	3339	6.04531347679	441386.077797	2070	5.21193047565	5434	6.04531347679	5.36835535892	5434	5.36835535892	441386.077797	182151.76674	149571.051923	5.21193047565	182151.76674	5.36835535892
ENSG00000184381.17	20102.8462788	362	589	589	2.42744960997	609	23023.7595628	20102.8462788	177997.53313	1.74612145537	609	589	1.74612145537	177997.53313	609	2.42744960997	362	1.74612145537	0.694979450091	362	0.694979450091	177997.53313	23023.7595628	20102.8462788	2.42744960997	23023.7595628	0.694979450091
ENSG00000206850.1	0.0	0	0	0	0.0	0	0.0	0.0	0.0	0.0	0	0	0.0	0.0	0	0.0	0	0.0	0.0	0	0.0	0.0	0.0	0.0	0.0	0.0	0.0
ENSG00000234459.1	1370.51494701	1	1	1	0.700786213174	1	0.0	1370.51494701	0.0	0.128400783393	1	1	0.128400783393	0.0	1	0.700786213174	1	0.128400783393	0.0671547817169	1	0.0671547817169	0.0	0.0	1370.51494701	0.700786213174	0.0	0.0671547817169
ENSG00000088035.14	68333.5983861	901	837	837	3.01598970428	909	66450.3297784	68333.5983861	80269.6865689	4.10435049582	909	837	4.10435049582	80269.6865689	909	3.01598970428	901	4.10435049582	2.43870893977	901	2.43870893977	80269.6865689	66450.3297784	68333.5983861	3.01598970428	66450.3297784	2.43870893977
ENSG00000230324.1	0.0	0	2	2	0.0	0	0.0	0.0	0.0	0.0244452084325	0	2	0.0244452084325	0.0	0	0.0	0	0.0244452084325	0.0	0	0.0	0.0	0.0	0.0	0.0	0.0	0.0
ENSG00000070882.11	188308.584519	1287	1295	1295	8.14752343563	1857	157917.010299	188308.584519	47259.0498837	2.03634923889	1857	1295	2.03634923889	47259.0498837	1857	8.14752343563	1287	2.03634923889	2.97345621086	1287	2.97345621086	47259.0498837	157917.010299	188308.584519	8.14752343563	157917.010299	2.97345621086
ENSG00000219926.9	0.0	0	0	0	0.0	0	0.0	0.0	0.0	0.010438207145	0	0	0.010438207145	0.0	0	0.0	0	0.010438207145	0.0	0	0.0	0.0	0.0	0.0	0.0	0.0	0.0
ENSG00000182329.9	208.133904196	0	2	2	0.0114027033785	1	388.421749695	208.133904196	159.141754882	0.0170621902788	1	2	0.0170621902788	159.141754882	1	0.0114027033785	0	0.0170621902788	0.00509924643095	0	0.00509924643095	159.141754882	388.421749695	208.133904196	0.0114027033785	388.421749695	0.00509924643095
ENSG00000228168.1	85727.7778299	19	138	138	3.82354041655	145	31151.1413961	85727.7778299	5042.19370722	2.18167761876	145	138	2.18167761876	5042.19370722	145	3.82354041655	19	2.18167761876	1.4944559436	19	1.4944559436	5042.19370722	31151.1413961	85727.7778299	3.82354041655	31151.1413961	1.4944559436
ENSG00000254642.1	0.0	0	0	0	0.0	1	0.0	0.0	0.0	0.0	1	0	0.0	0.0	1	0.0	0	0.0	0.0	0	0.0	0.0	0.0	0.0	0.0	0.0	0.0
ENSG00000251250.1	0.0	0	0	0	0.0	0	0.0	0.0	0.0	0.0	0	0	0.0	0.0	0	0.0	0	0.0	0.0	0	0.0	0.0	0.0	0.0	0.0	0.0	0.0
ENSG00000281314.1	0.0	0	0	0	0.0	0	0.0	0.0	0.0	0.0	0	0	0.0	0.0	0	0.0	0	0.0	0.0	0	0.0	0.0	0.0	0.0	0.0	0.0	0.0
ENSG00000147896.3	347.437561127	6	1	1	0.0	3	972.587617987	347.437561127	0.0	0.0	3	1	0.0	0.0	3	0.0	6	0.0	0.0	6	0.0	0.0	972.587617987	347.437561127	0.0	972.587617987	0.0
ENSG00000144815.13	36999.1297679	1241	361	361	9.48229748274	1593	62104.3493115	36999.1297679	26595.7888893	1.36304872149	1593	361	1.36304872149	26595.7888893	1593	9.48229748274	1241	1.36304872149	2.62416134522	1241	2.62416134522	26595.7888893	62104.3493115	36999.1297679	9.48229748274	62104.3493115	2.62416134522
ENSG00000273877.3	0.0	0	0	0	0.0	0	0.0	0.0	0.0	0.0	0	0	0.0	0.0	0	0.0	0	0.0	0.0787651457637	0	0.0787651457637	0.0	0.0	0.0	0.0	0.0	0.0787651457637
ENSG00000120690.12	297621.598886	2088	2437	2437	17.4475680924	4011	407289.020666	297621.598886	39498.7593674	5.81364378622	4011	2437	5.81364378622	39498.7593674	4011	17.4475680924	2088	5.81364378622	9.71489057291	2088	9.71489057291	39498.7593674	407289.020666	297621.598886	17.4475680924	407289.020666	9.71489057291
ENSG00000278281.1	7072.83606581	3	5	5	0.0	0	13199.403387	7072.83606581	0.0	0.0	0	5	0.0	0.0	0	0.0	3	0.0	0.0	3	0.0	0.0	13199.403387	7072.83606581	0.0	13199.403387	0.0
ENSG00000250073.2	1802.6994394	10	21	21	0.413858326524	2	1201.50616006	1802.6994394	2756.73253157	0.0965093014318	2	21	0.0965093014318	2756.73253157	2	0.413858326524	10	0.0965093014318	0.138806925278	10	0.138806925278	2756.73253157	1201.50616006	1802.6994394	0.413858326524	1201.50616006	0.138806925278
ENSG00000229334.1	48898.6197142	99	16	16	1.4585293305	191	19771.9458142	48898.6197142	127120.862029	0.897154239108	191	16	0.897154239108	127120.862029	191	1.4585293305	99	0.897154239108	1.95674663352	99	1.95674663352	127120.862029	19771.9458142	48898.6197142	1.4585293305	19771.9458142	1.95674663352
ENSG00000265206.3	13405.7446663	3	62	62	1.31753968835	32	2956.66635868	13405.7446663	51437.3573126	8.01529050252	32	62	8.01529050252	51437.3573126	32	1.31753968835	3	8.01529050252	0.107488976767	3	0.107488976767	51437.3573126	2956.66635868	13405.7446663	1.31753968835	2956.66635868	0.107488976767
ENSG00000225950.6	59687.0788991	681	405	405	0.888927061919	114	34471.0095768	59687.0788991	148875.656482	1.14689514661	114	405	1.14689514661	148875.656482	114	0.888927061919	681	1.14689514661	1.38423837734	681	1.38423837734	148875.656482	34471.0095768	59687.0788991	0.888927061919	34471.0095768	1.38423837734
ENSG00000249833.4	0.0	0	1	1	0.0	0	0.0	0.0	1228.5872598	0.0	0	1	0.0	1228.5872598	0	0.0	0	0.0	0.0	0	0.0	1228.5872598	0.0	0.0	0.0	0.0	0.0
ENSG00000135333.12	318.732955755	3	2	2	0.155217056719	0	1189.64579883	318.732955755	157841.001552	0.0124422701182	0	2	0.0124422701182	157841.001552	0	0.155217056719	3	0.0124422701182	0.0156178100184	3	0.0156178100184	157841.001552	1189.64579883	318.732955755	0.155217056719	1189.64579883	0.0156178100184
ENSG00000207132.1	0.0	0	0	0	0.0	0	0.0	0.0	0.0	0.0	0	0	0.0	0.0	0	0.0	0	0.0	0.0	0	0.0	0.0	0.0	0.0	0.0	0.0	0.0
ENSG00000120756.11	40326.1208557	1471	620	620	2.17512633741	930	32671.8893054	40326.1208557	800.879228099	1.00585060228	930	620	1.00585060228	800.879228099	930	2.17512633741	1471	1.00585060228	3.51201495574	1471	3.51201495574	800.879228099	32671.8893054	40326.1208557	2.17512633741	32671.8893054	3.51201495574
ENSG00000258536.1	0.0	1	0	0	0.0	0	1137.17936872	0.0	0.0	0.0	0	0	0.0	0.0	0	0.0	1	0.0	0.0	1	0.0	0.0	1137.17936872	0.0	0.0	1137.17936872	0.0
ENSG00000187658.6	1154.74874544	0	0	0	0.0843511935057	0	0.0	1154.74874544	0.0	0.0	0	0	0.0	0.0	0	0.0843511935057	0	0.0	0.0	0	0.0	0.0	0.0	1154.74874544	0.0843511935057	0.0	0.0
ENSG00000272944.1	3454.76651342	20	11	11	0.400808826607	17	9860.61125265	3454.76651342	36049.4859996	0.380788367373	17	11	0.380788367373	36049.4859996	17	0.400808826607	20	0.380788367373	0.00995778959271	20	0.00995778959271	36049.4859996	9860.61125265	3454.76651342	0.400808826607	9860.61125265	0.00995778959271
ENSG00000278076.1	0.0	0	0	0	0.0	0	0.0	0.0	0.0	0.0	0	0	0.0	0.0	0	0.0	0	0.0	0.0	0	0.0	0.0	0.0	0.0	0.0	0.0	0.0
ENSG00000228557.1	0.0	0	0	0	0.0	0	0.0	0.0	0.0	0.0	0	0	0.0	0.0	0	0.0	0	0.0	0.0	0	0.0	0.0	0.0	0.0	0.0	0.0	0.0
ENSG00000233028.1	0.0	0	0	0	0.0742810253465	0	0.0	0.0	0.0	0.0	0	0	0.0	0.0	0	0.0742810253465	0	0.0	0.0	0	0.0	0.0	0.0	0.0	0.0742810253465	0.0	0.0
ENSG00000279530.1	914.731685185	13	6	6	0.0890914838259	3	142.256849436	914.731685185	0.0	0.0	3	6	0.0	0.0	3	0.0890914838259	13	0.0	0.0224107758847	13	0.0224107758847	0.0	142.256849436	914.731685185	0.0890914838259	142.256849436	0.0224107758847
ENSG00000215237.6	333.39967987	2	5	5	0.0487078440614	0	0.0	333.39967987	3059.05817717	0.0937066323246	0	5	0.0937066323246	3059.05817717	0	0.0487078440614	2	0.0937066323246	0.114355322738	2	0.114355322738	3059.05817717	0.0	333.39967987	0.0487078440614	0.0	0.114355322738
ENSG00000261101.2	3622.67213127	4	3	3	0.176417435198	6	1126.77833791	3622.67213127	8309.81962152	0.0565668085374	6	3	0.0565668085374	8309.81962152	6	0.176417435198	4	0.0565668085374	0.0295849571893	4	0.0295849571893	8309.81962152	1126.77833791	3622.67213127	0.176417435198	1126.77833791	0.0295849571893
ENSG00000142627.12	1278042.2602	8877	33859	33859	34.5881673479	8207	761915.645568	1278042.2602	124080.518936	26.8873370661	8207	33859	26.8873370661	124080.518936	8207	34.5881673479	8877	26.8873370661	53.8414067922	8877	53.8414067922	124080.518936	761915.645568	1278042.2602	34.5881673479	761915.645568	53.8414067922
ENSG00000237840.5	3416.10865085	7	19	19	0.110905450398	7	2656.32459153	3416.10865085	2611.99888439	0.151133935987	7	19	0.151133935987	2611.99888439	7	0.110905450398	7	0.151133935987	0.195286233943	7	0.195286233943	2611.99888439	2656.32459153	3416.10865085	0.110905450398	2656.32459153	0.195286233943
ENSG00000200261.1	3536.4180329	0	0	0	0.0	0	0.0	3536.4180329	0.0	0.0	0	0	0.0	0.0	0	0.0	0	0.0	0.0	0	0.0	0.0	0.0	3536.4180329	0.0	0.0	0.0
ENSG00000242798.1	13156.4642902	18	32	32	0.758718340187	6	3230.6232066	13156.4642902	1058.90475364	0.0648738223786	6	32	0.0648738223786	1058.90475364	6	0.758718340187	18	0.0648738223786	0.407155215025	18	0.407155215025	1058.90475364	3230.6232066	13156.4642902	0.758718340187	3230.6232066	0.407155215025
ENSG00000141570.9	38333.2767371	397	258	258	1.72316280604	717	47928.669359	38333.2767371	213243.68371	2.55316817093	717	258	2.55316817093	213243.68371	717	1.72316280604	397	2.55316817093	2.90370244567	397	2.90370244567	213243.68371	47928.669359	38333.2767371	1.72316280604	47928.669359	2.90370244567
ENSG00000267943.1	487.781797642	1	3	3	0.00712622152031	0	91.030368186	487.781797642	0.0	0.0228496467984	0	3	0.0228496467984	0.0	0	0.00712622152031	1	0.0228496467984	0.0	1	0.0	0.0	91.030368186	487.781797642	0.00712622152031	91.030368186	0.0
ENSG00000281474.1	0.0	0	0	0	0.0	0	0.0	0.0	0.0	0.0	0	0	0.0	0.0	0	0.0	0	0.0	0.0	0	0.0	0.0	0.0	0.0	0.0	0.0	0.0
ENSG00000006534.14	34311.6876697	484	431	431	2.52383964945	299	38486.6395165	34311.6876697	18282.3277718	1.59049542677	299	431	1.59049542677	18282.3277718	299	2.52383964945	484	1.59049542677	0.398347651766	484	0.398347651766	18282.3277718	38486.6395165	34311.6876697	2.52383964945	38486.6395165	0.398347651766
ENSG00000259669.4	0.0	0	1	1	0.0	0	0.0	0.0	935.4340063	0.0	0	1	0.0	935.4340063	0	0.0	0	0.0	0.0	0	0.0	935.4340063	0.0	0.0	0.0	0.0	0.0
ENSG00000250894.1	0.0	0	0	0	0.0	0	0.0	0.0	0.0	0.0	0	0	0.0	0.0	0	0.0	0	0.0	0.0	0	0.0	0.0	0.0	0.0	0.0	0.0	0.0
ENSG00000270533.2	213.404536468	1	4	4	0.0	4	796.515721627	213.404536468	0.0	0.0199934409486	4	4	0.0199934409486	0.0	4	0.0	1	0.0199934409486	0.0	1	0.0	0.0	796.515721627	213.404536468	0.0	796.515721627	0.0
ENSG00000254805.1	1932.09180334	0	0	0	0.0	0	0.0	1932.09180334	5909.20506419	0.0	0	0	0.0	5909.20506419	0	0.0	0	0.0	0.0946718630058	0	0.0946718630058	5909.20506419	0.0	1932.09180334	0.0	0.0	0.0946718630058
ENSG00000254447.1	0.0	0	1	1	0.0	0	0.0	0.0	1272.46537622	0.0194894046221	0	1	0.0194894046221	1272.46537622	0	0.0	0	0.0194894046221	0.0	0	0.0	1272.46537622	0.0	0.0	0.0	0.0	0.0
ENSG00000145545.10	88867.4577933	2566	4116	4116	10.2641790411	1149	269319.155355	88867.4577933	52679.2419057	7.98191029315	1149	4116	7.98191029315	52679.2419057	1149	10.2641790411	2566	7.98191029315	2.12063746019	2566	2.12063746019	52679.2419057	269319.155355	88867.4577933	10.2641790411	269319.155355	2.12063746019
ENSG00000268416.1	0.0	0	2	2	0.0729564897721	0	0.0	0.0	0.0	0.00445579087422	0	2	0.00445579087422	0.0	0	0.0729564897721	0	0.00445579087422	0.0	0	0.0	0.0	0.0	0.0	0.0729564897721	0.0	0.0
ENSG00000207011.1	0.0	0	0	0	0.0	0	0.0	0.0	0.0	0.0	0	0	0.0	0.0	0	0.0	0	0.0	0.0	0	0.0	0.0	0.0	0.0	0.0	0.0	0.0
ENSG00000239180.1	0.0	0	0	0	0.0	0	0.0	0.0	0.0	0.0	0	0	0.0	0.0	0	0.0	0	0.0	0.0	0	0.0	0.0	0.0	0.0	0.0	0.0	0.0
ENSG00000233184.5	28869.1252376	164	155	155	1.71149759668	92	29800.9065202	28869.1252376	65687.8886889	1.01262554438	92	155	1.01262554438	65687.8886889	92	1.71149759668	164	1.01262554438	0.826878718964	164	0.826878718964	65687.8886889	29800.9065202	28869.1252376	1.71149759668	29800.9065202	0.826878718964
ENSG00000205041.1	1896.41021737	1	9	9	0.158317151149	7	758.378853971	1896.41021737	0.0	0.0	7	9	0.0	0.0	7	0.158317151149	1	0.0	0.0398243472972	1	0.0398243472972	0.0	758.378853971	1896.41021737	0.158317151149	758.378853971	0.0398243472972
ENSG00000265142.5	90.5116132736	2	5	5	0.34380436183	1	168.913754495	90.5116132736	0.0	0.00423992531999	1	5	0.00423992531999	0.0	1	0.34380436183	2	0.00423992531999	0.00443503928615	2	0.00443503928615	0.0	168.913754495	90.5116132736	0.34380436183	168.913754495	0.00443503928615
ENSG00000207142.1	0.0	0	0	0	0.0	0	0.0	0.0	5938.17175568	0.0	0	0	0.0	5938.17175568	0	0.0	0	0.0	0.0	0	0.0	5938.17175568	0.0	0.0	0.0	0.0	0.0
ENSG00000199744.1	0.0	0	0	0	0.0	0	0.0	0.0	0.0	0.0	0	0	0.0	0.0	0	0.0	0	0.0	0.0	0	0.0	0.0	0.0	0.0	0.0	0.0	0.0
ENSG00000132872.10	267.801771254	0	1	1	0.091290158038	0	0.0	267.801771254	8873.13020964	0.0041816347082	0	1	0.0041816347082	8873.13020964	0	0.091290158038	0	0.0041816347082	0.0	0	0.0	8873.13020964	0.0	267.801771254	0.091290158038	0.0	0.0
ENSG00000258546.1	667.923810599	0	2	2	0.0	0	0.0	667.923810599	0.0	0.0312882178757	0	2	0.0312882178757	0.0	0	0.0	0	0.0312882178757	0.0	0	0.0	0.0	0.0	667.923810599	0.0	0.0	0.0
ENSG00000221486.1	0.0	0	0	0	0.0	1	0.0	0.0	0.0	0.0	1	0	0.0	0.0	1	0.0	0	0.0	0.0	0	0.0	0.0	0.0	0.0	0.0	0.0	0.0
ENSG00000264517.1	0.0	0	0	0	0.0	0	0.0	0.0	0.0	0.0	0	0	0.0	0.0	0	0.0	0	0.0	0.0	0	0.0	0.0	0.0	0.0	0.0	0.0	0.0
ENSG00000221614.1	0.0	0	0	0	0.0	0	0.0	0.0	0.0	0.0	0	0	0.0	0.0	0	0.0	0	0.0	0.0	0	0.0	0.0	0.0	0.0	0.0	0.0	0.0
ENSG00000272934.1	0.0	0	0	0	0.0	0	0.0	0.0	0.0	0.0	0	0	0.0	0.0	0	0.0	0	0.0	0.0	0	0.0	0.0	0.0	0.0	0.0	0.0	0.0
ENSG00000232554.7	362.931111501	1	0	0	0.0	0	0.0	362.931111501	185.001074856	0.00566704740387	0	0	0.00566704740387	185.001074856	0	0.0	1	0.00566704740387	0.00592783503854	1	0.00592783503854	185.001074856	0.0	362.931111501	0.0	0.0	0.00592783503854
ENSG00000140931.18	372662.2091	514	915	915	23.1240143198	433	222824.958347	372662.2091	1491350.34037	13.0868733322	433	915	13.0868733322	1491350.34037	433	23.1240143198	514	13.0868733322	5.35047177708	514	5.35047177708	1491350.34037	222824.958347	372662.2091	23.1240143198	222824.958347	5.35047177708
ENSG00000222488.1	0.0	0	0	0	0.0	0	0.0	0.0	0.0	0.0	0	0	0.0	0.0	0	0.0	0	0.0	0.0	0	0.0	0.0	0.0	0.0	0.0	0.0	0.0
ENSG00000180884.9	10757.9273179	134	92	92	0.785836756692	249	20338.4288372	10757.9273179	15592.9602219	0.836985692312	249	92	0.836985692312	15592.9602219	249	0.785836756692	134	0.836985692312	0.737988861244	134	0.737988861244	15592.9602219	20338.4288372	10757.9273179	0.785836756692	20338.4288372	0.737988861244
ENSG00000223253.1	0.0	1	0	0	0.0	1	4678.26955487	0.0	0.0	0.0	1	0	0.0	0.0	1	0.0	1	0.0	0.0	1	0.0	0.0	4678.26955487	0.0	0.0	4678.26955487	0.0
ENSG00000215182.8	227.005284093	0	11	11	0.056379162005	0	21.1819861781	227.005284093	1145.56889785	0.00638030027519	0	11	0.00638030027519	1145.56889785	0	0.056379162005	0	0.00638030027519	0.00444927370843	0	0.00444927370843	1145.56889785	21.1819861781	227.005284093	0.056379162005	21.1819861781	0.00444927370843
ENSG00000229344.1	27876.5151685	50	116	116	1.69691843827	75	54733.0099389	27876.5151685	70160.9794828	3.400643915	75	116	3.400643915	70160.9794828	75	1.69691843827	50	3.400643915	2.93107974687	50	2.93107974687	70160.9794828	54733.0099389	27876.5151685	1.69691843827	54733.0099389	2.93107974687
ENSG00000273599.1	8026.65257284	91	113	113	0.431748196236	43	2587.35541705	8026.65257284	1227.45554714	0.0376000451737	43	113	0.0376000451737	1227.45554714	43	0.431748196236	91	0.0376000451737	0.157321334619	91	0.157321334619	1227.45554714	2587.35541705	8026.65257284	0.431748196236	2587.35541705	0.157321334619
ENSG00000139173.8	140469.813958	869	482	482	3.70066340811	570	158254.707352	140469.813958	72014.1422394	1.89314637596	570	482	1.89314637596	72014.1422394	570	3.70066340811	869	1.89314637596	4.48521711435	869	4.48521711435	72014.1422394	158254.707352	140469.813958	3.70066340811	158254.707352	4.48521711435
ENSG00000232260.2	1692.64452857	3	2	2	0.0618214943856	2	2369.12368484	1692.64452857	1294.21692111	0.198225568379	2	2	0.198225568379	1294.21692111	2	0.0618214943856	3	0.198225568379	0.0	3	0.0	1294.21692111	2369.12368484	1692.64452857	0.0618214943856	2369.12368484	0.0
ENSG00000254632.1	736.205984545	0	1	1	0.0	0	1373.91559418	736.205984545	3377.47315472	0.0	0	1	0.0	3377.47315472	0	0.0	0	0.0	0.0	0	0.0	3377.47315472	1373.91559418	736.205984545	0.0	1373.91559418	0.0
ENSG00000271704.1	685.257473504	2	0	0	0.0	0	0.0	685.257473504	0.0	0.0	0	0	0.0	0.0	0	0.0	2	0.0	0.0	2	0.0	0.0	0.0	685.257473504	0.0	0.0	0.0
ENSG00000264157.2	0.0	0	1	1	0.0	0	0.0	0.0	27283.4918504	0.0	0	1	0.0	27283.4918504	0	0.0	0	0.0	0.174844431677	0	0.174844431677	27283.4918504	0.0	0.0	0.0	0.0	0.174844431677
ENSG00000095585.15	47139.3396889	536	1094	1094	2.5489061335	282	69973.0889264	47139.3396889	8451.53747553	4.8529523993	282	1094	4.8529523993	8451.53747553	282	2.5489061335	536	4.8529523993	0.191156867027	536	0.191156867027	8451.53747553	69973.0889264	47139.3396889	2.5489061335	69973.0889264	0.191156867027
ENSG00000159459.10	77476.336405	1774	599	599	4.96875939062	1036	88635.9614225	77476.336405	34225.8324137	0.941898897354	1036	599	0.941898897354	34225.8324137	1036	4.96875939062	1774	0.941898897354	3.59496565208	1774	3.59496565208	34225.8324137	88635.9614225	77476.336405	4.96875939062	88635.9614225	3.59496565208
ENSG00000212434.2	0.0	0	0	0	0.0	0	0.0	0.0	0.0	0.0927695660013	0	0	0.0927695660013	0.0	0	0.0	0	0.0927695660013	0.0	0	0.0	0.0	0.0	0.0	0.0	0.0	0.0
ENSG00000239314.1	702.267410789	0	0	0	0.0	1	0.0	702.267410789	0.0	0.0328970092203	1	0	0.0328970092203	0.0	1	0.0	0	0.0328970092203	0.0	0	0.0	0.0	0.0	702.267410789	0.0	0.0	0.0
ENSG00000254279.1	0.0	0	0	0	0.0	0	0.0	0.0	0.0	0.0	0	0	0.0	0.0	0	0.0	0	0.0	0.0	0	0.0	0.0	0.0	0.0	0.0	0.0	0.0
ENSG00000149091.14	216086.386748	3943	2762	2762	6.40499795879	3518	102340.345015	216086.386748	367110.802609	8.23720129008	3518	2762	8.23720129008	367110.802609	3518	6.40499795879	3943	8.23720129008	6.2413481058	3943	6.2413481058	367110.802609	102340.345015	216086.386748	6.40499795879	102340.345015	6.2413481058
ENSG00000221330.1	0.0	0	0	0	0.0	0	0.0	0.0	0.0	0.0	0	0	0.0	0.0	0	0.0	0	0.0	0.0	0	0.0	0.0	0.0	0.0	0.0	0.0	0.0
ENSG00000140988.14	10137188.4567	61541	47109	47109	233.749811631	36142	12184148.8206	10137188.4567	32811871.2918	949.094557832	36142	47109	949.094557832	32811871.2918	36142	233.749811631	61541	949.094557832	467.957172958	61541	467.957172958	32811871.2918	12184148.8206	10137188.4567	233.749811631	12184148.8206	467.957172958
ENSG00000260327.2	0.0	0	0	0	0.0	0	0.0	0.0	0.0	0.0	0	0	0.0	0.0	0	0.0	0	0.0	0.0	0	0.0	0.0	0.0	0.0	0.0	0.0	0.0
ENSG00000204652.6	0.0	0	6	6	0.0	4	1062.02096217	0.0	53955.4571594	0.639790110354	4	6	0.639790110354	53955.4571594	4	0.0	0	0.639790110354	0.390385412107	0	0.390385412107	53955.4571594	1062.02096217	0.0	0.0	1062.02096217	0.390385412107
ENSG00000248167.5	0.0	1	0	0	0.0169990948134	1	651.439415103	0.0	1423.48653133	0.0327037247948	1	0	0.0327037247948	1423.48653133	1	0.0169990948134	1	0.0327037247948	0.0	1	0.0	1423.48653133	651.439415103	0.0	0.0169990948134	651.439415103	0.0
ENSG00000259254.1	1535.18922359	3	2	2	0.0560706576986	2	0.0	1535.18922359	0.0	0.0	2	2	0.0	0.0	2	0.0560706576986	3	0.0	0.075223767117	3	0.075223767117	0.0	0.0	1535.18922359	0.0560706576986	0.0	0.075223767117
ENSG00000211633.3	2123.74702244	0	24	24	0.0775669152077	1	1981.67986507	2123.74702244	76320.6310904	0.39793915711	1	24	0.39793915711	76320.6310904	1	0.0775669152077	0	0.39793915711	0.0	0	0.0	76320.6310904	1981.67986507	2123.74702244	0.0775669152077	1981.67986507	0.0
ENSG00000166762.15	8154.42530115	222	77	77	0.354640404066	147	4134.3365125	8154.42530115	7208.06282375	0.0772803715351	147	77	0.0772803715351	7208.06282375	147	0.354640404066	222	0.0772803715351	0.351062150572	222	0.351062150572	7208.06282375	4134.3365125	8154.42530115	0.354640404066	4134.3365125	0.351062150572
ENSG00000223522.1	563.145241258	0	9	9	0.16454479264	4	875.789798187	563.145241258	861.175619544	0.0263799713748	4	9	0.0263799713748	861.175619544	4	0.16454479264	0	0.0263799713748	0.0	0	0.0	861.175619544	875.789798187	563.145241258	0.16454479264	875.789798187	0.0
ENSG00000111490.11	5221.20553239	324	260	260	0.595510842773	494	5213.82538967	5221.20553239	11346.2476978	0.630764394181	494	260	0.630764394181	11346.2476978	494	0.595510842773	324	0.630764394181	1.32182632963	324	1.32182632963	11346.2476978	5213.82538967	5221.20553239	0.595510842773	5213.82538967	1.32182632963
ENSG00000231678.2	990.197049213	0	0	0	0.0	1	0.0	990.197049213	0.0	0.0463847830007	1	0	0.0463847830007	0.0	1	0.0	0	0.0463847830007	0.0	0	0.0	0.0	0.0	990.197049213	0.0	0.0	0.0
ENSG00000238075.1	0.0	0	1	1	0.0	0	0.0	0.0	0.0	0.0705471984801	0	1	0.0705471984801	0.0	0	0.0	0	0.0705471984801	0.0	0	0.0	0.0	0.0	0.0	0.0	0.0	0.0
ENSG00000104886.8	270660.950681	1924	1866	1866	6.96740858357	2765	171651.790211	270660.950681	1015951.66423	16.7324012062	2765	1866	16.7324012062	1015951.66423	2765	6.96740858357	1924	16.7324012062	6.97094044336	1924	6.97094044336	1015951.66423	171651.790211	270660.950681	6.96740858357	171651.790211	6.97094044336
ENSG00000215399.2	0.0	0	7	7	0.0	0	604.882642938	0.0	2973.94526553	0.0	0	7	0.0	2973.94526553	0	0.0	0	0.0	0.0	0	0.0	2973.94526553	604.882642938	0.0	0.0	604.882642938	0.0
ENSG00000281282.1	0.0	0	0	0	0.0	0	0.0	0.0	0.0	0.0	0	0	0.0	0.0	0	0.0	0	0.0	0.0	0	0.0	0.0	0.0	0.0	0.0	0.0	0.0
ENSG00000166439.5	73869.2314867	752	2008	2008	1.70495510299	1456	44833.7654095	73869.2314867	21291.7956982	0.471970948083	1456	2008	0.471970948083	21291.7956982	1456	1.70495510299	752	0.471970948083	1.53564950225	752	1.53564950225	21291.7956982	44833.7654095	73869.2314867	1.70495510299	44833.7654095	1.53564950225
ENSG00000167641.9	27707.0460139	252	92	92	3.50813298187	99	53923.2122378	27707.0460139	392227.915087	1.35971382547	99	92	1.35971382547	392227.915087	99	3.50813298187	252	1.35971382547	3.09023845967	252	3.09023845967	392227.915087	53923.2122378	27707.0460139	3.50813298187	53923.2122378	3.09023845967
ENSG00000271811.1	8521.9892744	6	145	145	0.254662234085	13	7048.28777436	8521.9892744	168527.927803	0.54436909145	13	145	0.54436909145	168527.927803	13	0.254662234085	6	0.54436909145	0.0759226676428	6	0.0759226676428	168527.927803	7048.28777436	8521.9892744	0.254662234085	7048.28777436	0.0759226676428
ENSG00000280791.1	0.0	0	0	0	0.0	0	0.0	0.0	0.0	0.0	0	0	0.0	0.0	0	0.0	0	0.0	0.0	0	0.0	0.0	0.0	0.0	0.0	0.0	0.0
ENSG00000253343.1	997.679646562	0	0	0	0.0	0	0.0	997.679646562	0.0	0.0	0	0	0.0	0.0	0	0.0	0	0.0	0.0	0	0.0	0.0	0.0	997.679646562	0.0	0.0	0.0
ENSG00000102055.5	0.0	0	1	1	0.0	0	0.0	0.0	0.0	0.0	0	1	0.0	0.0	0	0.0	0	0.0	0.0	0	0.0	0.0	0.0	0.0	0.0	0.0	0.0
ENSG00000228218.1	2625.52247897	2	3	3	0.0821944868536	10	2799.87344572	2625.52247897	9750.74793972	0.632519768191	10	3	0.632519768191	9750.74793972	10	0.0821944868536	2	0.632519768191	0.661627224415	2	0.661627224415	9750.74793972	2799.87344572	2625.52247897	0.0821944868536	2799.87344572	0.661627224415
ENSG00000256699.1	0.0	0	2	2	0.0	0	0.0	0.0	0.0	0.0473314112252	0	2	0.0473314112252	0.0	0	0.0	0	0.0473314112252	0.0	0	0.0	0.0	0.0	0.0	0.0	0.0	0.0
ENSG00000251074.1	0.0	0	0	0	0.0	0	0.0	0.0	0.0	0.0	0	0	0.0	0.0	0	0.0	0	0.0	0.0	0	0.0	0.0	0.0	0.0	0.0	0.0	0.0
ENSG00000226067.5	82269.8656792	122	161	161	1.18518508273	120	22085.9414745	82269.8656792	77353.6301475	3.19216723494	120	161	3.19216723494	77353.6301475	120	1.18518508273	122	3.19216723494	2.15121847746	122	2.15121847746	77353.6301475	22085.9414745	82269.8656792	1.18518508273	22085.9414745	2.15121847746
ENSG00000265425.1	524.607708192	0	0	0	0.0	0	0.0	524.607708192	0.0	0.0	0	0	0.0	0.0	0	0.0	0	0.0	0.0	0	0.0	0.0	0.0	524.607708192	0.0	0.0	0.0
ENSG00000206589.1	0.0	0	0	0	0.0	0	3454.04948444	0.0	0.0	0.0	0	0	0.0	0.0	0	0.0	0	0.0	0.0	0	0.0	0.0	3454.04948444	0.0	0.0	3454.04948444	0.0
ENSG00000281640.1	0.0	0	0	0	0.0	0	0.0	0.0	0.0	0.0	0	0	0.0	0.0	0	0.0	0	0.0	0.0	0	0.0	0.0	0.0	0.0	0.0	0.0	0.0
ENSG00000261774.1	0.0	1	0	0	0.0	0	0.0	0.0	0.0	0.0	0	0	0.0	0.0	0	0.0	1	0.0	0.0	1	0.0	0.0	0.0	0.0	0.0	0.0	0.0
ENSG00000272410.4	133.046294822	0	0	0	0.0	0	0.0	133.046294822	0.0	0.0	0	0	0.0	0.0	0	0.0	0	0.0	0.0	0	0.0	0.0	0.0	133.046294822	0.0	0.0	0.0
ENSG00000277228.1	0.0	0	0	0	0.0	0	0.0	0.0	1922.83656851	0.0	0	0	0.0	1922.83656851	0	0.0	0	0.0	0.0	0	0.0	1922.83656851	0.0	0.0	0.0	0.0	0.0
ENSG00000211878.1	0.0	0	1	1	0.0	0	0.0	0.0	0.0	0.0	0	1	0.0	0.0	0	0.0	0	0.0	0.0	0	0.0	0.0	0.0	0.0	0.0	0.0	0.0
ENSG00000070610.13	132603.52739	1405	974	974	8.34902950036	3293	177443.07264	132603.52739	186386.637768	13.7058680064	3293	974	13.7058680064	186386.637768	3293	8.34902950036	1405	13.7058680064	7.95624071267	1405	7.95624071267	186386.637768	177443.07264	132603.52739	8.34902950036	177443.07264	7.95624071267
ENSG00000102900.11	160978.155343	2933	2573	2573	3.43469030984	2366	140485.460402	160978.155343	156971.219115	5.311590812	2366	2573	5.311590812	156971.219115	2366	3.43469030984	2933	5.311590812	8.99454960663	2933	8.99454960663	156971.219115	140485.460402	160978.155343	3.43469030984	140485.460402	8.99454960663
ENSG00000254364.1	0.0	0	1	1	0.0	1	0.0	0.0	0.0	0.0	1	1	0.0	0.0	1	0.0	0	0.0	0.0	0	0.0	0.0	0.0	0.0	0.0	0.0	0.0
ENSG00000226313.1	0.0	0	0	0	0.0	1	0.0	0.0	0.0	0.0	1	0	0.0	0.0	1	0.0	0	0.0	0.0	0	0.0	0.0	0.0	0.0	0.0	0.0	0.0
ENSG00000255843.1	13705.1494701	7	21	21	0.400449264671	2	639.417465113	13705.1494701	3143.7379883	0.0963005875446	2	21	0.0963005875446	3143.7379883	2	0.400449264671	7	0.0963005875446	0.100732172575	7	0.100732172575	3143.7379883	639.417465113	13705.1494701	0.400449264671	639.417465113	0.100732172575
ENSG00000242381.3	0.0	0	0	0	0.0	0	0.0	0.0	0.0	0.0642003916964	0	0	0.0642003916964	0.0	0	0.0	0	0.0642003916964	0.0	0	0.0	0.0	0.0	0.0	0.0	0.0	0.0
ENSG00000240625.3	2597.23816187	0	0	0	0.0	2	1211.74850766	2597.23816187	15887.0431234	0.060832502296	2	0	0.060832502296	15887.0431234	2	0.0	0	0.060832502296	0.190895723766	0	0.190895723766	15887.0431234	1211.74850766	2597.23816187	0.0	1211.74850766	0.190895723766
ENSG00000212556.1	0.0	0	0	0	0.0	0	0.0	0.0	0.0	0.0	0	0	0.0	0.0	0	0.0	0	0.0	0.0	0	0.0	0.0	0.0	0.0	0.0	0.0	0.0
ENSG00000133119.11	132577.531154	541	774	774	4.66100511115	1640	108663.146881	132577.531154	45521.8511208	2.96965903693	1640	774	2.96965903693	45521.8511208	1640	4.66100511115	541	2.96965903693	10.6019969062	541	10.6019969062	45521.8511208	108663.146881	132577.531154	4.66100511115	108663.146881	10.6019969062
ENSG00000164304.14	4511.14828799	26	19	19	0.0823817180309	7	5261.72116793	4511.14828799	517.391958211	0.0264150244879	7	19	0.0264150244879	517.391958211	7	0.0823817180309	26	0.0264150244879	0.287358217438	26	0.287358217438	517.391958211	5261.72116793	4511.14828799	0.0823817180309	5261.72116793	0.287358217438
ENSG00000268006.1	47307.0586443	420	355	355	3.49695202503	754	58739.3863787	47307.0586443	74360.6604437	3.52714171949	754	355	3.52714171949	74360.6604437	754	3.49695202503	420	3.52714171949	2.35497103908	420	2.35497103908	74360.6604437	58739.3863787	47307.0586443	3.49695202503	58739.3863787	2.35497103908
ENSG00000207401.1	0.0	0	0	0	0.0	0	0.0	0.0	0.0	0.0	0	0	0.0	0.0	0	0.0	0	0.0	0.0	0	0.0	0.0	0.0	0.0	0.0	0.0	0.0
ENSG00000257501.5	75.4148552333	2	4	4	0.0	0	0.0	75.4148552333	0.0	0.0035327329018	0	4	0.0035327329018	0.0	0	0.0	2	0.0035327329018	0.0	2	0.0	0.0	0.0	75.4148552333	0.0	0.0	0.0
ENSG00000261288.1	0.0	0	0	0	0.0	0	0.0	0.0	0.0	0.0	0	0	0.0	0.0	0	0.0	0	0.0	0.0339296012521	0	0.0339296012521	0.0	0.0	0.0	0.0	0.0	0.0339296012521
ENSG00000011426.9	478496.418392	8520	3085	3085	19.0332463104	4414	388394.42062	478496.418392	49366.2382483	4.49960170426	4414	3085	4.49960170426	49366.2382483	4414	19.0332463104	8520	4.49960170426	21.0056739153	8520	21.0056739153	49366.2382483	388394.42062	478496.418392	19.0332463104	388394.42062	21.0056739153
ENSG00000259982.1	413.012325011	3	2	2	0.0905082149295	2	0.0	413.012325011	5684.297885	0.0	2	2	0.0	5684.297885	2	0.0905082149295	3	0.0	0.0607124043259	3	0.0607124043259	5684.297885	0.0	413.012325011	0.0905082149295	0.0	0.0607124043259
ENSG00000146826.13	218177.97963	980	1677	1677	9.82192553197	589	157030.321584	218177.97963	154633.2763	10.1120251973	589	1677	10.1120251973	154633.2763	589	9.82192553197	980	10.1120251973	8.68130803993	980	8.68130803993	154633.2763	157030.321584	218177.97963	9.82192553197	157030.321584	8.68130803993
ENSG00000236343.1	367.420055367	0	0	0	0.0	0	0.0	367.420055367	0.0	0.0	0	0	0.0	0.0	0	0.0	0	0.0	0.0180034618889	0	0.0180034618889	0.0	0.0	367.420055367	0.0	0.0	0.0180034618889
ENSG00000258706.1	0.0	0	0	0	0.0	0	0.0	0.0	0.0	0.0	0	0	0.0	0.0	0	0.0	0	0.0	0.0	0	0.0	0.0	0.0	0.0	0.0	0.0	0.0
ENSG00000251152.1	98.551584893	2	5	5	0.0215967599197	4	275.877055115	98.551584893	150.707519054	0.0184661987562	4	5	0.0184661987562	150.707519054	4	0.0215967599197	2	0.0184661987562	0.0	2	0.0	150.707519054	275.877055115	98.551584893	0.0215967599197	275.877055115	0.0
ENSG00000233699.1	0.0	0	0	0	0.0	0	0.0	0.0	0.0	0.0	0	0	0.0	0.0	0	0.0	0	0.0	0.0	0	0.0	0.0	0.0	0.0	0.0	0.0	0.0
ENSG00000275053.1	0.0	0	1	1	0.0	0	0.0	0.0	0.0	0.0	0	1	0.0	0.0	0	0.0	0	0.0	0.0	0	0.0	0.0	0.0	0.0	0.0	0.0	0.0
ENSG00000281179.1	0.0	0	5	5	0.0	1	0.0	0.0	0.0	0.210242642496	1	5	0.210242642496	0.0	1	0.0	0	0.210242642496	0.0	0	0.0	0.0	0.0	0.0	0.0	0.0	0.0
ENSG00000242353.1	0.0	0	4	4	0.115961761012	0	740.647885441	0.0	1213.81466749	0.0743643815642	0	4	0.0743643815642	1213.81466749	0	0.115961761012	0	0.0743643815642	0.038893250333	0	0.038893250333	1213.81466749	740.647885441	0.0	0.115961761012	740.647885441	0.038893250333
ENSG00000144283.20	141923.045836	3515	3559	3559	8.5536803772	5816	221284.360152	141923.045836	179704.974795	5.35482492258	5816	3559	5.35482492258	179704.974795	5816	8.5536803772	3515	5.35482492258	7.46560942162	3515	7.46560942162	179704.974795	221284.360152	141923.045836	8.5536803772	221284.360152	7.46560942162
ENSG00000162702.7	189502.879612	1526	601	601	6.82084946186	1034	104721.55872	189502.879612	55929.2074819	1.53131377587	1034	601	1.53131377587	55929.2074819	1034	6.82084946186	1526	1.53131377587	9.84065181123	1526	9.84065181123	55929.2074819	104721.55872	189502.879612	6.82084946186	104721.55872	9.84065181123
ENSG00000271544.1	0.0	0	0	0	0.0	0	0.0	0.0	0.0	0.0	0	0	0.0	0.0	0	0.0	0	0.0	0.0	0	0.0	0.0	0.0	0.0	0.0	0.0	0.0
ENSG00000199059.2	0.0	3	0	0	0.256039463473	10	0.0	0.0	0.0	0.0	10	0	0.0	0.0	10	0.256039463473	3	0.0	0.0	3	0.0	0.0	0.0	0.0	0.256039463473	0.0	0.0
ENSG00000240980.1	870.502900407	0	0	0	0.0	0	0.0	870.502900407	0.0	0.0	0	0	0.0	0.0	0	0.0	0	0.0	0.0	0	0.0	0.0	0.0	870.502900407	0.0	0.0	0.0
ENSG00000258938.1	414.452898171	86	25	25	0.161464719205	18	6961.10844824	414.452898171	633.791613965	0.0711869707719	18	25	0.0711869707719	633.791613965	18	0.161464719205	86	0.0711869707719	0.561856208247	86	0.561856208247	633.791613965	6961.10844824	414.452898171	0.161464719205	6961.10844824	0.561856208247
ENSG00000273733.1	806.677840499	7	3	3	0.0	6	3010.86187238	806.677840499	20971.0587054	0.0755760211823	6	3	0.0755760211823	20971.0587054	6	0.0	7	0.0755760211823	0.0395269489128	7	0.0395269489128	20971.0587054	3010.86187238	806.677840499	0.0	3010.86187238	0.0395269489128
ENSG00000265697.1	703.514777416	0	0	0	0.0	0	0.0	703.514777416	0.0	0.0	0	0	0.0	0.0	0	0.0	0	0.0	0.0	0	0.0	0.0	0.0	703.514777416	0.0	0.0	0.0
ENSG00000231470.1	0.0	0	0	0	0.0	0	0.0	0.0	0.0	0.0	0	0	0.0	0.0	0	0.0	0	0.0	0.0	0	0.0	0.0	0.0	0.0	0.0	0.0	0.0
ENSG00000264030.2	0.0	0	0	0	0.0	0	1399.93672286	0.0	0.0	0.0	0	0	0.0	0.0	0	0.0	0	0.0	0.0	0	0.0	0.0	1399.93672286	0.0	0.0	1399.93672286	0.0
ENSG00000272371.1	0.0	0	1	1	0.0	0	0.0	0.0	27893.7804839	0.122065218423	0	1	0.122065218423	27893.7804839	0	0.0	0	0.122065218423	0.0	0	0.0	27893.7804839	0.0	0.0	0.0	0.0	0.0
ENSG00000010610.8	389683.48199	610	1828	1828	15.1953806916	1090	184106.188546	389683.48199	71499.0604019	22.5213657284	1090	1828	22.5213657284	71499.0604019	1090	15.1953806916	610	22.5213657284	1.85057360842	610	1.85057360842	71499.0604019	184106.188546	389683.48199	15.1953806916	184106.188546	1.85057360842
ENSG00000254182.1	697.321865643	0	0	0	0.0	0	0.0	697.321865643	0.0	0.0653306802826	0	0	0.0653306802826	0.0	0	0.0	0	0.0653306802826	0.034168542106	0	0.034168542106	0.0	0.0	697.321865643	0.0	0.0	0.034168542106
ENSG00000234811.1	0.0	0	0	0	0.0	0	0.0	0.0	0.0	0.0	0	0	0.0	0.0	0	0.0	0	0.0	0.0	0	0.0	0.0	0.0	0.0	0.0	0.0	0.0
ENSG00000281378.1	0.0	0	0	0	0.0	0	0.0	0.0	0.0	0.0	0	0	0.0	0.0	0	0.0	0	0.0	0.0	0	0.0	0.0	0.0	0.0	0.0	0.0	0.0
ENSG00000280333.1	5911.6241744	0	1	1	0.0	0	11032.3371593	5911.6241744	18080.4035546	0.138462038808	0	1	0.138462038808	18080.4035546	0	0.0	0	0.138462038808	0.28966764054	0	0.28966764054	18080.4035546	11032.3371593	5911.6241744	0.0	11032.3371593	0.28966764054
ENSG00000279037.1	0.0	0	0	0	0.0	0	0.0	0.0	0.0	0.0	0	0	0.0	0.0	0	0.0	0	0.0	0.0	0	0.0	0.0	0.0	0.0	0.0	0.0	0.0
ENSG00000230826.1	502.638096047	1	2	2	0.0	0	0.0	502.638096047	0.0	0.0	0	2	0.0	0.0	0	0.0	1	0.0	0.0	1	0.0	0.0	0.0	502.638096047	0.0	0.0	0.0
ENSG00000228050.1	1435.06818726	1	14	14	0.0	0	0.0	1435.06818726	877.816694318	0.0806691878272	0	14	0.0806691878272	877.816694318	0	0.0	1	0.0806691878272	0.0	1	0.0	877.816694318	0.0	1435.06818726	0.0	0.0	0.0
ENSG00000156831.6	175990.88979	2063	489	489	6.49069884284	1358	192143.772474	175990.88979	164434.348877	9.82594400175	1358	489	9.82594400175	164434.348877	1358	6.49069884284	2063	9.82594400175	13.5094944331	2063	13.5094944331	164434.348877	192143.772474	175990.88979	6.49069884284	192143.772474	13.5094944331
ENSG00000228687.1	0.0	0	0	0	0.0	0	0.0	0.0	0.0	0.0490844264557	0	0	0.0490844264557	0.0	0	0.0	0	0.0490844264557	0.0	0	0.0	0.0	0.0	0.0	0.0	0.0	0.0
ENSG00000275891.1	0.0	0	0	0	0.0	0	0.0	0.0	0.0	0.0	0	0	0.0	0.0	0	0.0	0	0.0	0.0	0	0.0	0.0	0.0	0.0	0.0	0.0	0.0
ENSG00000173372.15	6333524.52232	1834	4454	4454	87.593475663	295	2295658.50039	6333524.52232	3668921.82744	439.444766497	295	4454	439.444766497	3668921.82744	295	87.593475663	1834	439.444766497	18.4159846091	1834	18.4159846091	3668921.82744	2295658.50039	6333524.52232	87.593475663	2295658.50039	18.4159846091
ENSG00000240704.1	1133.81341513	0	1	1	0.0276073085615	2	0.0	1133.81341513	0.0	0.0	2	1	0.0	0.0	2	0.0276073085615	0	0.0	0.0	0	0.0	0.0	0.0	1133.81341513	0.0276073085615	0.0	0.0
ENSG00000237152.3	5921.44414812	2	9	9	0.112141315397	7	409.283825952	5921.44414812	2683.02777001	0.164375753712	7	9	0.164375753712	2683.02777001	7	0.112141315397	2	0.164375753712	0.0214925048906	2	0.0214925048906	2683.02777001	409.283825952	5921.44414812	0.112141315397	409.283825952	0.0214925048906
ENSG00000232140.1	0.0	0	0	0	0.0	0	0.0	0.0	0.0	0.0	0	0	0.0	0.0	0	0.0	0	0.0	0.0	0	0.0	0.0	0.0	0.0	0.0	0.0	0.0
ENSG00000197956.8	38561597.5478	117249	35820	35820	730.820217331	54850	13732055.7271	38561597.5478	37730776.4043	848.053321992	54850	35820	848.053321992	37730776.4043	54850	730.820217331	117249	848.053321992	592.945185402	117249	592.945185402	37730776.4043	13732055.7271	38561597.5478	730.820217331	13732055.7271	592.945185402
ENSG00000233563.1	0.0	0	0	0	0.0	0	0.0	0.0	0.0	0.0	0	0	0.0	0.0	0	0.0	0	0.0	0.0	0	0.0	0.0	0.0	0.0	0.0	0.0	0.0
ENSG00000229326.3	0.0	2	2	2	0.0	0	0.0	0.0	1117.51571786	0.239626185243	0	2	0.239626185243	1117.51571786	0	0.0	2	0.239626185243	0.107422870385	2	0.107422870385	1117.51571786	0.0	0.0	0.0	0.0	0.107422870385
ENSG00000249197.1	0.0	0	0	0	0.0	0	0.0	0.0	0.0	0.018798290983	0	0	0.018798290983	0.0	0	0.0	0	0.018798290983	0.0	0	0.0	0.0	0.0	0.0	0.0	0.0	0.0
ENSG00000221843.3	5047.6249	34	44	44	0.196025696668	21	11387.3865645	5047.6249	17782.9037704	0.056867938507	21	44	0.056867938507	17782.9037704	21	0.196025696668	34	0.056867938507	0.178454705472	34	0.178454705472	17782.9037704	11387.3865645	5047.6249	0.196025696668	11387.3865645	0.178454705472
ENSG00000248927.1	2844.37213418	19	10	10	0.0779150611467	3	4644.67336418	2844.37213418	4349.68415856	0.0	3	10	0.0	4349.68415856	3	0.0779150611467	19	0.0	0.0871083120116	19	0.0871083120116	4349.68415856	4644.67336418	2844.37213418	0.0779150611467	4644.67336418	0.0871083120116
ENSG00000254762.1	0.0	0	0	0	0.0	0	0.0	0.0	4453.62881676	0.0	0	0	0.0	4453.62881676	0	0.0	0	0.0	0.0	0	0.0	4453.62881676	0.0	0.0	0.0	0.0	0.0
ENSG00000230613.1	1619.95427274	5	2	2	0.177499750751	11	755.794058967	1619.95427274	13625.0075867	0.910621506762	11	2	0.910621506762	13625.0075867	11	0.177499750751	5	0.910621506762	0.0396886133255	5	0.0396886133255	13625.0075867	755.794058967	1619.95427274	0.177499750751	755.794058967	0.0396886133255
ENSG00000157429.14	2318.51016401	98	48	48	0.153679187995	55	3285.18484298	2318.51016401	5449.60022586	0.201126430355	55	48	0.201126430355	5449.60022586	55	0.153679187995	98	0.201126430355	0.105190958895	98	0.105190958895	5449.60022586	3285.18484298	2318.51016401	0.153679187995	3285.18484298	0.105190958895
ENSG00000220643.1	2829.13442632	0	1	1	0.0	0	0.0	2829.13442632	2163.19113957	0.0662639757152	0	1	0.0662639757152	2163.19113957	0	0.0	0	0.0662639757152	0.0	0	0.0	2163.19113957	0.0	2829.13442632	0.0	0.0	0.0
ENSG00000233595.2	0.0	0	0	0	0.0	0	0.0	0.0	0.0	0.0	0	0	0.0	0.0	0	0.0	0	0.0	0.0	0	0.0	0.0	0.0	0.0	0.0	0.0	0.0
ENSG00000264062.1	0.0	0	0	0	0.0	0	0.0	0.0	0.0	0.0	0	0	0.0	0.0	0	0.0	0	0.0	0.0	0	0.0	0.0	0.0	0.0	0.0	0.0	0.0
ENSG00000232679.1	45105.0613165	12	9	9	4.58183075471	4	32881.0760529	45105.0613165	6466.47885138	0.462197125985	4	9	0.462197125985	6466.47885138	4	4.58183075471	12	0.462197125985	0.79426660867	12	0.79426660867	6466.47885138	32881.0760529	45105.0613165	4.58183075471	32881.0760529	0.79426660867
ENSG00000186523.13	1310.27964924	11	1	1	0.123058664628	29	8034.41945294	1310.27964924	24903.2779584	0.135910044709	29	1	0.135910044709	24903.2779584	29	0.123058664628	11	0.135910044709	0.288914723705	11	0.288914723705	24903.2779584	8034.41945294	1310.27964924	0.123058664628	8034.41945294	0.288914723705
ENSG00000243744.2	2566.38544072	0	1	1	0.0	1	1596.47211592	2566.38544072	18314.7068404	0.721318439751	1	1	0.721318439751	18314.7068404	1	0.0	0	0.721318439751	0.0	0	0.0	18314.7068404	1596.47211592	2566.38544072	0.0	1596.47211592	0.0
ENSG00000181282.4	0.0	0	0	0	0.0	0	0.0	0.0	0.0	0.0	0	0	0.0	0.0	0	0.0	0	0.0	0.0	0	0.0	0.0	0.0	0.0	0.0	0.0	0.0
ENSG00000224485.1	0.0	0	0	0	0.0	0	0.0	0.0	0.0	0.0	0	0	0.0	0.0	0	0.0	0	0.0	0.0	0	0.0	0.0	0.0	0.0	0.0	0.0	0.0
ENSG00000011143.15	62937.4877773	580	545	545	3.26359276884	898	120445.36509	62937.4877773	185807.40372	2.40227223387	898	545	2.40227223387	185807.40372	898	3.26359276884	580	2.40227223387	2.08449891596	580	2.08449891596	185807.40372	120445.36509	62937.4877773	3.26359276884	120445.36509	2.08449891596
ENSG00000238267.1	832.098360683	2	2	2	0.0	1	776.435493351	832.098360683	0.0	0.0	1	2	0.0	0.0	1	0.0	2	0.0	0.0	2	0.0	0.0	776.435493351	832.098360683	0.0	776.435493351	0.0
ENSG00000264010.1	5425.73725596	0	1	1	0.0	0	0.0	5425.73725596	0.0	0.0	0	1	0.0	0.0	0	0.0	0	0.0	0.0	0	0.0	0.0	0.0	5425.73725596	0.0	0.0	0.0
ENSG00000204439.3	306941.081275	1648	1308	1308	16.4009052523	1679	379289.52278	306941.081275	448580.2911	24.6261029749	1679	1308	24.6261029749	448580.2911	1679	16.4009052523	1648	24.6261029749	20.6858976949	1648	20.6858976949	448580.2911	379289.52278	306941.081275	16.4009052523	379289.52278	20.6858976949
ENSG00000118894.13	63058.5844639	475	355	355	2.02564213637	207	103856.686752	63058.5844639	300523.127114	4.09870652858	207	355	4.09870652858	300523.127114	207	2.02564213637	475	4.09870652858	3.35043965305	475	3.35043965305	300523.127114	103856.686752	63058.5844639	2.02564213637	103856.686752	3.35043965305
ENSG00000212136.1	0.0	0	0	0	0.0	0	0.0	0.0	0.0	0.0	0	0	0.0	0.0	0	0.0	0	0.0	0.0	0	0.0	0.0	0.0	0.0	0.0	0.0	0.0
ENSG00000207776.1	0.0	0	0	0	0.0	0	0.0	0.0	0.0	0.0	0	0	0.0	0.0	0	0.0	0	0.0	0.0	0	0.0	0.0	0.0	0.0	0.0	0.0	0.0
ENSG00000268902.2	0.0	193	61	61	0.596184011311	0	447.979751315	0.0	1468.34792504	0.0674687752737	0	61	0.0674687752737	1468.34792504	0	0.596184011311	193	0.0674687752737	0.0940980941391	193	0.0940980941391	1468.34792504	447.979751315	0.0	0.596184011311	447.979751315	0.0940980941391
ENSG00000254710.1	0.0	0	0	0	0.0	0	0.0	0.0	0.0	0.0	0	0	0.0	0.0	0	0.0	0	0.0	0.0	0	0.0	0.0	0.0	0.0	0.0	0.0	0.0
ENSG00000228601.1	0.0	0	0	0	0.0	0	0.0	0.0	0.0	0.0	0	0	0.0	0.0	0	0.0	0	0.0	0.0	0	0.0	0.0	0.0	0.0	0.0	0.0	0.0
ENSG00000258471.1	12749.3182302	8	30	30	0.0620868226877	5	793.097199217	12749.3182302	2599.54300034	0.570685456088	5	30	0.570685456088	2599.54300034	5	0.0620868226877	8	0.570685456088	0.124942480147	8	0.124942480147	2599.54300034	793.097199217	12749.3182302	0.0620868226877	793.097199217	0.124942480147
ENSG00000251532.1	572.368236539	0	2	2	0.0	0	1068.15981166	572.368236539	5251.67791109	0.0	0	2	0.0	5251.67791109	0	0.0	0	0.0	0.0	0	0.0	5251.67791109	1068.15981166	572.368236539	0.0	1068.15981166	0.0
ENSG00000227083.1	741.720636114	1	0	0	0.0	0	0.0	741.720636114	0.0	0.0	0	0	0.0	0.0	0	0.0	1	0.0	0.0	1	0.0	0.0	0.0	741.720636114	0.0	0.0	0.0
ENSG00000235083.1	0.0	3	0	0	0.0	0	0.0	0.0	0.0	0.0	0	0	0.0	0.0	0	0.0	3	0.0	0.0	3	0.0	0.0	0.0	0.0	0.0	0.0	0.0
ENSG00000227678.6	817.7814584	3	4	4	0.0298683338325	2	127.179385697	817.7814584	833.714410295	0.031923456986	2	4	0.031923456986	833.714410295	2	0.0298683338325	3	0.031923456986	0.00667850375643	3	0.00667850375643	833.714410295	127.179385697	817.7814584	0.0298683338325	127.179385697	0.00667850375643
ENSG00000234171.2	55281.9370661	102	83	83	2.44666938864	373	32770.932547	55281.9370661	214329.972679	3.88443995572	373	83	3.88443995572	214329.972679	373	2.44666938864	102	3.88443995572	1.03571639947	102	1.03571639947	214329.972679	32770.932547	55281.9370661	2.44666938864	32770.932547	1.03571639947
ENSG00000163632.11	1002.0969505	2	3	3	0.0732004032194	8	1636.35867416	1002.0969505	0.0	0.0821488882997	8	3	0.0821488882997	0.0	8	0.0732004032194	2	0.0821488882997	0.0491024210403	2	0.0491024210403	0.0	1636.35867416	1002.0969505	0.0732004032194	1636.35867416	0.0491024210403
ENSG00000187175.5	673.603434839	0	0	0	0.0	0	0.0	673.603434839	0.0	0.0	0	0	0.0	0.0	0	0.0	0	0.0	0.0	0	0.0	0.0	0.0	673.603434839	0.0	0.0	0.0
ENSG00000261617.1	74.7600641157	0	0	0	0.0	0	69.7590212977	74.7600641157	0.0	0.0105061796151	0	0	0.0105061796151	0.0	0	0.0	0	0.0105061796151	0.0	0	0.0	0.0	69.7590212977	74.7600641157	0.0	69.7590212977	0.0
ENSG00000180723.6	0.0	0	0	0	0.0	0	0.0	0.0	0.0	0.0	0	0	0.0	0.0	0	0.0	0	0.0	0.0	0	0.0	0.0	0.0	0.0	0.0	0.0	0.0
ENSG00000229836.1	1294.37522773	2	1	1	0.094550520825	0	0.0	1294.37522773	0.0	0.242534813075	0	1	0.242534813075	0.0	0	0.094550520825	2	0.242534813075	0.0	2	0.0	0.0	0.0	1294.37522773	0.094550520825	0.0	0.0
ENSG00000236790.4	1075.81390589	2	26	26	0.0261950741263	5	836.53982534	1075.81390589	274.19353512	0.0545950365784	5	26	0.0545950365784	274.19353512	5	0.0261950741263	2	0.0545950365784	0.00878575460217	2	0.00878575460217	274.19353512	836.53982534	1075.81390589	0.0261950741263	836.53982534	0.00878575460217
ENSG00000274470.1	0.0	0	0	0	0.0	0	0.0	0.0	0.0	0.0	0	0	0.0	0.0	0	0.0	0	0.0	0.0	0	0.0	0.0	0.0	0.0	0.0	0.0	0.0
ENSG00000273391.1	11105.013636	22	18	18	0.432634906504	6	18651.867216	11105.013636	161895.650894	0.693604231786	6	18	0.693604231786	161895.650894	6	0.432634906504	22	0.693604231786	0.65297041961	22	0.65297041961	161895.650894	18651.867216	11105.013636	0.432634906504	18651.867216	0.65297041961
ENSG00000205682.2	190.514102783	1	1	1	0.0139165268747	0	0.0	190.514102783	0.0	0.00892444117377	0	1	0.00892444117377	0.0	0	0.0139165268747	1	0.00892444117377	0.0	1	0.0	0.0	0.0	190.514102783	0.0139165268747	0.0	0.0
ENSG00000060642.9	90997.4106728	833	421	421	6.72410203038	283	196047.436704	90997.4106728	66980.8918201	2.42484613676	283	421	2.42484613676	66980.8918201	283	6.72410203038	833	2.42484613676	2.04291914907	833	2.04291914907	66980.8918201	196047.436704	90997.4106728	6.72410203038	196047.436704	2.04291914907
ENSG00000235705.5	545.563112514	0	0	0	0.0	0	0.0	545.563112514	0.0	0.0	0	0	0.0	0.0	0	0.0	0	0.0	0.0	0	0.0	0.0	0.0	545.563112514	0.0	0.0	0.0
ENSG00000205035.7	0.0	0	4	4	0.0122284274609	0	156.205957242	0.0	2047.99161143	0.0	0	4	0.0	2047.99161143	0	0.0122284274609	0	0.0	0.0	0	0.0	2047.99161143	156.205957242	0.0	0.0122284274609	156.205957242	0.0
ENSG00000175393.3	0.0	0	0	0	0.0	0	0.0	0.0	0.0	0.0	0	0	0.0	0.0	0	0.0	0	0.0	0.0	0	0.0	0.0	0.0	0.0	0.0	0.0	0.0
ENSG00000222162.1	0.0	0	0	0	0.0	0	0.0	0.0	0.0	0.0	0	0	0.0	0.0	0	0.0	0	0.0	0.0	0	0.0	0.0	0.0	0.0	0.0	0.0	0.0
ENSG00000227721.1	0.0	0	1	1	0.0	0	0.0	0.0	0.0	0.0	0	1	0.0	0.0	0	0.0	0	0.0	0.0	0	0.0	0.0	0.0	0.0	0.0	0.0	0.0
ENSG00000235721.1	170.429784718	1	1	1	0.0	1	318.057912939	170.429784718	0.0	0.0239508345959	1	1	0.0239508345959	0.0	1	0.0	1	0.0239508345959	0.00835100340628	1	0.00835100340628	0.0	318.057912939	170.429784718	0.0	318.057912939	0.00835100340628
ENSG00000138709.16	45590.5101821	707	1629	1629	1.75069021681	653	21942.9572229	45590.5101821	9438.12694653	1.61439303892	653	1629	1.61439303892	9438.12694653	653	1.75069021681	707	1.61439303892	3.1345517881	707	3.1345517881	9438.12694653	21942.9572229	45590.5101821	1.75069021681	21942.9572229	3.1345517881
ENSG00000235051.3	594.71294247	0	1	1	0.0	0	0.0	594.71294247	4547.24864174	0.0835761855868	0	1	0.0835761855868	4547.24864174	0	0.0	0	0.0835761855868	0.0	0	0.0	4547.24864174	0.0	594.71294247	0.0	0.0	0.0
ENSG00000281816.1	0.0	0	0	0	0.0	0	0.0	0.0	0.0	0.0	0	0	0.0	0.0	0	0.0	0	0.0	0.0	0	0.0	0.0	0.0	0.0	0.0	0.0	0.0
ENSG00000074657.12	144034.687503	3506	1643	1643	9.01551993164	3269	154067.774652	144034.687503	62996.9913995	4.04891687945	3269	1643	4.04891687945	62996.9913995	3269	9.01551993164	3506	4.04891687945	3.29660244246	3506	3.29660244246	62996.9913995	154067.774652	144034.687503	9.01551993164	154067.774652	3.29660244246
ENSG00000054793.12	185728.916289	4712	2269	2269	9.69517425406	1029	101227.69576	185728.916289	331066.819494	3.03394516681	1029	2269	3.03394516681	331066.819494	1029	9.69517425406	4712	3.03394516681	6.7064832905	4712	6.7064832905	331066.819494	101227.69576	185728.916289	9.69517425406	101227.69576	6.7064832905
ENSG00000264969.1	0.0	0	0	0	0.0	0	0.0	0.0	0.0	0.0	0	0	0.0	0.0	0	0.0	0	0.0	0.0	0	0.0	0.0	0.0	0.0	0.0	0.0	0.0
ENSG00000086189.8	192844.585923	792	1637	1637	5.82366419917	2626	123853.93071	192844.585923	101489.331623	6.93288619582	2626	1637	6.93288619582	101489.331623	2626	5.82366419917	792	6.93288619582	9.30386720072	792	9.30386720072	101489.331623	123853.93071	192844.585923	5.82366419917	123853.93071	9.30386720072
ENSG00000271980.1	465.975081982	13	14	14	0.068076374994	6	1304.41162883	465.975081982	4988.06427477	0.0654843995304	6	14	0.0654843995304	4988.06427477	6	0.068076374994	13	0.0654843995304	0.0380543763062	13	0.0380543763062	4988.06427477	1304.41162883	465.975081982	0.068076374994	1304.41162883	0.0380543763062
ENSG00000228137.1	3046.76015142	10	5	5	0.148371586525	5	8528.84526542	3046.76015142	0.0	0.142722409233	5	5	0.142722409233	0.0	5	0.148371586525	10	0.142722409233	0.149290245509	10	0.149290245509	0.0	8528.84526542	3046.76015142	0.148371586525	8528.84526542	0.149290245509
ENSG00000278804.1	708.548872424	0	0	0	0.0	0	0.0	708.548872424	0.0	0.0	0	0	0.0	0.0	0	0.0	0	0.0	0.0	0	0.0	0.0	0.0	708.548872424	0.0	0.0	0.0
ENSG00000196465.9	190565.07802	875	897	897	6.80032644348	1431	174528.594891	190565.07802	1671743.84907	19.8633332788	1431	897	19.8633332788	1671743.84907	1431	6.80032644348	875	19.8633332788	17.6152411808	875	17.6152411808	1671743.84907	174528.594891	190565.07802	6.80032644348	174528.594891	17.6152411808
ENSG00000239008.1	0.0	0	0	0	0.0	0	0.0	0.0	0.0	0.0	0	0	0.0	0.0	0	0.0	0	0.0	0.0	0	0.0	0.0	0.0	0.0	0.0	0.0	0.0
ENSG00000229742.1	2506.82797269	0	0	0	0.0	2	0.0	2506.82797269	0.0	0.0782865535876	2	0	0.0782865535876	0.0	2	0.0	0	0.0782865535876	0.0	0	0.0	0.0	0.0	2506.82797269	0.0	0.0	0.0
ENSG00000255197.4	21707.8239001	9	24	24	1.94962664235	14	10957.9952647	21707.8239001	2176.79611529	0.233382555978	14	24	0.233382555978	2176.79611529	14	1.94962664235	9	0.233382555978	0.139498522309	9	0.139498522309	2176.79611529	10957.9952647	21707.8239001	1.94962664235	10957.9952647	0.139498522309
ENSG00000171320.13	14058.736482	492	296	296	1.49506751053	1113	21879.2568873	14058.736482	9040.2017773	0.830772232848	1113	296	0.830772232848	9040.2017773	1113	1.49506751053	492	0.830772232848	1.97168730116	492	1.97168730116	9040.2017773	21879.2568873	14058.736482	1.49506751053	21879.2568873	1.97168730116
ENSG00000270513.1	1036.85554891	2	0	0	0.0	0	0.0	1036.85554891	0.0	0.0	0	0	0.0	0.0	0	0.0	2	0.0	0.0508055809324	2	0.0508055809324	0.0	0.0	1036.85554891	0.0	0.0	0.0508055809324
ENSG00000271302.1	0.0	0	0	0	0.0	0	0.0	0.0	0.0	0.0	0	0	0.0	0.0	0	0.0	0	0.0	0.0	0	0.0	0.0	0.0	0.0	0.0	0.0	0.0
ENSG00000221777.1	0.0	0	0	0	0.0	0	0.0	0.0	0.0	0.0	0	0	0.0	0.0	0	0.0	0	0.0	0.0	0	0.0	0.0	0.0	0.0	0.0	0.0	0.0
ENSG00000258951.1	3249.21099003	6	9	9	0.0474691704224	5	1212.74255893	3249.21099003	0.0	0.0608824059074	5	9	0.0608824059074	0.0	5	0.0474691704224	6	0.0608824059074	0.0318420540052	6	0.0318420540052	0.0	1212.74255893	3249.21099003	0.0474691704224	1212.74255893	0.0318420540052
ENSG00000273663.1	0.0	0	0	0	0.0	0	0.0	0.0	0.0	0.0	0	0	0.0	0.0	0	0.0	0	0.0	0.0	0	0.0	0.0	0.0	0.0	0.0	0.0	0.0
ENSG00000253953.2	9807.33828065	10	24	24	0.108926143018	9	1123.84146996	9807.33828065	87.7054038632	0.00805991016519	9	24	0.00805991016519	87.7054038632	9	0.108926143018	10	0.00805991016519	0.0196718973955	10	0.0196718973955	87.7054038632	1123.84146996	9807.33828065	0.108926143018	1123.84146996	0.0196718973955
ENSG00000232006.7	613.396402167	82	104	104	0.28164340982	20	5396.57023432	613.396402167	32160.7178272	0.0656775688505	20	104	0.0656775688505	32160.7178272	20	0.28164340982	82	0.0656775688505	0.343499679932	82	0.343499679932	32160.7178272	5396.57023432	613.396402167	0.28164340982	5396.57023432	0.343499679932
ENSG00000252049.1	0.0	0	0	0	0.0	0	0.0	0.0	0.0	0.0	0	0	0.0	0.0	0	0.0	0	0.0	0.0	0	0.0	0.0	0.0	0.0	0.0	0.0	0.0
ENSG00000206659.1	3883.12568319	0	0	0	0.0	0	3623.36563564	3883.12568319	0.0	0.0	0	0	0.0	0.0	0	0.0	0	0.0	0.190271881531	0	0.190271881531	0.0	3623.36563564	3883.12568319	0.0	3623.36563564	0.190271881531
ENSG00000259861.1	0.0	0	0	0	0.0	0	0.0	0.0	0.0	0.0	0	0	0.0	0.0	0	0.0	0	0.0	0.0	0	0.0	0.0	0.0	0.0	0.0	0.0	0.0
ENSG00000214533.3	379.749587426	0	0	0	0.0	0	354.34639965	379.749587426	1161.44490715	0.088944933846	0	0	0.088944933846	1161.44490715	0	0.0	0	0.088944933846	0.0186076049053	0	0.0186076049053	1161.44490715	354.34639965	379.749587426	0.0	354.34639965	0.0186076049053
ENSG00000228305.2	9084.37659828	5	13	13	0.221196172572	25	12432.4655755	9084.37659828	34267.0645351	1.47523468871	25	13	1.47523468871	34267.0645351	25	0.221196172572	5	1.47523468871	1.89922758813	5	1.89922758813	34267.0645351	12432.4655755	9084.37659828	0.221196172572	12432.4655755	1.89922758813
ENSG00000116824.4	108986.548359	54	972	972	5.61761867506	652	156726.209602	108986.548359	109306.215772	42.0363822596	652	972	42.0363822596	109306.215772	652	5.61761867506	54	42.0363822596	2.11531562874	54	2.11531562874	109306.215772	156726.209602	108986.548359	5.61761867506	156726.209602	2.11531562874
ENSG00000176853.14	300858.104271	6444	1625	1625	14.0789196449	5122	370909.428656	300858.104271	72974.1156716	4.88045246477	5122	1625	4.88045246477	72974.1156716	5122	14.0789196449	6444	4.88045246477	19.1104288189	6444	19.1104288189	72974.1156716	370909.428656	300858.104271	14.0789196449	370909.428656	19.1104288189
ENSG00000163348.3	243648.486049	3569	2118	2118	17.351505249	2495	438612.90197	243648.486049	1515234.94401	18.8605894515	2495	2118	18.8605894515	1515234.94401	2495	17.351505249	3569	18.8605894515	16.146377517	3569	16.146377517	1515234.94401	438612.90197	243648.486049	17.351505249	438612.90197	16.146377517
ENSG00000212414.1	0.0	0	0	0	0.0	0	0.0	0.0	0.0	0.0	0	0	0.0	0.0	0	0.0	0	0.0	0.0	0	0.0	0.0	0.0	0.0	0.0	0.0	0.0
ENSG00000225484.5	17233.6565393	462	261	261	0.454919049435	400	12023.0417839	17233.6565393	14860.1188686	0.691606388353	400	261	0.691606388353	14860.1188686	400	0.454919049435	462	0.691606388353	1.13118600121	462	1.13118600121	14860.1188686	12023.0417839	17233.6565393	0.454919049435	12023.0417839	1.13118600121
ENSG00000237484.5	1195.40891253	0	3	3	0.0232856815875	0	817.991195812	1195.40891253	243.739846712	0.0223990903826	0	3	0.0223990903826	243.739846712	0	0.0232856815875	0	0.0223990903826	0.0	0	0.0	243.739846712	817.991195812	1195.40891253	0.0232856815875	817.991195812	0.0
ENSG00000254612.2	219391.367777	329	448	448	11.5417897227	506	155902.387174	219391.367777	7346.6868891	2.27547992079	506	448	2.27547992079	7346.6868891	506	11.5417897227	329	2.27547992079	8.39606731145	329	8.39606731145	7346.6868891	155902.387174	219391.367777	11.5417897227	155902.387174	8.39606731145
ENSG00000029364.10	209917.334088	4251	2677	2677	11.6646140155	5222	762006.588692	209917.334088	352076.33368	4.44087496441	5222	2677	4.44087496441	352076.33368	5222	11.6646140155	4251	4.44087496441	12.5486652272	4251	12.5486652272	352076.33368	762006.588692	209917.334088	11.6646140155	762006.588692	12.5486652272
ENSG00000213055.3	1757.74624121	0	3	3	0.128398488339	2	0.0	1757.74624121	0.0	0.109786468641	2	3	0.109786468641	0.0	2	0.128398488339	0	0.109786468641	0.0	0	0.0	0.0	0.0	1757.74624121	0.128398488339	0.0	0.0
ENSG00000005075.14	651849.275201	2773	3353	3353	19.985816954	1748	519598.654362	651849.275201	2555087.93731	36.5738023306	1748	3353	36.5738023306	2555087.93731	1748	19.985816954	2773	36.5738023306	38.9443712768	2773	38.9443712768	2555087.93731	519598.654362	651849.275201	19.985816954	519598.654362	38.9443712768
ENSG00000116396.12	21536.7756845	345	824	824	1.15857778595	728	14043.0453919	21536.7756845	7340.83780238	0.525705602694	728	824	0.525705602694	7340.83780238	728	1.15857778595	345	0.525705602694	0.287663225388	345	0.287663225388	7340.83780238	14043.0453919	21536.7756845	1.15857778595	14043.0453919	0.287663225388
ENSG00000211688.1	0.0	0	1	1	0.0	1	6159.72158058	0.0	0.0	0.309231886671	1	1	0.309231886671	0.0	1	0.0	0	0.309231886671	0.0	0	0.0	0.0	6159.72158058	0.0	0.0	6159.72158058	0.0
ENSG00000131269.14	142828.422856	814	900	900	5.9520985443	2602	162765.976311	142828.422856	167432.450897	5.37251358661	2602	900	5.37251358661	167432.450897	2602	5.9520985443	814	5.37251358661	8.494966832	814	8.494966832	167432.450897	162765.976311	142828.422856	5.9520985443	162765.976311	8.494966832
ENSG00000215895.4	6264.511944	7	18	18	0.191898965226	7	3771.25811056	6264.511944	4944.43689044	0.293454749596	7	18	0.293454749596	4944.43689044	7	0.191898965226	7	0.293454749596	0.148528560583	7	0.148528560583	4944.43689044	3771.25811056	6264.511944	0.191898965226	3771.25811056	0.148528560583
ENSG00000165629.18	1598448.78778	9645	9953	9953	44.7047545076	9598	1301803.92716	1598448.78778	1431426.17127	96.422916064	9598	9953	96.422916064	1431426.17127	9598	44.7047545076	9645	96.422916064	52.4409265233	9645	52.4409265233	1431426.17127	1301803.92716	1598448.78778	44.7047545076	1301803.92716	52.4409265233
ENSG00000257950.3	2548.85607926	66	18	18	0.0979930884757	31	3379.76256073	2548.85607926	4102.91968894	0.0911199801537	31	18	0.0911199801537	4102.91968894	31	0.0979930884757	66	0.0911199801537	0.164333039087	66	0.164333039087	4102.91968894	3379.76256073	2548.85607926	0.0979930884757	3379.76256073	0.164333039087
ENSG00000196366.3	1385.42921771	10	1	1	0.146180323297	22	3303.6983215	1385.42921771	8709.9340093	0.180275099109	22	1	0.180275099109	8709.9340093	22	0.146180323297	10	0.180275099109	0.135771152154	10	0.135771152154	8709.9340093	3303.6983215	1385.42921771	0.146180323297	3303.6983215	0.135771152154
ENSG00000163602.9	131499.011754	1768	2332	2332	6.00833820834	1806	97069.7338538	131499.011754	129330.724787	4.35443942653	1806	2332	4.35443942653	129330.724787	1806	6.00833820834	1768	4.35443942653	4.11820083525	1768	4.11820083525	129330.724787	97069.7338538	131499.011754	6.00833820834	97069.7338538	4.11820083525
ENSG00000267920.1	0.0	0	0	0	0.0	0	0.0	0.0	989.695292613	0.0303168516344	0	0	0.0303168516344	989.695292613	0	0.0	0	0.0303168516344	0.0158559901276	0	0.0158559901276	989.695292613	0.0	0.0	0.0	0.0	0.0158559901276
ENSG00000272579.1	225266.246217	340	328	328	11.0537905562	232	100017.476316	225266.246217	609199.704429	10.0690556441	232	328	10.0690556441	609199.704429	232	11.0537905562	340	10.0690556441	11.2626635288	340	11.2626635288	609199.704429	100017.476316	225266.246217	11.0537905562	100017.476316	11.2626635288
ENSG00000177340.5	1308.05422617	1	1	1	0.0191099467454	2	976.44199428	1308.05422617	5600.86477352	0.0367646893004	2	1	0.0367646893004	5600.86477352	2	0.0191099467454	1	0.0367646893004	0.0128188453872	1	0.0128188453872	5600.86477352	976.44199428	1308.05422617	0.0191099467454	976.44199428	0.0128188453872
ENSG00000243729.3	625.716934732	0	0	0	0.0	0	0.0	625.716934732	0.0	0.043966618958	0	0	0.043966618958	0.0	0	0.0	0	0.043966618958	0.0	0	0.0	0.0	0.0	625.716934732	0.0	0.0	0.0
ENSG00000243284.1	3050.11192277	13	13	13	0.238716661489	10	406.582282547	3050.11192277	4331.14177559	0.163290765239	10	13	0.163290765239	4331.14177559	10	0.238716661489	13	0.163290765239	0.0854025606873	13	0.0854025606873	4331.14177559	406.582282547	3050.11192277	0.238716661489	406.582282547	0.0854025606873
ENSG00000252942.1	0.0	2	3	3	0.455629281456	0	0.0	0.0	0.0	0.146093804727	0	3	0.146093804727	0.0	0	0.455629281456	2	0.146093804727	0.152816786742	2	0.152816786742	0.0	0.0	0.0	0.455629281456	0.0	0.152816786742
ENSG00000168619.14	103.550018218	0	1	1	0.0	0	193.246167234	103.550018218	0.0	0.00970139252302	0	1	0.00970139252302	0.0	0	0.0	0	0.00970139252302	0.0	0	0.0	0.0	193.246167234	103.550018218	0.0	193.246167234	0.0
ENSG00000238366.1	3921.57247213	2	1	1	0.0	3	0.0	3921.57247213	0.0	0.0	3	1	0.0	0.0	3	0.0	2	0.0	0.0	2	0.0	0.0	0.0	3921.57247213	0.0	0.0	0.0
ENSG00000269246.1	11447.3647308	14	11	11	0.334479299104	3	10681.5981166	11447.3647308	227572.709481	0.750736372265	3	11	0.750736372265	227572.709481	3	0.334479299104	14	0.750736372265	0.224366842962	14	0.224366842962	227572.709481	10681.5981166	11447.3647308	0.334479299104	10681.5981166	0.224366842962
ENSG00000260229.1	13547.9676753	7	21	21	0.0582142039687	4	1487.25671966	13547.9676753	2437.39846712	0.335986355739	4	21	0.335986355739	2437.39846712	4	0.0582142039687	7	0.335986355739	0.11714928722	7	0.11714928722	2437.39846712	1487.25671966	13547.9676753	0.0582142039687	1487.25671966	0.11714928722
ENSG00000274489.1	0.0	0	0	0	0.0	0	0.0	0.0	0.0	0.0	0	0	0.0	0.0	0	0.0	0	0.0	0.0	0	0.0	0.0	0.0	0.0	0.0	0.0	0.0
ENSG00000249173.4	498.212351805	1	1	1	0.0	0	0.0	498.212351805	761.878640351	0.0466765111956	0	1	0.0466765111956	761.878640351	0	0.0	1	0.0466765111956	0.024412241404	1	0.024412241404	761.878640351	0.0	498.212351805	0.0	0.0	0.024412241404
ENSG00000252039.1	0.0	0	0	0	0.0	0	0.0	0.0	0.0	0.0	0	0	0.0	0.0	0	0.0	0	0.0	0.0	0	0.0	0.0	0.0	0.0	0.0	0.0	0.0
ENSG00000212374.1	0.0	0	0	0	0.0	0	0.0	0.0	0.0	0.0	0	0	0.0	0.0	0	0.0	0	0.0	0.0	0	0.0	0.0	0.0	0.0	0.0	0.0	0.0
ENSG00000237250.3	0.0	0	1	1	0.0	0	0.0	0.0	0.0	0.011866909626	0	1	0.011866909626	0.0	0	0.0	0	0.011866909626	0.0	0	0.0	0.0	0.0	0.0	0.0	0.0	0.0
ENSG00000199332.1	12002.3884753	2	4	4	0.292247064368	1	0.0	12002.3884753	0.0	0.0	1	4	0.0	0.0	1	0.292247064368	2	0.0	1.17622617674	2	1.17622617674	0.0	0.0	12002.3884753	0.292247064368	0.0	1.17622617674
ENSG00000211959.2	83875.5147568	2	844	844	12.5260529989	921	58263.7194211	83875.5147568	106887.091602	201.517325488	921	844	201.517325488	106887.091602	921	12.5260529989	2	201.517325488	0.36532201254	2	0.36532201254	106887.091602	58263.7194211	83875.5147568	12.5260529989	58263.7194211	0.36532201254
ENSG00000143761.12	4384149.49543	27148	28655	28655	143.806933083	18547	3179587.82789	4384149.49543	3556441.83025	116.31680604	18547	28655	116.31680604	3556441.83025	18547	143.806933083	27148	116.31680604	197.14138656	27148	197.14138656	3556441.83025	3179587.82789	4384149.49543	143.806933083	3179587.82789	197.14138656
ENSG00000200538.2	0.0	0	0	0	0.0	0	0.0	0.0	0.0	0.0	0	0	0.0	0.0	0	0.0	0	0.0	0.0	0	0.0	0.0	0.0	0.0	0.0	0.0	0.0
ENSG00000135409.9	337.759084439	0	7	7	0.00822412148165	0	210.109889048	337.759084439	0.0	0.00527399465613	0	7	0.00527399465613	0.0	0	0.00822412148165	0	0.00527399465613	0.00551669468908	0	0.00551669468908	0.0	210.109889048	337.759084439	0.00822412148165	210.109889048	0.00551669468908
ENSG00000238117.1	3890.7546138	0	0	0	0.05684176694	0	726.096846434	3890.7546138	0.0	0.0	0	0	0.0	0.0	0	0.05684176694	0	0.0	0.0762582786491	0	0.0762582786491	0.0	726.096846434	3890.7546138	0.05684176694	726.096846434	0.0762582786491
ENSG00000232057.1	349.173217471	0	1	1	0.00850204506978	0	0.0	349.173217471	177.988104343	0.0	0	1	0.0	177.988104343	0	0.00850204506978	0	0.0	0.0	0	0.0	177.988104343	0.0	349.173217471	0.00850204506978	0.0	0.0
ENSG00000241472.5	4492.88696707	47	5	5	0.20592497774	0	2630.48608424	4492.88696707	3772.11266331	0.107295761389	0	5	0.107295761389	3772.11266331	0	0.20592497774	47	0.107295761389	0.0129499990544	47	0.0129499990544	3772.11266331	2630.48608424	4492.88696707	0.20592497774	2630.48608424	0.0129499990544
ENSG00000271459.1	0.0	0	0	0	0.0	0	0.0	0.0	0.0	0.0	0	0	0.0	0.0	0	0.0	0	0.0	0.0	0	0.0	0.0	0.0	0.0	0.0	0.0	0.0
ENSG00000216285.5	37278.0065586	3	11	11	0.30256166664	18	25122.0017404	37278.0065586	791.756234091	0.388055700921	18	11	0.388055700921	791.756234091	18	0.30256166664	3	0.388055700921	0.964044199758	3	0.964044199758	791.756234091	25122.0017404	37278.0065586	0.30256166664	25122.0017404	0.964044199758
ENSG00000159339.12	1999.72477121	1	7	7	0.0292148697803	3	1368.36628852	1999.72477121	407.737138391	0.118655116393	3	7	0.118655116393	407.737138391	3	0.0292148697803	1	0.118655116393	0.365813863112	1	0.365813863112	407.737138391	1368.36628852	1999.72477121	0.0292148697803	1368.36628852	0.365813863112
ENSG00000166979.11	68333.3778046	350	3075	3075	4.11421832106	2766	22159.7151279	68333.3778046	141370.230964	20.9706531002	2766	3075	20.9706531002	141370.230964	2766	4.11421832106	350	20.9706531002	1.57829935638	350	1.57829935638	141370.230964	22159.7151279	68333.3778046	4.11421832106	22159.7151279	1.57829935638
ENSG00000240534.1	1141.43752071	0	0	0	0.0	0	0.0	1141.43752071	0.0	0.0534694904907	0	0	0.0534694904907	0.0	0	0.0	0	0.0534694904907	0.0	0	0.0	0.0	0.0	1141.43752071	0.0	0.0	0.0
ENSG00000179073.6	0.0	0	0	0	0.0	0	0.0	0.0	0.0	0.378651289801	0	0	0.378651289801	0.0	0	0.0	0	0.378651289801	0.0180034618889	0	0.0180034618889	0.0	0.0	0.0	0.0	0.0	0.0180034618889
ENSG00000281712.1	0.0	0	0	0	0.0	0	0.0	0.0	0.0	0.0	0	0	0.0	0.0	0	0.0	0	0.0	0.0	0	0.0	0.0	0.0	0.0	0.0	0.0	0.0
ENSG00000165233.16	255053.676811	1264	818	818	10.1700271017	2255	143706.844275	255053.676811	210351.205912	17.9396648567	2255	818	17.9396648567	210351.205912	2255	10.1700271017	1264	17.9396648567	8.93851723112	1264	8.93851723112	210351.205912	143706.844275	255053.676811	10.1700271017	143706.844275	8.93851723112
ENSG00000270892.1	0.0	0	1	1	0.0	0	0.0	0.0	0.0	0.0	0	1	0.0	0.0	0	0.0	0	0.0	0.0	0	0.0	0.0	0.0	0.0	0.0	0.0	0.0
ENSG00000064419.12	352032.415443	3930	2796	2796	21.8478430377	4798	459133.738173	352032.415443	230567.678349	11.2728116771	4798	2796	11.2728116771	230567.678349	4798	21.8478430377	3930	11.2728116771	12.2564226579	3930	12.2564226579	230567.678349	459133.738173	352032.415443	21.8478430377	459133.738173	12.2564226579
ENSG00000275127.1	0.0	0	0	0	0.0	0	0.0	0.0	0.0	0.0	0	0	0.0	0.0	0	0.0	0	0.0	0.0	0	0.0	0.0	0.0	0.0	0.0	0.0	0.0
ENSG00000147481.12	155.355489188	6	3	3	0.0	0	0.0	155.355489188	356.360179886	0.0218324140423	0	3	0.0218324140423	356.360179886	0	0.0	6	0.0218324140423	0.0	6	0.0	356.360179886	0.0	155.355489188	0.0	0.0	0.0
ENSG00000229732.1	0.0	0	0	0	0.0	0	0.0	0.0	0.0	0.0	0	0	0.0	0.0	0	0.0	0	0.0	0.0	0	0.0	0.0	0.0	0.0	0.0	0.0	0.0
ENSG00000281008.1	512.391746035	0	3	3	0.0	0	0.0	512.391746035	0.0	0.0480049500654	0	3	0.0480049500654	0.0	0	0.0	0	0.0480049500654	0.0	0	0.0	0.0	0.0	512.391746035	0.0	0.0	0.0
ENSG00000232490.5	1201.79962627	3	4	4	0.0	1	0.0	1201.79962627	262.545955388	0.0	1	4	0.0	262.545955388	1	0.0	3	0.0	0.0	3	0.0	262.545955388	0.0	1201.79962627	0.0	0.0	0.0
ENSG00000185100.9	5966.90169915	1289	327	327	1.82362168166	224	113722.859727	5966.90169915	80234.725904	4.31157601987	224	327	4.31157601987	80234.725904	224	1.82362168166	1289	4.31157601987	2.87671316368	1289	2.87671316368	80234.725904	113722.859727	5966.90169915	1.82362168166	113722.859727	2.87671316368
ENSG00000264241.1	0.0	0	0	0	0.68076374994	0	0.0	0.0	0.0	0.0	0	0	0.0	0.0	0	0.68076374994	0	0.0	0.0	0	0.0	0.0	0.0	0.0	0.68076374994	0.0	0.0
ENSG00000204003.7	0.0	0	0	0	0.0	0	0.0	0.0	0.0	0.0	0	0	0.0	0.0	0	0.0	0	0.0	0.0	0	0.0	0.0	0.0	0.0	0.0	0.0	0.0
ENSG00000238283.3	233.950868095	0	1	1	0.0	2	0.0	233.950868095	5724.21518327	0.0	2	1	0.0	5724.21518327	2	0.0	0	0.0	0.0	0	0.0	5724.21518327	0.0	233.950868095	0.0	0.0	0.0
ENSG00000269236.1	0.0	1	0	0	0.0	0	0.0	0.0	0.0	0.0	0	0	0.0	0.0	0	0.0	1	0.0	0.0	1	0.0	0.0	0.0	0.0	0.0	0.0	0.0
ENSG00000159023.17	62516.1211715	1377	2303	2303	4.91925126774	1755	56104.2337278	62516.1211715	36106.2626313	3.05612302623	1755	2303	3.05612302623	36106.2626313	1755	4.91925126774	1377	3.05612302623	1.95318552167	1377	1.95318552167	36106.2626313	56104.2337278	62516.1211715	4.91925126774	56104.2337278	1.95318552167
ENSG00000279815.1	921.113534151	0	0	0	0.0	0	859.4960345	921.113534151	0.0	0.0	0	0	0.0	0.0	0	0.0	0	0.0	0.0451342602702	0	0.0451342602702	0.0	859.4960345	921.113534151	0.0	859.4960345	0.0451342602702
ENSG00000279523.1	399.67590281	0	0	0	0.0	0	0.0	399.67590281	0.0	0.0187224149347	0	0	0.0187224149347	0.0	0	0.0	0	0.0187224149347	0.0	0	0.0	0.0	0.0	399.67590281	0.0	0.0	0.0
ENSG00000258358.2	315.852328298	0	0	0	0.0	0	0.0	315.852328298	0.0	0.0147957840512	0	0	0.0147957840512	0.0	0	0.0	0	0.0147957840512	0.0154766602202	0	0.0154766602202	0.0	0.0	315.852328298	0.0	0.0	0.0154766602202
ENSG00000212269.1	0.0	0	0	0	0.0	0	0.0	0.0	0.0	0.0	0	0	0.0	0.0	0	0.0	0	0.0	0.0	0	0.0	0.0	0.0	0.0	0.0	0.0	0.0
ENSG00000226624.1	14934.1194308	1	21	21	0.0474302612663	26	10299.8623151	14934.1194308	25816.4450755	2.43330009184	26	21	2.43330009184	25816.4450755	26	0.0474302612663	1	2.43330009184	0.604503125258	1	0.604503125258	25816.4450755	10299.8623151	14934.1194308	0.0474302612663	10299.8623151	0.604503125258
ENSG00000227067.3	0.0	0	0	0	0.0	0	0.0	0.0	0.0	0.0	0	0	0.0	0.0	0	0.0	0	0.0	0.0	0	0.0	0.0	0.0	0.0	0.0	0.0	0.0
ENSG00000281760.1	0.0	0	0	0	0.0	0	0.0	0.0	0.0	0.0	0	0	0.0	0.0	0	0.0	0	0.0	0.0	0	0.0	0.0	0.0	0.0	0.0	0.0	0.0
ENSG00000167615.15	586189.305869	3818	7813	7813	19.3971365433	4430	225612.062344	586189.305869	158703.124879	9.83480729073	4430	7813	9.83480729073	158703.124879	4430	19.3971365433	3818	9.83480729073	20.4457710633	3818	20.4457710633	158703.124879	225612.062344	586189.305869	19.3971365433	225612.062344	20.4457710633
ENSG00000215179.5	0.0	0	0	0	0.0	1	0.0	0.0	0.0	0.0	1	0	0.0	0.0	1	0.0	0	0.0	0.0	0	0.0	0.0	0.0	0.0	0.0	0.0	0.0
ENSG00000222009.7	88892.6896452	82	214	214	7.01118972861	58	34963.4196534	88892.6896452	18239.6343814	0.437492839665	58	214	0.437492839665	18239.6343814	58	7.01118972861	82	0.437492839665	0.600978062177	82	0.600978062177	18239.6343814	34963.4196534	88892.6896452	7.01118972861	34963.4196534	0.600978062177
ENSG00000197430.9	204.216973284	0	0	0	0.0	0	0.0	204.216973284	0.0	0.00478316916738	0	0	0.00478316916738	0.0	0	0.0	0	0.00478316916738	0.0	0	0.0	0.0	0.0	204.216973284	0.0	0.0	0.0
ENSG00000258644.4	2538.96679285	11	2	2	0.206071647952	7	4211.77543972	2538.96679285	14236.3861322	0.0660751894596	7	2	0.0660751894596	14236.3861322	7	0.206071647952	11	0.0660751894596	0.124408537924	11	0.124408537924	14236.3861322	4211.77543972	2538.96679285	0.206071647952	4211.77543972	0.124408537924
ENSG00000211896.5	414040.354326	388	239719	239719	74.347073004	65377	5719621.5821	414040.354326	32112248.2829	2089.839405	65377	239719	2089.839405	32112248.2829	65377	74.347073004	388	2089.839405	4.01526255876	388	4.01526255876	32112248.2829	5719621.5821	414040.354326	74.347073004	5719621.5821	4.01526255876
ENSG00000211814.1	1200.23884753	0	11	11	0.350696477242	3	1119.94937829	1200.23884753	0.0	0.281119896974	3	11	0.281119896974	0.0	3	0.350696477242	0	0.281119896974	0.0588113088369	0	0.0588113088369	0.0	1119.94937829	1200.23884753	0.350696477242	1119.94937829	0.0588113088369
ENSG00000207552.1	0.0	0	0	0	0.0	0	0.0	0.0	0.0	0.0	0	0	0.0	0.0	0	0.0	0	0.0	0.0	0	0.0	0.0	0.0	0.0	0.0	0.0	0.0
ENSG00000274634.1	0.0	0	0	0	0.0	0	0.0	0.0	0.0	0.0	0	0	0.0	0.0	0	0.0	0	0.0	0.0	0	0.0	0.0	0.0	0.0	0.0	0.0	0.0
ENSG00000239315.4	0.0	0	0	0	0.0	0	0.0	0.0	4155.70167464	0.0954746819911	0	0	0.0954746819911	4155.70167464	0	0.0	0	0.0954746819911	0.0332894200964	0	0.0332894200964	4155.70167464	0.0	0.0	0.0	0.0	0.0332894200964
ENSG00000251702.1	0.0	0	0	0	0.0	0	3359.84813486	0.0	0.0	0.0	0	0	0.0	0.0	0	0.0	0	0.0	0.0	0	0.0	0.0	3359.84813486	0.0	0.0	3359.84813486	0.0
ENSG00000252016.1	0.0	0	0	0	0.0	0	0.0	0.0	0.0	0.0	0	0	0.0	0.0	0	0.0	0	0.0	0.0	0	0.0	0.0	0.0	0.0	0.0	0.0	0.0
ENSG00000170185.8	88808.7349647	844	1481	1481	3.80465370456	855	96299.5383614	88808.7349647	26523.8846804	3.0927159797	855	1481	3.0927159797	26523.8846804	855	3.80465370456	844	3.0927159797	2.82878845831	844	2.82878845831	26523.8846804	96299.5383614	88808.7349647	3.80465370456	96299.5383614	2.82878845831
ENSG00000104412.6	258221.182365	2269	2330	2330	8.71570251924	2073	395095.392151	258221.182365	113096.964948	6.45289496386	2073	2330	6.45289496386	113096.964948	2073	8.71570251924	2269	6.45289496386	15.6452702673	2269	15.6452702673	113096.964948	395095.392151	258221.182365	8.71570251924	395095.392151	15.6452702673
ENSG00000196503.2	42189.6358011	17	71	71	0.919951013433	112	4700.58244623	42189.6358011	169478.63173	5.4127870783	112	71	5.4127870783	169478.63173	112	0.919951013433	17	5.4127870783	2.51467432618	17	2.51467432618	169478.63173	4700.58244623	42189.6358011	0.919951013433	4700.58244623	2.51467432618
ENSG00000164303.9	1010.61999494	2	162	162	0.25838045793	582	235.753749629	1010.61999494	4121.24018936	0.0355061064857	582	162	0.0355061064857	4121.24018936	582	0.25838045793	2	0.0355061064857	0.00412667061794	2	0.00412667061794	4121.24018936	235.753749629	1010.61999494	0.25838045793	235.753749629	0.00412667061794
ENSG00000064012.20	65785.2851141	905	1444	1444	3.07579645407	950	85520.0334314	65785.2851141	26341.7725404	3.96028576662	950	1444	3.96028576662	26341.7725404	950	3.07579645407	905	3.96028576662	3.94424704965	905	3.94424704965	26341.7725404	85520.0334314	65785.2851141	3.07579645407	85520.0334314	3.94424704965
ENSG00000251408.1	480.561538079	0	0	0	0.0140414750655	0	179.365831029	480.561538079	0.0	0.00450228420293	0	0	0.00450228420293	0.0	0	0.0140414750655	0	0.00450228420293	0.00470947146716	0	0.00470947146716	0.0	179.365831029	480.561538079	0.0140414750655	179.365831029	0.00470947146716
ENSG00000135912.9	75092.6272324	636	1139	1139	3.06830896403	1766	78870.0850396	75092.6272324	61318.0947097	2.61468939439	1766	1139	2.61468939439	61318.0947097	1766	3.06830896403	636	2.61468939439	3.03806135266	636	3.03806135266	61318.0947097	78870.0850396	75092.6272324	3.06830896403	78870.0850396	3.03806135266
ENSG00000123338.11	78348.5471933	332	1028	1028	4.07664796556	538	43843.5448856	78348.5471933	14290.6171923	5.61730403421	538	1028	5.61730403421	14290.6171923	538	4.07664796556	332	5.61730403421	0.271078173235	332	0.271078173235	14290.6171923	43843.5448856	78348.5471933	4.07664796556	43843.5448856	0.271078173235
ENSG00000142185.15	52692.3649753	548	1053	1053	1.65266695595	44	16040.0803575	52692.3649753	59530.5039632	6.45582095395	44	1053	6.45582095395	59530.5039632	44	1.65266695595	548	6.45582095395	5.44458519528	548	5.44458519528	59530.5039632	16040.0803575	52692.3649753	1.65266695595	16040.0803575	5.44458519528
ENSG00000258765.1	0.0	0	1	1	0.0	0	0.0	0.0	0.0	0.0	0	1	0.0	0.0	0	0.0	0	0.0	0.0	0	0.0	0.0	0.0	0.0	0.0	0.0	0.0
ENSG00000165416.13	97406.749855	1209	1940	1940	2.74917753936	2413	70309.4163727	97406.749855	49973.1244056	2.38834639527	2413	1940	2.38834639527	49973.1244056	2413	2.74917753936	1209	2.38834639527	3.29630726824	1209	3.29630726824	49973.1244056	70309.4163727	97406.749855	2.74917753936	70309.4163727	3.29630726824
ENSG00000215474.5	127.31559617	0	1	1	0.00930005122869	0	0.0	127.31559617	0.0	0.00596397081333	0	1	0.00596397081333	0.0	0	0.00930005122869	0	0.00596397081333	0.0	0	0.0	0.0	0.0	127.31559617	0.00930005122869	0.0	0.0
ENSG00000197790.1	830.353919675	0	0	0	0.0	0	0.0	830.353919675	0.0	0.0	0	0	0.0	0.0	0	0.0	0	0.0	0.0	0	0.0	0.0	0.0	830.353919675	0.0	0.0	0.0
ENSG00000255173.1	0.0	0	0	0	0.0	0	0.0	0.0	0.0	0.0	0	0	0.0	0.0	0	0.0	0	0.0	0.0	0	0.0	0.0	0.0	0.0	0.0	0.0	0.0
ENSG00000241082.3	0.0	0	0	0	0.0	0	0.0	0.0	0.0	0.0	0	0	0.0	0.0	0	0.0	0	0.0	0.0	0	0.0	0.0	0.0	0.0	0.0	0.0	0.0
ENSG00000141337.11	5772.51657656	48	148	148	0.926787449156	164	9482.24940445	5772.51657656	15631.9869809	0.802772925774	164	148	0.802772925774	15631.9869809	164	0.926787449156	48	0.802772925774	0.586327410251	48	0.586327410251	15631.9869809	9482.24940445	5772.51657656	0.926787449156	9482.24940445	0.586327410251
ENSG00000090889.11	168112.872066	2342	914	914	6.98897926601	7875	164041.824224	168112.872066	88321.9536977	3.60599989619	7875	914	3.60599989619	88321.9536977	7875	6.98897926601	2342	3.60599989619	12.4975004331	2342	12.4975004331	88321.9536977	164041.824224	168112.872066	6.98897926601	164041.824224	12.4975004331
ENSG00000279252.1	5896.95513179	7	5	5	0.0717927031575	11	2751.2404082	5896.95513179	45088.8475741	1.15098717123	11	5	1.15098717123	45088.8475741	11	0.0717927031575	7	1.15098717123	0.529739580839	7	0.529739580839	45088.8475741	2751.2404082	5896.95513179	0.0717927031575	2751.2404082	0.529739580839
ENSG00000238074.4	0.0	0	0	0	0.0	0	0.0	0.0	0.0	0.0	0	0	0.0	0.0	0	0.0	0	0.0	0.0	0	0.0	0.0	0.0	0.0	0.0	0.0	0.0
ENSG00000232130.1	0.0	0	2	2	0.0	0	0.0	0.0	0.0	0.0	0	2	0.0	0.0	0	0.0	0	0.0	0.0	0	0.0	0.0	0.0	0.0	0.0	0.0	0.0
ENSG00000271072.1	484.203936045	1	2	2	0.0	1	903.626637739	484.203936045	1480.91324958	0.0907281819084	1	2	0.0907281819084	1480.91324958	1	0.0	1	0.0907281819084	0.0237258336384	1	0.0237258336384	1480.91324958	903.626637739	484.203936045	0.0	903.626637739	0.0237258336384
ENSG00000200385.1	0.0	0	6	6	0.422371669671	0	0.0	0.0	0.0	0.270860046719	0	6	0.270860046719	0.0	0	0.422371669671	0	0.270860046719	0.0	0	0.0	0.0	0.0	0.0	0.422371669671	0.0	0.0
ENSG00000178952.7	2465595.01272	10319	7815	7815	60.6804508987	8145	2203666.84076	2465595.01272	5565125.92211	130.449287569	8145	7815	130.449287569	5565125.92211	8145	60.6804508987	10319	130.449287569	112.617829675	10319	112.617829675	5565125.92211	2203666.84076	2465595.01272	60.6804508987	2203666.84076	112.617829675
ENSG00000248792.1	0.0	0	0	0	0.0	0	0.0	0.0	0.0	0.0	0	0	0.0	0.0	0	0.0	0	0.0	0.0	0	0.0	0.0	0.0	0.0	0.0	0.0	0.0
ENSG00000199664.1	0.0	1	1	1	0.275547232119	2	0.0	0.0	0.0	0.0	2	1	0.0	0.0	2	0.275547232119	1	0.0	0.184835542059	1	0.184835542059	0.0	0.0	0.0	0.275547232119	0.0	0.184835542059
ENSG00000197386.9	101641.585899	2325	2188	2188	5.84139459969	8429	208114.865053	101641.585899	105983.001022	4.00595853188	8429	2188	4.00595853188	105983.001022	8429	5.84139459969	2325	4.00595853188	4.70097919484	2325	4.70097919484	105983.001022	208114.865053	101641.585899	5.84139459969	208114.865053	4.70097919484
ENSG00000230428.1	1424.7439557	0	0	0	0.0	0	1329.43631236	1424.7439557	0.0	0.0	0	0	0.0	0.0	0	0.0	0	0.0	0.0	0	0.0	0.0	1329.43631236	1424.7439557	0.0	1329.43631236	0.0
ENSG00000273720.1	3086.32846508	0	6	6	0.0	5	1919.91321992	3086.32846508	1573.22991969	0.144575947015	5	6	0.144575947015	1573.22991969	5	0.0	0	0.144575947015	0.85696478591	0	0.85696478591	1573.22991969	1919.91321992	3086.32846508	0.0	1919.91321992	0.85696478591
ENSG00000258967.1	0.0	0	0	0	0.0	0	0.0	0.0	0.0	0.0	0	0	0.0	0.0	0	0.0	0	0.0	0.0	0	0.0	0.0	0.0	0.0	0.0	0.0	0.0
ENSG00000244722.1	3646.295233	1	2	2	0.0	3	1701.18892905	3646.295233	2788.00238932	0.256210539014	3	2	0.256210539014	2788.00238932	3	0.0	1	0.256210539014	0.111667042095	1	0.111667042095	2788.00238932	1701.18892905	3646.295233	0.0	1701.18892905	0.111667042095
ENSG00000281849.1	4091.72334385	1	3	3	0.298889043104	7	2290.8055465	4091.72334385	6257.1644533	0.383345314055	7	3	0.383345314055	6257.1644533	7	0.298889043104	1	0.383345314055	0.360887576954	1	0.360887576954	6257.1644533	2290.8055465	4091.72334385	0.298889043104	2290.8055465	0.360887576954
ENSG00000081665.12	26314.2453297	112	233	233	0.990319503122	75	25081.0626754	26314.2453297	29370.4487502	0.568921987838	75	233	0.568921987838	29370.4487502	75	0.990319503122	112	0.568921987838	0.477466188097	112	0.477466188097	29370.4487502	25081.0626754	26314.2453297	0.990319503122	25081.0626754	0.477466188097
ENSG00000257184.3	0.0	0	0	0	0.0	0	0.0	0.0	0.0	0.0	0	0	0.0	0.0	0	0.0	0	0.0	0.0	0	0.0	0.0	0.0	0.0	0.0	0.0	0.0
ENSG00000274310.1	0.0	0	1	1	0.0467406451898	0	0.0	0.0	34247.6141644	0.0	0	1	0.0	34247.6141644	0	0.0467406451898	0	0.0	0.0313533633541	0	0.0313533633541	34247.6141644	0.0	0.0	0.0467406451898	0.0	0.0313533633541
ENSG00000234795.8	430.053007259	0	1	1	0.0	0	12038.5438057	430.053007259	0.0	0.0302180996747	0	1	0.0302180996747	0.0	0	0.0	0	0.0302180996747	1.77008629854	0	1.77008629854	0.0	12038.5438057	430.053007259	0.0	12038.5438057	1.77008629854
ENSG00000207223.1	0.0	0	1	1	0.0	1	0.0	0.0	0.0	0.0	1	1	0.0	0.0	1	0.0	0	0.0	0.0	0	0.0	0.0	0.0	0.0	0.0	0.0	0.0
ENSG00000211787.1	4646.08586141	2	16	16	0.50907553148	11	6502.93187393	4646.08586141	1776.22732868	0.380872118481	11	16	0.380872118481	1776.22732868	11	0.50907553148	2	0.380872118481	0.227656679369	2	0.227656679369	1776.22732868	6502.93187393	4646.08586141	0.50907553148	6502.93187393	0.227656679369
ENSG00000234534.1	2073.71109783	1	4	4	0.0605915379528	0	0.0	2073.71109783	0.0	0.0388563627231	0	4	0.0388563627231	0.0	0	0.0605915379528	1	0.0388563627231	0.0	1	0.0	0.0	0.0	2073.71109783	0.0605915379528	0.0	0.0
ENSG00000174099.9	159977.268044	772	278	278	7.60407583576	833	75435.5818503	159977.268044	142663.781734	0.317188293356	833	278	0.317188293356	142663.781734	833	7.60407583576	772	0.317188293356	6.92726331735	772	6.92726331735	142663.781734	75435.5818503	159977.268044	7.60407583576	75435.5818503	6.92726331735
ENSG00000242850.3	0.0	0	0	0	0.0	0	0.0	0.0	0.0	0.0	0	0	0.0	0.0	0	0.0	0	0.0	0.0	0	0.0	0.0	0.0	0.0	0.0	0.0	0.0
ENSG00000232936.4	0.0	1	0	0	0.0	0	0.0	0.0	9010.31681275	0.0306676251244	0	0	0.0306676251244	9010.31681275	0	0.0	1	0.0306676251244	0.128315582917	1	0.128315582917	9010.31681275	0.0	0.0	0.0	0.0	0.128315582917
ENSG00000229846.1	555.510266038	0	0	0	0.0	0	0.0	555.510266038	0.0	0.0	0	0	0.0	0.0	0	0.0	0	0.0	0.0	0	0.0	0.0	0.0	555.510266038	0.0	0.0	0.0
ENSG00000221323.1	0.0	0	0	0	0.0	0	0.0	0.0	0.0	0.0	0	0	0.0	0.0	0	0.0	0	0.0	0.0	0	0.0	0.0	0.0	0.0	0.0	0.0	0.0
ENSG00000213971.6	4745.78825394	4	42	42	0.14775956466	16	1887.48097932	4745.78825394	24151.5977948	0.535734676967	16	42	0.535734676967	24151.5977948	16	0.14775956466	4	0.535734676967	0.0343094848253	4	0.0343094848253	24151.5977948	1887.48097932	4745.78825394	0.14775956466	1887.48097932	0.0343094848253
ENSG00000257524.4	16048.0211424	14	48	48	0.523777281743	11	5734.91319572	16048.0211424	17753.085904	0.847721896219	11	48	0.847721896219	17753.085904	11	0.523777281743	14	0.847721896219	0.234231247264	14	0.234231247264	17753.085904	5734.91319572	16048.0211424	0.523777281743	5734.91319572	0.234231247264
ENSG00000271154.1	0.0	0	0	0	0.0	0	0.0	0.0	0.0	0.0	0	0	0.0	0.0	0	0.0	0	0.0	0.0	0	0.0	0.0	0.0	0.0	0.0	0.0	0.0
ENSG00000205045.7	4445.69866202	39	101	101	0.252580189907	109	10063.4819421	4445.69866202	3147.4408599	0.767455565756	109	101	0.767455565756	3147.4408599	109	0.252580189907	39	0.767455565756	0.0645445251837	39	0.0645445251837	3147.4408599	10063.4819421	4445.69866202	0.252580189907	10063.4819421	0.0645445251837
ENSG00000144591.16	265538.492132	1242	1660	1660	9.67671638738	1327	216439.513501	265538.492132	626031.005464	7.71600554586	1327	1660	7.71600554586	626031.005464	1327	9.67671638738	1242	7.71600554586	5.75205710515	1242	5.75205710515	626031.005464	216439.513501	265538.492132	9.67671638738	216439.513501	5.75205710515
ENSG00000251542.1	0.0	0	0	0	0.0	0	0.0	0.0	0.0	0.0	0	0	0.0	0.0	0	0.0	0	0.0	0.0	0	0.0	0.0	0.0	0.0	0.0	0.0	0.0
ENSG00000226038.5	17392.6827007	5	15	15	0.23099767962	7	2213.07362177	17392.6827007	3626.90729988	1.18508028425	7	15	1.18508028425	3626.90729988	7	0.23099767962	5	1.18508028425	0.46485585428	5	0.46485585428	3626.90729988	2213.07362177	17392.6827007	0.23099767962	2213.07362177	0.46485585428
ENSG00000228482.1	0.0	0	0	0	0.0	0	0.0	0.0	0.0	0.0199076321891	0	0	0.0199076321891	0.0	0	0.0	0	0.0199076321891	0.0	0	0.0	0.0	0.0	0.0	0.0	0.0	0.0
ENSG00000226306.6	0.0	3	1	1	0.203340577919	0	2844.8513324	0.0	0.0	0.0186284269079	0	1	0.0186284269079	0.0	0	0.203340577919	3	0.0186284269079	0.0129904497431	3	0.0129904497431	0.0	2844.8513324	0.0	0.203340577919	2844.8513324	0.0129904497431
ENSG00000226810.3	0.0	0	0	0	0.0	0	0.0	0.0	0.0	0.0	0	0	0.0	0.0	0	0.0	0	0.0	0.0	0	0.0	0.0	0.0	0.0	0.0	0.0	0.0
ENSG00000214027.3	741.720636114	0	1	1	0.0	1	0.0	741.720636114	7939.80268456	0.277961246446	1	1	0.277961246446	7939.80268456	1	0.0	0	0.277961246446	0.0726881345176	0	0.0726881345176	7939.80268456	0.0	741.720636114	0.0	0.0	0.0726881345176
ENSG00000119684.14	38977.982614	669	659	659	1.66751708927	948	87943.412259	38977.982614	82782.2183795	0.809778586404	948	659	0.809778586404	82782.2183795	948	1.66751708927	669	0.809778586404	0.863287848	669	0.863287848	82782.2183795	87943.412259	38977.982614	1.66751708927	87943.412259	0.863287848
ENSG00000274184.1	1371.87122108	3	3	3	0.114527300831	10	365.742993404	1371.87122108	899.099731439	0.0550833642759	10	3	0.0550833642759	899.099731439	10	0.114527300831	3	0.0550833642759	0.0192060682001	3	0.0192060682001	899.099731439	365.742993404	1371.87122108	0.114527300831	365.742993404	0.0192060682001
ENSG00000259577.1	4346.284758	10	9	9	0.3588950113	15	2644.91861762	4346.284758	5779.51831183	0.19474527214	15	9	0.19474527214	5779.51831183	15	0.3588950113	10	0.19474527214	0.583343087175	10	0.583343087175	5779.51831183	2644.91861762	4346.284758	0.3588950113	2644.91861762	0.583343087175
ENSG00000204449.3	183.115496849	0	0	0	0.0	0	0.0	183.115496849	0.0	0.0	0	0	0.0	0.0	0	0.0	0	0.0	0.0	0	0.0	0.0	0.0	183.115496849	0.0	0.0	0.0
ENSG00000261460.1	9436.43947789	74	23	23	0.340057495801	14	7631.1671424	9436.43947789	7696.23277102	0.282905919191	14	23	0.282905919191	7696.23277102	14	0.340057495801	74	0.282905919191	0.0369905945035	74	0.0369905945035	7696.23277102	7631.1671424	9436.43947789	0.340057495801	7631.1671424	0.0369905945035
ENSG00000212146.1	0.0	0	1	1	0.0	0	0.0	0.0	0.0	0.0	0	1	0.0	0.0	0	0.0	0	0.0	0.0	0	0.0	0.0	0.0	0.0	0.0	0.0	0.0
ENSG00000134339.7	52466.6599942	321	1487	1487	3.66365224205	197	35846.4264411	52466.6599942	1631.86399393	12.5969989936	197	1487	12.5969989936	1631.86399393	197	3.66365224205	321	12.5969989936	29.7172724895	321	29.7172724895	1631.86399393	35846.4264411	52466.6599942	3.66365224205	35846.4264411	29.7172724895
ENSG00000231327.1	11966.1274829	29	24	24	0.61186469972	3	20656.4681403	11966.1274829	270823.688289	0.308297651364	3	24	0.308297651364	270823.688289	3	0.61186469972	29	0.308297651364	0.293168155834	29	0.293168155834	270823.688289	20656.4681403	11966.1274829	0.61186469972	20656.4681403	0.293168155834
ENSG00000186660.14	407612.1493	4636	4076	4076	13.6015814751	5274	396700.230069	407612.1493	347635.590644	14.3241896929	5274	4076	14.3241896929	347635.590644	5274	13.6015814751	4636	14.3241896929	34.5584038623	4636	34.5584038623	347635.590644	396700.230069	407612.1493	13.6015814751	396700.230069	34.5584038623
ENSG00000223158.1	3356.60016682	0	0	0	0.0	0	0.0	3356.60016682	0.0	0.0	0	0	0.0	0.0	0	0.0	0	0.0	0.0	0	0.0	0.0	0.0	3356.60016682	0.0	0.0	0.0
ENSG00000134755.13	455854.032388	15541	11053	11053	23.1487739769	2379	1294811.21829	455854.032388	50772.3045255	9.31220168624	2379	11053	9.31220168624	50772.3045255	2379	23.1487739769	15541	9.31220168624	2.57441500885	15541	2.57441500885	50772.3045255	1294811.21829	455854.032388	23.1487739769	1294811.21829	2.57441500885
ENSG00000187942.10	6880.65655578	16	84	84	1.10832583788	93	9301.31677425	6880.65655578	25495.7851016	0.152894162229	93	84	0.152894162229	25495.7851016	93	1.10832583788	16	0.152894162229	0.121028172306	16	0.121028172306	25495.7851016	9301.31677425	6880.65655578	1.10832583788	9301.31677425	0.121028172306
ENSG00000226317.2	0.0	0	1	1	0.0	0	0.0	0.0	0.0	0.0	0	1	0.0	0.0	0	0.0	0	0.0	0.0	0	0.0	0.0	0.0	0.0	0.0	0.0	0.0
ENSG00000255214.1	0.0	0	1	1	0.0	0	0.0	0.0	0.0	0.0	0	1	0.0	0.0	0	0.0	0	0.0	0.0	0	0.0	0.0	0.0	0.0	0.0	0.0	0.0
ENSG00000225675.2	698.551710203	1	1	1	0.153081795621	2	1955.46716844	698.551710203	0.0	0.0327229509705	2	1	0.0327229509705	0.0	2	0.153081795621	1	0.0327229509705	0.102686412255	1	0.102686412255	0.0	1955.46716844	698.551710203	0.153081795621	1955.46716844	0.102686412255
ENSG00000168259.13	232627.110036	5886	5471	5471	6.97922657006	4081	243760.154558	232627.110036	180745.201415	13.048905987	4081	5471	13.048905987	180745.201415	4081	6.97922657006	5886	13.048905987	8.71308395426	5886	8.71308395426	180745.201415	243760.154558	232627.110036	6.97922657006	243760.154558	8.71308395426
ENSG00000227191.5	7057.83217088	8	109	109	0.073650723901	10	10976.1691296	7057.83217088	9251.15260367	6.37618569886	10	109	6.37618569886	9251.15260367	10	0.073650723901	8	6.37618569886	0.0164681645449	8	0.0164681645449	9251.15260367	10976.1691296	7057.83217088	0.073650723901	10976.1691296	0.0164681645449
ENSG00000107611.13	2285.99561787	39	42	42	0.305407947507	30	2722.47718704	2285.99561787	20790.8164204	0.0436794736641	30	42	0.0436794736641	20790.8164204	30	0.305407947507	39	0.0436794736641	0.0176862684534	39	0.0176862684534	20790.8164204	2722.47718704	2285.99561787	0.305407947507	2722.47718704	0.0176862684534
ENSG00000241157.1	4400.87577428	4	12	12	0.0	1	6159.72158058	4400.87577428	5047.44599233	0.206154591114	1	12	0.206154591114	5047.44599233	1	0.0	4	0.206154591114	0.431282931471	4	0.431282931471	5047.44599233	6159.72158058	4400.87577428	0.0	6159.72158058	0.431282931471
ENSG00000261633.1	712.371977851	1	1	1	0.0	0	0.0	712.371977851	0.0	0.066740694965	0	1	0.066740694965	0.0	0	0.0	1	0.066740694965	0.0	1	0.0	0.0	0.0	712.371977851	0.0	0.0	0.0
ENSG00000243439.3	0.0	0	0	0	0.0	0	0.0	0.0	0.0	0.0	0	0	0.0	0.0	0	0.0	0	0.0	0.0	0	0.0	0.0	0.0	0.0	0.0	0.0	0.0
ENSG00000260678.1	0.0	0	0	0	0.0682369324822	0	871.658714234	0.0	1428.52245066	0.0	0	0	0.0	1428.52245066	0	0.0682369324822	0	0.0	0.0	0	0.0	1428.52245066	871.658714234	0.0	0.0682369324822	871.658714234	0.0
ENSG00000265665.1	0.0	2	2	2	0.0	2	0.0	0.0	0.0	0.0	2	2	0.0	0.0	2	0.0	2	0.0	0.384311523093	2	0.384311523093	0.0	0.0	0.0	0.0	0.0	0.384311523093
ENSG00000178605.11	425744.642212	2597	2116	2116	11.0107335264	3162	333048.9138	425744.642212	999680.396537	27.4427650034	3162	2116	27.4427650034	999680.396537	3162	11.0107335264	2597	27.4427650034	12.9319401263	2597	12.9319401263	999680.396537	333048.9138	425744.642212	11.0107335264	333048.9138	12.9319401263
ENSG00000249987.1	1026.11093183	0	0	0	0.0	2	478.734837869	1026.11093183	5492.03968077	0.120167831608	2	0	0.120167831608	5492.03968077	2	0.0	0	0.120167831608	0.100558196457	0	0.100558196457	5492.03968077	478.734837869	1026.11093183	0.0	478.734837869	0.100558196457
ENSG00000176868.2	0.0	0	0	0	0.0	0	0.0	0.0	0.0	0.0	0	0	0.0	0.0	0	0.0	0	0.0	0.0	0	0.0	0.0	0.0	0.0	0.0	0.0	0.0
ENSG00000220412.1	7124.52064639	2	2	2	1.21974955196	2	10802.8843909	7124.52064639	0.0	0.0625764357513	2	2	0.0625764357513	0.0	2	1.21974955196	2	0.0625764357513	0.338189819787	2	0.338189819787	0.0	10802.8843909	7124.52064639	1.21974955196	10802.8843909	0.338189819787
ENSG00000236786.1	0.0	0	0	0	0.0	0	0.0	0.0	0.0	0.0	0	0	0.0	0.0	0	0.0	0	0.0	0.0	0	0.0	0.0	0.0	0.0	0.0	0.0	0.0
ENSG00000252497.1	0.0	0	0	0	0.0	0	0.0	0.0	0.0	0.0	0	0	0.0	0.0	0	0.0	0	0.0	0.0	0	0.0	0.0	0.0	0.0	0.0	0.0	0.0
ENSG00000137770.12	74421.0177494	2098	997	997	5.06804487507	3166	86841.5584656	74421.0177494	60600.6862855	2.50712991615	3166	997	2.50712991615	60600.6862855	3166	5.06804487507	2098	2.50712991615	3.82331314728	2098	3.82331314728	60600.6862855	86841.5584656	74421.0177494	5.06804487507	86841.5584656	3.82331314728
ENSG00000271225.1	0.0	0	0	0	0.0	0	0.0	0.0	0.0	0.0	0	0	0.0	0.0	0	0.0	0	0.0	0.0	0	0.0	0.0	0.0	0.0	0.0	0.0	0.0
ENSG00000249785.1	0.0	0	1	1	0.0	0	0.0	0.0	2316.22760642	0.0	0	1	0.0	2316.22760642	0	0.0	0	0.0	0.0	0	0.0	2316.22760642	0.0	0.0	0.0	0.0	0.0
ENSG00000250021.6	1185.42108398	14	7	7	0.0757677574288	34	2488.7763962	1185.42108398	453.193804025	0.0416473921443	34	7	0.0416473921443	453.193804025	34	0.0757677574288	14	0.0416473921443	0.0290426216479	14	0.0290426216479	453.193804025	2488.7763962	1185.42108398	0.0757677574288	2488.7763962	0.0290426216479
ENSG00000167895.13	61091.4757602	165	3134	3134	4.61626160715	691	62827.1290725	61091.4757602	30290.223614	11.7801544518	691	3134	11.7801544518	30290.223614	691	4.61626160715	165	11.7801544518	3.59784295644	165	3.59784295644	30290.223614	62827.1290725	61091.4757602	4.61626160715	62827.1290725	3.59784295644
ENSG00000266971.1	0.0	0	0	0	0.0	0	0.0	0.0	0.0	0.0	0	0	0.0	0.0	0	0.0	0	0.0	0.0	0	0.0	0.0	0.0	0.0	0.0	0.0	0.0
ENSG00000216011.2	0.0	0	1	1	0.0	0	0.0	0.0	0.0	0.0	0	1	0.0	0.0	0	0.0	0	0.0	0.0	0	0.0	0.0	0.0	0.0	0.0	0.0	0.0
ENSG00000277889.1	0.0	0	0	0	0.0	0	0.0	0.0	0.0	0.0	0	0	0.0	0.0	0	0.0	0	0.0	0.0	0	0.0	0.0	0.0	0.0	0.0	0.0	0.0
ENSG00000139278.8	241637.755928	2768	568	568	7.01518742317	254	124844.094015	241637.755928	20759.4622353	2.98140355585	254	568	2.98140355585	20759.4622353	254	7.01518742317	2768	2.98140355585	24.2496098771	2768	24.2496098771	20759.4622353	124844.094015	241637.755928	7.01518742317	124844.094015	24.2496098771
ENSG00000219368.3	0.0	0	1	1	0.0	0	0.0	0.0	0.0	0.0205697485591	0	1	0.0205697485591	0.0	0	0.0	0	0.0205697485591	0.0	0	0.0	0.0	0.0	0.0	0.0	0.0	0.0
ENSG00000169126.14	7053.57210837	5	1	1	0.00606169272417	0	0.0	7053.57210837	29186.9912818	0.0116617933377	0	1	0.0116617933377	29186.9912818	0	0.00606169272417	5	0.0116617933377	0.243968974434	5	0.243968974434	29186.9912818	0.0	7053.57210837	0.00606169272417	0.0	0.243968974434
ENSG00000011347.8	75250.3183376	2340	375	375	10.7992482321	373	328732.327591	75250.3183376	25639.9742664	0.196354196475	373	375	0.196354196475	25639.9742664	373	10.7992482321	2340	0.196354196475	5.14127217064	2340	5.14127217064	25639.9742664	328732.327591	75250.3183376	10.7992482321	328732.327591	5.14127217064
ENSG00000280672.1	0.0	0	0	0	0.0	0	0.0	0.0	0.0	0.0	0	0	0.0	0.0	0	0.0	0	0.0	0.0	0	0.0	0.0	0.0	0.0	0.0	0.0	0.0
ENSG00000049130.12	100855.8319	1819	1988	1988	10.4952017359	2520	223402.087656	100855.8319	10529.4403151	1.9168281187	2520	1988	1.9168281187	10529.4403151	2520	10.4952017359	1819	1.9168281187	2.67338293945	1819	2.67338293945	10529.4403151	223402.087656	100855.8319	10.4952017359	223402.087656	2.67338293945
ENSG00000225856.2	0.0	0	0	0	0.0	0	0.0	0.0	0.0	0.0	0	0	0.0	0.0	0	0.0	0	0.0	0.0	0	0.0	0.0	0.0	0.0	0.0	0.0	0.0
ENSG00000261829.1	0.0	0	0	0	0.145146117253	1	618.03226561	0.0	17218.7120809	0.0930798321084	1	0	0.0930798321084	17218.7120809	1	0.145146117253	0	0.0930798321084	0.0	0	0.0	17218.7120809	618.03226561	0.0	0.145146117253	618.03226561	0.0
ENSG00000249901.1	0.0	0	0	0	0.0	0	0.0	0.0	0.0	0.0563092965107	0	0	0.0563092965107	0.0	0	0.0	0	0.0563092965107	0.0	0	0.0	0.0	0.0	0.0	0.0	0.0	0.0
ENSG00000185615.14	176.191645767	1	18	18	0.0772218666525	0	1150.83766185	176.191645767	389335.914177	0.255859123313	0	18	0.255859123313	389335.914177	0	0.0772218666525	1	0.255859123313	0.00863333270293	1	0.00863333270293	389335.914177	1150.83766185	176.191645767	0.0772218666525	1150.83766185	0.00863333270293
ENSG00000275488.1	490.803989697	2	2	2	0.0	1	1373.91559418	490.803989697	0.0	0.0	1	2	0.0	0.0	1	0.0	2	0.0	0.0721477022907	2	0.0721477022907	0.0	1373.91559418	490.803989697	0.0	1373.91559418	0.0721477022907
ENSG00000229463.2	0.0	0	2	2	0.0	1	0.0	0.0	0.0	0.0356121174669	1	2	0.0356121174669	0.0	1	0.0	0	0.0356121174669	0.0	0	0.0	0.0	0.0	0.0	0.0	0.0	0.0
ENSG00000083720.11	172635.212776	3325	2439	2439	14.4869252938	1208	230438.797328	172635.212776	98927.0530685	5.62280011386	1208	2439	5.62280011386	98927.0530685	1208	14.4869252938	3325	5.62280011386	11.4206681853	3325	11.4206681853	98927.0530685	230438.797328	172635.212776	14.4869252938	230438.797328	11.4206681853
ENSG00000162814.9	911.923606336	98	15	15	0.319744754385	14	5729.53381095	911.923606336	41185.2999159	0.105371418021	14	15	0.105371418021	41185.2999159	14	0.319744754385	98	0.105371418021	0.166820105496	98	0.166820105496	41185.2999159	5729.53381095	911.923606336	0.319744754385	5729.53381095	0.166820105496
ENSG00000280961.1	0.0	0	0	0	0.0	0	0.0	0.0	0.0	0.0	0	0	0.0	0.0	0	0.0	0	0.0	0.0	0	0.0	0.0	0.0	0.0	0.0	0.0	0.0
ENSG00000252526.1	0.0	0	0	0	0.0	0	0.0	0.0	0.0	0.0	0	0	0.0	0.0	0	0.0	0	0.0	0.0	0	0.0	0.0	0.0	0.0	0.0	0.0	0.0
ENSG00000241211.1	4014.31236167	1	2	2	0.0488723975886	1	1872.88831842	4014.31236167	1023.13094439	0.0626821391901	1	2	0.0626821391901	1023.13094439	1	0.0488723975886	1	0.0626821391901	0.0983499928185	1	0.0983499928185	1023.13094439	1872.88831842	4014.31236167	0.0488723975886	1872.88831842	0.0983499928185
ENSG00000050748.16	119199.600117	2715	1486	1486	2.82055131571	2919	62567.0882155	119199.600117	56883.1099437	3.18866246959	2919	1486	3.18866246959	56883.1099437	2919	2.82055131571	2715	3.18866246959	6.84201112891	2715	6.84201112891	56883.1099437	62567.0882155	119199.600117	2.82055131571	62567.0882155	6.84201112891
ENSG00000155380.10	1032548.85072	8628	4256	4256	22.7396494503	3977	1378423.23744	1032548.85072	178789.050813	19.4061637313	3977	4256	19.4061637313	178789.050813	3977	22.7396494503	8628	19.4061637313	36.4041115988	8628	36.4041115988	178789.050813	1378423.23744	1032548.85072	22.7396494503	1378423.23744	36.4041115988
ENSG00000226397.6	160.096531805	0	2	2	0.0	0	0.0	160.096531805	244.823572789	0.0	0	2	0.0	244.823572789	0	0.0	0	0.0	0.00784467741155	0	0.00784467741155	244.823572789	0.0	160.096531805	0.0	0.0	0.00784467741155
ENSG00000267285.1	0.0	1	0	0	0.0	0	0.0	0.0	0.0	0.0646477811856	0	0	0.0646477811856	0.0	0	0.0	1	0.0646477811856	0.0	1	0.0	0.0	0.0	0.0	0.0	0.0	0.0
ENSG00000237934.1	2764.94813044	2	4	4	0.050492948294	1	644.997024145	2764.94813044	1057.05675232	0.0323803022692	1	4	0.0323803022692	1057.05675232	1	0.050492948294	2	0.0323803022692	0.101611161865	2	0.101611161865	1057.05675232	644.997024145	2764.94813044	0.050492948294	644.997024145	0.101611161865
ENSG00000269473.1	1539.73624831	21	42	42	0.0803381878169	43	3420.80058159	1539.73624831	1906.10696489	0.17860116372	43	42	0.17860116372	1906.10696489	43	0.0803381878169	21	0.17860116372	0.452679419	21	0.452679419	1906.10696489	3420.80058159	1539.73624831	0.0803381878169	3420.80058159	0.452679419
ENSG00000149488.12	80.2591326616	0	5	5	0.0410389494645	0	0.0	80.2591326616	490.936996214	0.00751931639322	0	5	0.00751931639322	490.936996214	0	0.0410389494645	0	0.00751931639322	0.0157306844305	0	0.0157306844305	490.936996214	0.0	80.2591326616	0.0410389494645	0.0	0.0157306844305
ENSG00000229495.1	0.0	0	1	1	0.0	0	0.0	0.0	0.0	0.0140987182373	0	1	0.0140987182373	0.0	0	0.0	0	0.0140987182373	0.0	0	0.0	0.0	0.0	0.0	0.0	0.0	0.0
ENSG00000262655.3	50227.9491055	102	440	440	16.3149128998	72	117568.3433	50227.9491055	430111.254336	0.334566839362	72	440	0.334566839362	430111.254336	72	16.3149128998	102	0.334566839362	0.836868095171	102	0.836868095171	430111.254336	117568.3433	50227.9491055	16.3149128998	117568.3433	0.836868095171
ENSG00000253786.1	0.0	0	0	0	0.0	1	0.0	0.0	0.0	0.0	1	0	0.0	0.0	1	0.0	0	0.0	0.0	0	0.0	0.0	0.0	0.0	0.0	0.0	0.0
ENSG00000230508.1	9382.57779288	9	9	9	0.0979101840016	17	13132.4013393	9382.57779288	36895.0366952	1.53831090831	17	9	1.53831090831	36895.0366952	17	0.0979101840016	9	1.53831090831	0.49258202833	9	0.49258202833	36895.0366952	13132.4013393	9382.57779288	0.0979101840016	13132.4013393	0.49258202833
ENSG00000118640.9	3726341.54197	8830	9368	9368	101.322057216	3830	2525485.84804	3726341.54197	2493132.41439	226.507671655	3830	9368	226.507671655	2493132.41439	3830	101.322057216	8830	226.507671655	128.345879652	8830	128.345879652	2493132.41439	2525485.84804	3726341.54197	101.322057216	2525485.84804	128.345879652
ENSG00000244101.1	716.236563626	0	0	0	0.0	0	0.0	716.236563626	0.0	0.0	0	0	0.0	0.0	0	0.0	0	0.0	0.0	0	0.0	0.0	0.0	716.236563626	0.0	0.0	0.0
ENSG00000276759.2	512.170887524	0	0	0	0.0	0	0.0	512.170887524	261.074792707	0.00799737637943	0	0	0.00799737637943	261.074792707	0	0.0	0	0.00799737637943	0.0	0	0.0	261.074792707	0.0	512.170887524	0.0	0.0	0.0
ENSG00000280317.1	0.0	0	0	0	0.0	0	0.0	0.0	0.0	0.0	0	0	0.0	0.0	0	0.0	0	0.0	0.0	0	0.0	0.0	0.0	0.0	0.0	0.0	0.0
ENSG00000279013.1	392.545906526	0	0	0	0.0143371949318	0	183.143357203	392.545906526	0.0	0.00919420872164	0	0	0.00919420872164	0.0	0	0.0143371949318	0	0.00919420872164	0.0	0	0.0	0.0	183.143357203	392.545906526	0.0143371949318	183.143357203	0.0
ENSG00000252625.1	0.0	0	0	0	0.0	0	0.0	0.0	0.0	0.0	0	0	0.0	0.0	0	0.0	0	0.0	0.0	0	0.0	0.0	0.0	0.0	0.0	0.0	0.0
ENSG00000250381.1	1590.6779907	0	0	0	0.0	1	494.756753461	1590.6779907	810.834697563	0.0248379025439	1	0	0.0248379025439	810.834697563	1	0.0	0	0.0248379025439	0.0	0	0.0	810.834697563	494.756753461	1590.6779907	0.0	494.756753461	0.0
ENSG00000243040.5	135.922724669	0	0	0	0.0	0	0.0	135.922724669	0.0	0.0	0	0	0.0	0.0	0	0.0	0	0.0	0.0	0	0.0	0.0	0.0	135.922724669	0.0	0.0	0.0
ENSG00000205086.6	588.527220929	5	91	91	0.114640750361	8	0.0	588.527220929	3149.96629536	0.0689224115909	8	91	0.0689224115909	3149.96629536	8	0.114640750361	5	0.0689224115909	0.0192250935277	5	0.0192250935277	3149.96629536	0.0	588.527220929	0.114640750361	0.0	0.0192250935277
ENSG00000271190.1	0.0	0	1	1	0.0	0	0.0	0.0	0.0	0.0	0	1	0.0	0.0	0	0.0	0	0.0	0.0	0	0.0	0.0	0.0	0.0	0.0	0.0	0.0
ENSG00000233854.1	770.581361255	93	19	19	2.13897559563	0	0.0	770.581361255	136693.479014	0.0	0	19	0.0	136693.479014	0	2.13897559563	93	0.0	2.1144610648	93	2.1144610648	136693.479014	0.0	770.581361255	2.13897559563	0.0	2.1144610648
ENSG00000197576.12	3400.79123943	54	101	101	0.811500005295	9	6769.69973367	3400.79123943	77315.200203	2.99496480966	9	101	2.99496480966	77315.200203	9	0.811500005295	54	2.99496480966	2.3329271336	54	2.3329271336	77315.200203	6769.69973367	3400.79123943	0.811500005295	6769.69973367	2.3329271336
ENSG00000186352.7	109151.953797	594	1663	1663	1.02048597011	501	29652.6131903	109151.953797	40614.3328685	5.53740820318	501	1663	5.53740820318	40614.3328685	501	1.02048597011	594	5.53740820318	1.66996763	594	1.66996763	40614.3328685	29652.6131903	109151.953797	1.02048597011	29652.6131903	1.66996763
ENSG00000241030.1	2623.03854096	1	3	3	0.0638685637361	5	3263.42865197	2623.03854096	1337.07178605	0.245747194706	5	3	0.245747194706	1337.07178605	5	0.0638685637361	1	0.245747194706	0.128528025935	1	0.128528025935	1337.07178605	3263.42865197	2623.03854096	0.0638685637361	3263.42865197	0.128528025935
ENSG00000279403.1	679.380479734	0	0	0	0.0	0	0.0	679.380479734	0.0	0.0	0	0	0.0	0.0	0	0.0	0	0.0	0.0	0	0.0	0.0	0.0	679.380479734	0.0	0.0	0.0
ENSG00000263604.1	0.0	0	0	0	0.0	0	0.0	0.0	0.0	0.0	0	0	0.0	0.0	0	0.0	0	0.0	0.0	0	0.0	0.0	0.0	0.0	0.0	0.0	0.0
ENSG00000235431.1	0.0	0	0	0	0.0	0	0.0	0.0	0.0	0.0	0	0	0.0	0.0	0	0.0	0	0.0	0.0	0	0.0	0.0	0.0	0.0	0.0	0.0	0.0
ENSG00000259429.4	10248.9398086	195	101	101	0.733059617523	34	10161.0501545	10248.9398086	40488.4077444	0.250052738548	34	101	0.250052738548	40488.4077444	34	0.733059617523	195	0.250052738548	0.920690247237	195	0.920690247237	40488.4077444	10161.0501545	10248.9398086	0.733059617523	10161.0501545	0.920690247237
ENSG00000103266.9	513397.502891	1823	1885	1885	11.5180170731	1051	446340.447173	513397.502891	1725808.08826	36.9716361914	1051	1885	36.9716361914	1725808.08826	1051	11.5180170731	1823	36.9716361914	16.8602576059	1823	16.8602576059	1725808.08826	446340.447173	513397.502891	11.5180170731	446340.447173	16.8602576059
ENSG00000127125.8	352341.930716	3042	1764	1764	15.9854630741	1647	364731.622239	352341.930716	353594.054381	18.2673662783	1647	1764	18.2673662783	353594.054381	1647	15.9854630741	3042	18.2673662783	14.1324256347	3042	14.1324256347	353594.054381	364731.622239	352341.930716	15.9854630741	364731.622239	14.1324256347
ENSG00000249245.2	0.0	2	2	2	0.0154142031819	6	196.901062778	0.0	0.0	0.0197697530104	6	2	0.0197697530104	0.0	6	0.0154142031819	2	0.0197697530104	0.0103397612766	2	0.0103397612766	0.0	196.901062778	0.0	0.0154142031819	196.901062778	0.0103397612766
ENSG00000242894.3	0.0	0	2	2	0.0	3	2531.39243038	0.0	0.0	0.0	3	2	0.0	0.0	3	0.0	0	0.0	0.0	0	0.0	0.0	2531.39243038	0.0	0.0	2531.39243038	0.0
ENSG00000210164.1	5824.68852478	0	2	2	0.0	0	0.0	5824.68852478	0.0	0.0	0	2	0.0	0.0	0	0.0	0	0.0	0.0	0	0.0	0.0	0.0	5824.68852478	0.0	0.0	0.0
ENSG00000124839.11	48195.2483915	177	30	30	1.27029405566	45	2472.64591987	48195.2483915	12156.9261617	0.263781329211	45	30	0.263781329211	12156.9261617	45	1.27029405566	177	0.263781329211	0.83181790567	177	0.83181790567	12156.9261617	2472.64591987	48195.2483915	1.27029405566	2472.64591987	0.83181790567
ENSG00000233012.2	394.894137273	9	4	4	0.0865377648229	4	552.716791877	394.894137273	0.0	0.0277476269196	4	4	0.0277476269196	0.0	4	0.0865377648229	9	0.0277476269196	0.00967484143379	9	0.00967484143379	0.0	552.716791877	394.894137273	0.0865377648229	552.716791877	0.00967484143379
ENSG00000200563.1	0.0	0	0	0	0.275547232119	0	0.0	0.0	0.0	0.0	0	0	0.0	0.0	0	0.275547232119	0	0.0	0.0	0	0.0	0.0	0.0	0.0	0.275547232119	0.0	0.0
ENSG00000256060.2	61034.3921815	280	176	176	1.91522519991	328	66777.6653175	61034.3921815	162022.19474	4.94301214397	328	176	4.94301214397	162022.19474	328	1.91522519991	280	4.94301214397	6.16034898045	280	6.16034898045	162022.19474	66777.6653175	61034.3921815	1.91522519991	66777.6653175	6.16034898045
ENSG00000004975.10	147474.581086	2398	1092	1092	6.64635375117	1874	226861.970138	147474.581086	683131.718528	4.98007838422	1874	1092	4.98007838422	683131.718528	1874	6.64635375117	2398	4.98007838422	10.7195977219	2398	10.7195977219	683131.718528	226861.970138	147474.581086	6.64635375117	226861.970138	10.7195977219
ENSG00000232228.1	4982.12351805	0	0	0	0.0	0	1162.21161898	4982.12351805	13332.8762061	0.291728194973	0	0	0.291728194973	13332.8762061	0	0.0	0	0.291728194973	0.06103060351	0	0.06103060351	13332.8762061	1162.21161898	4982.12351805	0.0	1162.21161898	0.06103060351
ENSG00000226770.1	413.875464666	1	2	2	0.0	0	386.189440789	413.875464666	0.0	0.0193875791016	0	2	0.0193875791016	0.0	0	0.0	1	0.0193875791016	0.0608392850037	1	0.0608392850037	0.0	386.189440789	413.875464666	0.0	386.189440789	0.0608392850037
ENSG00000165660.7	144293.420273	1140	729	729	8.01637995313	1266	206655.36506	144293.420273	145350.249565	5.54384973297	1266	729	5.54384973297	145350.249565	1266	8.01637995313	1140	5.54384973297	5.79248148434	1140	5.79248148434	145350.249565	206655.36506	144293.420273	8.01637995313	206655.36506	5.79248148434
ENSG00000031081.9	100581.396772	487	677	677	4.64016958179	1108	45055.763991	100581.396772	42212.6557415	0.911482735009	1108	677	0.911482735009	42212.6557415	1108	4.64016958179	487	0.911482735009	0.620451787602	487	0.620451787602	42212.6557415	45055.763991	100581.396772	4.64016958179	45055.763991	0.620451787602
ENSG00000235200.1	1941.56284159	0	3	3	0.0	0	0.0	1941.56284159	0.0	0.0454752774516	0	3	0.0454752774516	0.0	0	0.0	0	0.0454752774516	0.0	0	0.0	0.0	0.0	1941.56284159	0.0	0.0	0.0
ENSG00000227200.1	0.0	1	1	1	0.0775669152077	2	990.839932534	0.0	3247.68642938	0.0497423946388	2	1	0.0497423946388	3247.68642938	2	0.0775669152077	1	0.0497423946388	0.0520314528584	1	0.0520314528584	3247.68642938	990.839932534	0.0	0.0775669152077	990.839932534	0.0520314528584
ENSG00000276987.1	0.0	0	1	1	0.0	0	0.0	0.0	0.0	0.0	0	1	0.0	0.0	0	0.0	0	0.0	0.0	0	0.0	0.0	0.0	0.0	0.0	0.0	0.0
ENSG00000115252.17	3320.49627385	46	33	33	1.13954166146	92	7658.24290152	3320.49627385	6514.89390974	0.114457863779	92	33	0.114457863779	6514.89390974	92	1.13954166146	46	0.114457863779	0.0828865488353	46	0.0828865488353	6514.89390974	7658.24290152	3320.49627385	1.13954166146	7658.24290152	0.0828865488353
ENSG00000231491.2	430.988922399	0	0	0	0.0	0	0.0	430.988922399	0.0	0.0	0	0	0.0	0.0	0	0.0	0	0.0	0.0	0	0.0	0.0	0.0	430.988922399	0.0	0.0	0.0
ENSG00000280239.1	9574.67299683	63	85	85	0.742223920754	85	7840.19816374	9574.67299683	43029.0413159	2.2425795432	85	85	2.2425795432	43029.0413159	85	0.742223920754	63	2.2425795432	0.354260523384	63	0.354260523384	43029.0413159	7840.19816374	9574.67299683	0.742223920754	7840.19816374	0.354260523384
ENSG00000067533.5	77678.2767009	1274	905	905	2.07001231588	884	69715.889816	77678.2767009	83212.7465639	2.69023503589	884	905	2.69023503589	83212.7465639	884	2.07001231588	1274	2.69023503589	4.66790050908	1274	4.66790050908	83212.7465639	69715.889816	77678.2767009	2.07001231588	69715.889816	4.66790050908
ENSG00000231226.1	721.455044964	19	6	6	0.0527002902959	6	4712.35530755	721.455044964	1103.26688357	0.101387503827	6	6	0.101387503827	1103.26688357	6	0.0527002902959	19	0.101387503827	0.459563779436	19	0.459563779436	1103.26688357	4712.35530755	721.455044964	0.0527002902959	4712.35530755	0.459563779436
ENSG00000112773.14	275220.141351	3211	2006	2006	6.66789704685	1790	93845.9481516	275220.141351	269975.403019	3.27980953648	1790	2006	3.27980953648	269975.403019	1790	6.66789704685	3211	3.27980953648	1.07731668988	3211	1.07731668988	269975.403019	93845.9481516	275220.141351	6.66789704685	93845.9481516	1.07731668988
ENSG00000030066.12	118093.929797	4611	1874	1874	6.46392166017	3970	131957.095241	118093.929797	105727.984849	3.58270525416	3970	1874	3.58270525416	105727.984849	3970	6.46392166017	4611	3.58270525416	4.73425550008	4611	4.73425550008	105727.984849	131957.095241	118093.929797	6.46392166017	131957.095241	4.73425550008
ENSG00000167635.10	440214.95444	3108	2449	2449	16.0433487934	5040	659027.809628	440214.95444	246309.520783	11.2012650121	5040	2449	11.2012650121	246309.520783	5040	16.0433487934	3108	11.2012650121	18.995797423	3108	18.995797423	246309.520783	659027.809628	440214.95444	16.0433487934	659027.809628	18.995797423
ENSG00000242968.1	558.644315494	2	4	4	0.0816148360295	2	521.27404067	558.644315494	854.292692637	0.130845650213	2	4	0.130845650213	854.292692637	2	0.0816148360295	2	0.130845650213	0.0	2	0.0	854.292692637	521.27404067	558.644315494	0.0816148360295	521.27404067	0.0
ENSG00000266712.2	0.0	3	3	3	0.0	1	6599.70169348	0.0	0.0	0.0	1	3	0.0	0.0	1	0.0	3	0.0	0.0	3	0.0	0.0	6599.70169348	0.0	0.0	6599.70169348	0.0
ENSG00000280216.1	975.563595284	4	7	7	0.142524430406	3	910.30368186	975.563595284	53706.8144996	0.319895055177	3	7	0.319895055177	53706.8144996	3	0.142524430406	4	0.319895055177	0.19120918144	4	0.19120918144	53706.8144996	910.30368186	975.563595284	0.142524430406	910.30368186	0.19120918144
ENSG00000092108.19	159010.185106	2835	1537	1537	7.45877129462	1538	179195.30929	159010.185106	106003.279096	3.74127758185	1538	1537	3.74127758185	106003.279096	1538	7.45877129462	2835	3.74127758185	8.30536328539	2835	8.30536328539	106003.279096	179195.30929	159010.185106	7.45877129462	179195.30929	8.30536328539
ENSG00000162148.9	14027.7915305	37	68	68	0.530428421828	67	7853.64501525	14027.7915305	31294.1651524	1.00500363168	67	68	1.00500363168	31294.1651524	67	0.530428421828	37	1.00500363168	0.218336984057	37	0.218336984057	31294.1651524	7853.64501525	14027.7915305	0.530428421828	7853.64501525	0.218336984057
ENSG00000126934.12	658946.256355	5005	4933	4933	19.5609064512	7850	575832.795887	658946.256355	1723727.87009	58.0146422679	7850	4933	58.0146422679	1723727.87009	7850	19.5609064512	5005	58.0146422679	19.3558395849	5005	19.3558395849	1723727.87009	575832.795887	658946.256355	19.5609064512	575832.795887	19.3558395849
ENSG00000137955.14	296071.094708	2759	2366	2366	7.63311967209	2049	132632.462648	296071.094708	94137.044484	12.7081597262	2049	2366	12.7081597262	94137.044484	2049	7.63311967209	2759	12.7081597262	11.1857856199	2759	11.1857856199	94137.044484	132632.462648	296071.094708	7.63311967209	132632.462648	11.1857856199
ENSG00000230187.1	0.0	0	0	0	0.0	0	0.0	0.0	0.0	0.0	0	0	0.0	0.0	0	0.0	0	0.0	0.0	0	0.0	0.0	0.0	0.0	0.0	0.0	0.0
ENSG00000205502.3	15552.1765804	13	45	45	1.13604336991	293	8660.27986631	15552.1765804	16110.9105772	5.35819152585	293	45	5.35819152585	16110.9105772	293	1.13604336991	13	5.35819152585	0.20894961531	13	0.20894961531	16110.9105772	8660.27986631	15552.1765804	1.13604336991	8660.27986631	0.20894961531
ENSG00000147654.13	140741.944077	1484	1011	1011	4.85744631681	1427	297293.163816	140741.944077	102841.197888	3.41742818522	1427	1011	3.41742818522	102841.197888	1427	4.85744631681	1484	3.41742818522	10.3444634663	1484	10.3444634663	102841.197888	297293.163816	140741.944077	4.85744631681	297293.163816	10.3444634663
ENSG00000201300.1	0.0	0	0	0	0.0	0	0.0	0.0	0.0	0.0	0	0	0.0	0.0	0	0.0	0	0.0	0.0	0	0.0	0.0	0.0	0.0	0.0	0.0	0.0
ENSG00000238143.1	0.0	0	3	3	0.0	1	0.0	0.0	0.0	0.0381767761322	1	3	0.0381767761322	0.0	1	0.0	0	0.0381767761322	0.0	0	0.0	0.0	0.0	0.0	0.0	0.0	0.0
ENSG00000266451.1	0.0	0	0	0	0.0	0	0.0	0.0	0.0	0.0	0	0	0.0	0.0	0	0.0	0	0.0	0.0	0	0.0	0.0	0.0	0.0	0.0	0.0	0.0
ENSG00000277123.1	5211.56341691	1	0	0	0.0	0	4862.93808994	5211.56341691	15939.3031337	0.0	0	0	0.0	15939.3031337	0	0.0	1	0.0	0.0	1	0.0	15939.3031337	4862.93808994	5211.56341691	0.0	4862.93808994	0.0
ENSG00000130881.12	24021.2669838	899	598	598	3.55480266284	442	36269.2144097	24021.2669838	409660.425269	2.53818989217	442	598	2.53818989217	409660.425269	442	3.55480266284	899	2.53818989217	4.45673137231	899	4.45673137231	409660.425269	36269.2144097	24021.2669838	3.55480266284	36269.2144097	4.45673137231
ENSG00000182742.5	10647.846896	197	335	335	2.24097569268	4	40529.2300964	10647.846896	47397.8958236	1.78773398416	4	335	1.78773398416	47397.8958236	4	2.24097569268	197	1.78773398416	0.501077986657	197	0.501077986657	47397.8958236	40529.2300964	10647.846896	2.24097569268	40529.2300964	0.501077986657
ENSG00000225371.1	0.0	0	1	1	0.0	1	0.0	0.0	0.0	0.0131915486671	1	1	0.0131915486671	0.0	1	0.0	0	0.0131915486671	0.0	0	0.0	0.0	0.0	0.0	0.0	0.0	0.0
ENSG00000237371.1	0.0	0	11	11	0.461688181475	0	3931.7371791	0.0	19330.6442259	0.98691027661	0	11	0.98691027661	19330.6442259	0	0.461688181475	0	0.98691027661	0.309697849726	0	0.309697849726	19330.6442259	3931.7371791	0.0	0.461688181475	3931.7371791	0.309697849726
ENSG00000223551.1	44863.2967281	20	28	28	0.749060436827	23	15548.8117568	44863.2967281	59785.2826276	3.48261153921	23	28	3.48261153921	59785.2826276	23	0.749060436827	20	3.48261153921	0.879314714649	20	0.879314714649	59785.2826276	15548.8117568	44863.2967281	0.749060436827	15548.8117568	0.879314714649
ENSG00000235354.1	18530.0032601	7	15	15	0.33839133769	4	2161.30581775	18530.0032601	102719.953528	4.99111115329	4	15	4.99111115329	102719.953528	4	0.33839133769	7	4.99111115329	0.340486524845	7	0.340486524845	102719.953528	2161.30581775	18530.0032601	0.33839133769	2161.30581775	0.340486524845
ENSG00000233574.1	1445.54313754	0	0	0	0.0	0	10790.7531339	1445.54313754	0.0	0.13543002336	0	0	0.13543002336	0.0	0	0.0	0	0.13543002336	0.0	0	0.0	0.0	10790.7531339	1445.54313754	0.0	10790.7531339	0.0
ENSG00000216058.1	0.0	1	0	0	0.0	0	0.0	0.0	0.0	0.0	0	0	0.0	0.0	0	0.0	1	0.0	0.0	1	0.0	0.0	0.0	0.0	0.0	0.0	0.0
ENSG00000230748.1	0.0	0	0	0	0.0	0	0.0	0.0	0.0	0.0	0	0	0.0	0.0	0	0.0	0	0.0	0.0	0	0.0	0.0	0.0	0.0	0.0	0.0	0.0
ENSG00000064115.9	879563.922109	3646	2766	2766	13.3872156407	3216	406845.8081	879563.922109	126186.149808	16.4828230951	3216	2766	16.4828230951	126186.149808	3216	13.3872156407	3646	16.4828230951	3.48919871641	3646	3.48919871641	126186.149808	406845.8081	879563.922109	13.3872156407	406845.8081	3.48919871641
ENSG00000124216.3	180890.089655	24	313	313	11.3430341905	87	69927.0884059	180890.089655	79753.239167	2.76217806244	87	313	2.76217806244	79753.239167	87	11.3430341905	24	2.76217806244	3.39577752982	24	3.39577752982	79753.239167	69927.0884059	180890.089655	11.3430341905	69927.0884059	3.39577752982
ENSG00000207329.1	0.0	0	0	0	0.0	0	0.0	0.0	0.0	0.0	0	0	0.0	0.0	0	0.0	0	0.0	0.0	0	0.0	0.0	0.0	0.0	0.0	0.0	0.0
ENSG00000215264.4	608.416005661	0	2	2	0.0	1	0.0	608.416005661	1860.80958243	0.114002538865	1	2	0.114002538865	1860.80958243	1	0.0	0	0.114002538865	0.178873105218	0	0.178873105218	1860.80958243	0.0	608.416005661	0.0	0.0	0.178873105218
ENSG00000280249.1	2444.93098571	0	0	0	0.0	0	0.0	2444.93098571	0.0	0.0	0	0	0.0	0.0	0	0.0	0	0.0	0.0	0	0.0	0.0	0.0	2444.93098571	0.0	0.0	0.0
ENSG00000162738.5	292163.758565	3437	3014	3014	11.1666289825	3065	47201.4619995	292163.758565	365457.774995	4.83652568816	3065	3014	4.83652568816	365457.774995	3065	11.1666289825	3437	4.83652568816	9.60573697649	3437	9.60573697649	365457.774995	47201.4619995	292163.758565	11.1666289825	47201.4619995	9.60573697649
ENSG00000268714.3	0.0	0	0	0	0.0	0	0.0	0.0	0.0	0.0	0	0	0.0	0.0	0	0.0	0	0.0	0.0	0	0.0	0.0	0.0	0.0	0.0	0.0	0.0
ENSG00000164331.8	82671.5851543	507	467	467	4.04771526384	1302	64075.9303945	82671.5851543	29840.4855206	3.47493372461	1302	467	3.47493372461	29840.4855206	1302	4.04771526384	507	3.47493372461	2.29184950044	507	2.29184950044	29840.4855206	64075.9303945	82671.5851543	4.04771526384	64075.9303945	2.29184950044
ENSG00000260777.1	144.76565047	1	12	12	0.0	0	0.0	144.76565047	2213.7921019	0.013562802047	0	12	0.013562802047	2213.7921019	0	0.0	1	0.013562802047	0.248271424366	1	0.248271424366	2213.7921019	0.0	144.76565047	0.0	0.0	0.248271424366
ENSG00000220993.1	0.0	0	0	0	0.0	0	0.0	0.0	0.0	0.0	0	0	0.0	0.0	0	0.0	0	0.0	0.0	0	0.0	0.0	0.0	0.0	0.0	0.0	0.0
ENSG00000233385.1	0.0	0	0	0	0.0	0	0.0	0.0	0.0	0.0	0	0	0.0	0.0	0	0.0	0	0.0	0.0	0	0.0	0.0	0.0	0.0	0.0	0.0	0.0
ENSG00000243424.2	0.0	0	0	0	0.0	0	2611.89607657	0.0	0.0	0.0	0	0	0.0	0.0	0	0.0	0	0.0	0.0	0	0.0	0.0	2611.89607657	0.0	0.0	2611.89607657	0.0
ENSG00000228120.2	0.0	0	0	0	0.0	0	0.0	0.0	0.0	0.0	0	0	0.0	0.0	0	0.0	0	0.0	0.0	0	0.0	0.0	0.0	0.0	0.0	0.0	0.0
ENSG00000237752.2	0.0	0	0	0	0.0	0	0.0	0.0	0.0	0.0	0	0	0.0	0.0	0	0.0	0	0.0	0.0268247849567	0	0.0268247849567	0.0	0.0	0.0	0.0	0.0	0.0268247849567
ENSG00000248881.1	0.0	0	0	0	0.0	0	0.0	0.0	0.0	0.0	0	0	0.0	0.0	0	0.0	0	0.0	0.0	0	0.0	0.0	0.0	0.0	0.0	0.0	0.0
ENSG00000148926.8	2643877.12493	13894	14273	14273	17.9257768886	6280	693070.659961	2643877.12493	51700.1090605	51.1085901878	6280	14273	51.1085901878	51700.1090605	6280	17.9257768886	13894	51.1085901878	130.298856515	13894	130.298856515	51700.1090605	693070.659961	2643877.12493	17.9257768886	693070.659961	130.298856515
ENSG00000205846.3	3296.73214958	4	12	12	0.0344024487187	1	878.913899727	3296.73214958	0.0	0.0992777757446	1	12	0.0992777757446	0.0	1	0.0344024487187	4	0.0992777757446	0.0	4	0.0	0.0	878.913899727	3296.73214958	0.0344024487187	878.913899727	0.0
ENSG00000233946.2	0.0	0	0	0	0.0	0	0.0	0.0	0.0	0.0	0	0	0.0	0.0	0	0.0	0	0.0	0.0	0	0.0	0.0	0.0	0.0	0.0	0.0	0.0
ENSG00000279499.1	902.229657597	1	0	0	0.0659053744247	3	0.0	902.229657597	0.0	0.0	3	0	0.0	0.0	3	0.0659053744247	1	0.0	0.0442089565289	1	0.0442089565289	0.0	0.0	902.229657597	0.0659053744247	0.0	0.0442089565289
ENSG00000101246.18	447075.201084	2076	3475	3475	5.72807311557	1001	165287.612257	447075.201084	450358.980818	8.75271793557	1001	3475	8.75271793557	450358.980818	1001	5.72807311557	2076	8.75271793557	7.26994756582	2076	7.26994756582	450358.980818	165287.612257	447075.201084	5.72807311557	165287.612257	7.26994756582
ENSG00000229728.1	5776.14945374	0	9	9	0.361655742156	5	13859.3735563	5776.14945374	61831.213406	0.0773079716678	5	9	0.0773079716678	61831.213406	5	0.361655742156	0	0.0773079716678	0.808655496508	0	0.808655496508	61831.213406	13859.3735563	5776.14945374	0.361655742156	13859.3735563	0.808655496508
ENSG00000205659.9	61900.7256117	507	429	429	2.62523669821	700	145651.054709	61900.7256117	49708.866815	2.02022565182	700	429	2.02022565182	49708.866815	700	2.62523669821	507	2.02022565182	3.37480062031	507	3.37480062031	49708.866815	145651.054709	61900.7256117	2.62523669821	145651.054709	3.37480062031
ENSG00000226755.2	0.0	0	0	0	0.056953660182	1	0.0	0.0	0.0	0.0	1	0	0.0	0.0	1	0.056953660182	0	0.0	0.0	0	0.0	0.0	0.0	0.0	0.056953660182	0.0	0.0
ENSG00000266344.1	0.0	0	0	0	1.23996254453	0	0.0	0.0	0.0	0.0	0	0	0.0	0.0	0	1.23996254453	0	0.0	0.0	0	0.0	0.0	0.0	0.0	1.23996254453	0.0	0.0
ENSG00000260975.1	708.548872424	0	0	0	0.0	0	0.0	708.548872424	0.0	0.0331912579611	0	0	0.0331912579611	0.0	0	0.0	0	0.0331912579611	0.0	0	0.0	0.0	0.0	708.548872424	0.0	0.0	0.0
ENSG00000165912.14	396942.363623	7063	4818	4818	16.011677189	3534	348901.671505	396942.363623	1105302.63547	53.9964719553	3534	4818	53.9964719553	1105302.63547	3534	16.011677189	7063	53.9964719553	18.2864276376	7063	18.2864276376	1105302.63547	348901.671505	396942.363623	16.011677189	348901.671505	18.2864276376
ENSG00000236299.6	0.0	1	0	0	0.0155886095757	0	0.0	0.0	326.343490883	0.0	0	0	0.0	326.343490883	0	0.0155886095757	1	0.0	0.0	1	0.0	326.343490883	0.0	0.0	0.0155886095757	0.0	0.0
ENSG00000237667.4	260.749716712	0	3	3	0.0190470436948	0	0.0	260.749716712	5183.68383676	0.0122145577355	0	3	0.0122145577355	5183.68383676	0	0.0190470436948	0	0.0122145577355	0.0255533007455	0	0.0255533007455	5183.68383676	0.0	260.749716712	0.0190470436948	0.0	0.0255533007455
ENSG00000277550.1	0.0	0	1	1	0.0	0	514.024054013	0.0	421.205507009	0.0	0	1	0.0	421.205507009	0	0.0	0	0.0	0.0	0	0.0	421.205507009	514.024054013	0.0	0.0	514.024054013	0.0
ENSG00000198939.6	1949.64962359	14	18	18	0.251967650726	22	1399.40664459	1949.64962359	3669.47985811	0.281013452484	22	18	0.281013452484	3669.47985811	22	0.251967650726	14	0.281013452484	0.132275340587	14	0.132275340587	3669.47985811	1399.40664459	1949.64962359	0.251967650726	1399.40664459	0.132275340587
ENSG00000236754.4	404.162060903	2	3	3	0.029522917727	2	754.251622112	404.162060903	2472.21844522	0.0378651289801	2	3	0.0378651289801	2472.21844522	2	0.029522917727	2	0.0378651289801	0.00990190403887	2	0.00990190403887	2472.21844522	754.251622112	404.162060903	0.029522917727	754.251622112	0.00990190403887
ENSG00000147118.9	36659.6509996	240	201	201	1.58898647794	639	64499.3427842	36659.6509996	24484.4048694	1.15864972313	639	201	1.15864972313	24484.4048694	639	1.58898647794	240	1.15864972313	2.00732326203	240	2.00732326203	24484.4048694	64499.3427842	36659.6509996	1.58898647794	64499.3427842	2.00732326203
ENSG00000261324.2	1970.17835879	106	72	72	0.282501906179	48	1021.32450673	1970.17835879	7922.66762245	0.205091155493	48	72	0.205091155493	7922.66762245	48	0.282501906179	106	0.205091155493	0.157321334619	106	0.157321334619	7922.66762245	1021.32450673	1970.17835879	0.282501906179	1021.32450673	0.157321334619
ENSG00000217416.4	3070.37844717	1	1	1	0.149521753863	1	5729.97356333	3070.37844717	1565.0995325	0.0958858563321	1	1	0.0958858563321	1565.0995325	1	0.149521753863	1	0.0958858563321	0.451342602702	1	0.451342602702	1565.0995325	5729.97356333	3070.37844717	0.149521753863	5729.97356333	0.451342602702
ENSG00000234771.3	15927.4380628	154	428	428	0.756019514192	369	11334.4274429	15927.4380628	14689.7974429	1.58801291199	369	428	1.58801291199	14689.7974429	369	0.756019514192	154	1.58801291199	1.19647103348	154	1.19647103348	14689.7974429	11334.4274429	15927.4380628	0.756019514192	11334.4274429	1.19647103348
ENSG00000248807.1	0.0	0	0	0	0.0	0	0.0	0.0	0.0	0.0348757766922	0	0	0.0348757766922	0.0	0	0.0	0	0.0348757766922	0.0	0	0.0	0.0	0.0	0.0	0.0	0.0	0.0
ENSG00000215838.4	640.904238973	3	0	0	0.0156054257672	1	398.687480944	640.904238973	0.0	0.020015008846	1	0	0.020015008846	0.0	1	0.0156054257672	3	0.020015008846	0.0209360646345	3	0.0209360646345	0.0	398.687480944	640.904238973	0.0156054257672	398.687480944	0.0209360646345
ENSG00000255900.1	0.0	0	0	0	0.0	0	0.0	0.0	0.0	0.0	0	0	0.0	0.0	0	0.0	0	0.0	0.0	0	0.0	0.0	0.0	0.0	0.0	0.0	0.0
ENSG00000213559.4	1288.75971698	0	1	1	0.0	4	400.849560559	1288.75971698	0.0	0.0603706503262	4	1	0.0603706503262	0.0	4	0.0	0	0.0603706503262	0.0210496007768	0	0.0210496007768	0.0	400.849560559	1288.75971698	0.0	400.849560559	0.0210496007768
ENSG00000214941.6	96891.4971172	657	422	422	4.59030031466	512	156845.431102	96891.4971172	922860.113673	4.61853955005	512	422	4.61853955005	922860.113673	512	4.59030031466	657	4.61853955005	3.48868959806	657	3.48868959806	922860.113673	156845.431102	96891.4971172	4.59030031466	156845.431102	3.48868959806
ENSG00000252928.1	0.0	0	0	0	0.0	0	0.0	0.0	0.0	0.0	0	0	0.0	0.0	0	0.0	0	0.0	0.0	0	0.0	0.0	0.0	0.0	0.0	0.0	0.0
ENSG00000110436.10	289.085181832	11	12	12	0.117315949122	9	329.690717962	289.085181832	540.315360463	0.0225698400782	9	12	0.0225698400782	540.315360463	9	0.117315949122	11	0.0225698400782	0.00472169294855	11	0.00472169294855	540.315360463	329.690717962	289.085181832	0.117315949122	329.690717962	0.00472169294855
ENSG00000255382.1	0.0	6	0	0	0.0	0	1657.32419209	0.0	13580.5721767	0.0	0	0	0.0	13580.5721767	0	0.0	6	0.0	0.0	6	0.0	13580.5721767	1657.32419209	0.0	0.0	1657.32419209	0.0
ENSG00000199673.1	0.0	0	0	0	0.0	0	0.0	0.0	0.0	0.0	0	0	0.0	0.0	0	0.0	0	0.0	0.0	0	0.0	0.0	0.0	0.0	0.0	0.0	0.0
ENSG00000280755.1	0.0	0	0	0	0.0	0	0.0	0.0	0.0	0.0	0	0	0.0	0.0	0	0.0	0	0.0	0.0	0	0.0	0.0	0.0	0.0	0.0	0.0	0.0
ENSG00000280957.1	0.0	0	0	0	0.0	0	0.0	0.0	0.0	0.0	0	0	0.0	0.0	0	0.0	0	0.0	0.0	0	0.0	0.0	0.0	0.0	0.0	0.0	0.0
ENSG00000162069.13	39270.0748728	1366	4031	4031	2.56012167155	378	56186.1171039	39270.0748728	11881.4080502	10.6774012212	378	4031	10.6774012212	11881.4080502	378	2.56012167155	1366	10.6774012212	1.7752488256	1366	1.7752488256	11881.4080502	56186.1171039	39270.0748728	2.56012167155	56186.1171039	1.7752488256
ENSG00000256385.1	2594.40274903	0	0	0	0.18951392602	0	0.0	2594.40274903	0.0	0.0405107275115	0	0	0.0405107275115	0.0	0	0.18951392602	0	0.0405107275115	0.0	0	0.0	0.0	0.0	2594.40274903	0.18951392602	0.0	0.0
ENSG00000107874.9	776729.64002	1561	1766	1766	23.4615198169	2773	467737.498492	776729.64002	3187612.28065	60.5104605434	2773	1766	60.5104605434	3187612.28065	2773	23.4615198169	1561	60.5104605434	29.3040258111	1561	29.3040258111	3187612.28065	467737.498492	776729.64002	23.4615198169	467737.498492	29.3040258111
ENSG00000200890.1	0.0	0	0	0	0.0	0	0.0	0.0	0.0	0.0	0	0	0.0	0.0	0	0.0	0	0.0	0.0	0	0.0	0.0	0.0	0.0	0.0	0.0	0.0
ENSG00000255164.1	1804.45931519	0	0	0	0.131810748849	0	0.0	1804.45931519	0.0	0.0	0	0	0.0	0.0	0	0.131810748849	0	0.0	0.0	0	0.0	0.0	0.0	1804.45931519	0.131810748849	0.0	0.0
ENSG00000105851.9	9150.5562052	39	143	143	0.917251663073	86	10283.514949	9150.5562052	919.265037389	0.688340793265	86	143	0.688340793265	919.265037389	86	0.917251663073	39	0.688340793265	0.0589104847372	39	0.0589104847372	919.265037389	10283.514949	9150.5562052	0.917251663073	10283.514949	0.0589104847372
ENSG00000264520.1	3228.90342135	1	2	2	0.157241627024	0	1004.30243162	3228.90342135	0.0	0.0	0	2	0.0	0.0	0	0.157241627024	1	0.0	0.0	1	0.0	0.0	1004.30243162	3228.90342135	0.157241627024	1004.30243162	0.0
ENSG00000239223.3	2135.19579345	1	1	1	0.077985065694	3	996.181387696	2135.19579345	24488.956297	0.750158215644	3	1	0.750158215644	24488.956297	3	0.077985065694	1	0.750158215644	0.156935837597	1	0.156935837597	24488.956297	996.181387696	2135.19579345	0.077985065694	996.181387696	0.156935837597
ENSG00000227885.1	931.950163965	32	4	4	0.272305499976	2	9130.88140181	931.950163965	20664.8377098	0.130968799061	2	4	0.130968799061	20664.8377098	2	0.272305499976	32	0.130968799061	0.639313521945	32	0.639313521945	20664.8377098	9130.88140181	931.950163965	0.272305499976	9130.88140181	0.639313521945
ENSG00000203620.2	175.489064991	0	2	2	0.0128189895314	0	0.0	175.489064991	268.362214922	0.0328824336735	0	2	0.0328824336735	268.362214922	0	0.0128189895314	0	0.0328824336735	0.00859890647594	0	0.00859890647594	268.362214922	0.0	175.489064991	0.0128189895314	0.0	0.00859890647594
ENSG00000205307.9	1141.43752071	5	15	15	0.0833788454538	5	2130.16308262	1141.43752071	8727.57232103	0.280714825076	5	15	0.280714825076	8727.57232103	5	0.0833788454538	5	0.280714825076	0.0419475473693	5	0.0419475473693	8727.57232103	2130.16308262	1141.43752071	0.0833788454538	2130.16308262	0.0419475473693
ENSG00000139514.11	261786.884982	2899	3520	3520	19.7998525919	9269	2415792.83425	261786.884982	73861.2221654	10.2803923634	9269	3520	10.2803923634	73861.2221654	9269	19.7998525919	2899	10.2803923634	19.4733326741	2899	19.4733326741	73861.2221654	2415792.83425	261786.884982	19.7998525919	2415792.83425	19.4733326741
ENSG00000187005.4	0.0	0	2	2	0.0	0	0.0	0.0	0.0	0.0	0	2	0.0	0.0	0	0.0	0	0.0	0.0	0	0.0	0.0	0.0	0.0	0.0	0.0	0.0
ENSG00000215586.2	0.0	0	0	0	0.0551094464237	0	0.0	0.0	0.0	0.0	0	0	0.0	0.0	0	0.0551094464237	0	0.0	0.0	0	0.0	0.0	0.0	0.0	0.0551094464237	0.0	0.0
ENSG00000208027.3	0.0	0	0	0	0.0	0	0.0	0.0	0.0	0.0	0	0	0.0	0.0	0	0.0	0	0.0	0.0	0	0.0	0.0	0.0	0.0	0.0	0.0	0.0
ENSG00000237650.1	0.0	0	0	0	0.0	0	0.0	0.0	0.0	0.0	0	0	0.0	0.0	0	0.0	0	0.0	0.0221296829147	0	0.0221296829147	0.0	0.0	0.0	0.0	0.0	0.0221296829147
ENSG00000237087.1	0.0	0	1	1	0.0	0	0.0	0.0	1051.5512484	0.0	0	1	0.0	1051.5512484	0	0.0	0	0.0	0.0	0	0.0	1051.5512484	0.0	0.0	0.0	0.0	0.0
ENSG00000225087.1	793.745129629	0	19	19	0.347885283036	1	0.0	793.745129629	105601.876072	0.0371821907821	1	19	0.0371821907821	105601.876072	1	0.347885283036	0	0.0371821907821	0.855651507327	0	0.855651507327	105601.876072	0.0	793.745129629	0.347885283036	0.0	0.855651507327
ENSG00000165409.14	430.598463147	1	11	11	0.0262116863313	3	669.656268953	430.598463147	22937.1164138	0.08740745483	3	11	0.08740745483	22937.1164138	3	0.0262116863313	1	0.08740745483	0.0	1	0.0	22937.1164138	669.656268953	430.598463147	0.0262116863313	669.656268953	0.0
ENSG00000270781.1	5263.50590944	9	8	8	0.0	2	9822.81182286	5263.50590944	48294.4998601	1.29445906048	2	8	1.29445906048	48294.4998601	2	0.0	9	1.29445906048	1.61193786679	9	1.61193786679	48294.4998601	9822.81182286	5263.50590944	0.0	9822.81182286	1.61193786679
ENSG00000251897.1	0.0	0	0	0	0.0	0	0.0	0.0	0.0	0.0	0	0	0.0	0.0	0	0.0	0	0.0	0.0	0	0.0	0.0	0.0	0.0	0.0	0.0	0.0
ENSG00000117751.16	361515.006403	2951	1779	1779	18.1148601605	2690	415994.251334	361515.006403	310474.329574	16.8163349509	2690	1779	16.8163349509	310474.329574	2690	18.1148601605	2951	16.8163349509	15.7933086257	2951	15.7933086257	310474.329574	415994.251334	361515.006403	18.1148601605	415994.251334	15.7933086257
ENSG00000255469.1	20082.8697305	0	0	0	0.0	0	0.0	20082.8697305	0.0	0.0	0	0	0.0	0.0	0	0.0	0	0.0	0.0	0	0.0	0.0	0.0	20082.8697305	0.0	0.0	0.0
ENSG00000267800.1	10155.8671714	0	2	2	0.0	1	2707.56992553	10155.8671714	0.0	0.0679630520156	1	2	0.0679630520156	0.0	1	0.0	0	0.0679630520156	0.213271779299	0	0.213271779299	0.0	2707.56992553	10155.8671714	0.0	2707.56992553	0.213271779299
ENSG00000236105.1	0.0	0	0	0	0.0	0	0.0	0.0	1037.14643678	0.0	0	0	0.0	1037.14643678	0	0.0	0	0.0	0.0332324176647	0	0.0332324176647	1037.14643678	0.0	0.0	0.0	0.0	0.0332324176647
ENSG00000263271.1	0.0	0	0	0	0.0	0	0.0	0.0	0.0	0.0	0	0	0.0	0.0	0	0.0	0	0.0	0.0	0	0.0	0.0	0.0	0.0	0.0	0.0	0.0
ENSG00000168787.6	0.0	0	0	0	0.0	0	0.0	0.0	0.0	0.0	0	0	0.0	0.0	0	0.0	0	0.0	0.0	0	0.0	0.0	0.0	0.0	0.0	0.0	0.0
ENSG00000261643.1	11960.5683064	3	11	11	0.537653135841	100	21033.195641	11960.5683064	48539.8987416	0.797322634622	100	11	0.797322634622	48539.8987416	100	0.537653135841	3	0.797322634622	0.901636790531	3	0.901636790531	48539.8987416	21033.195641	11960.5683064	0.537653135841	21033.195641	0.901636790531
ENSG00000280166.1	0.0	0	0	0	0.0	0	0.0	0.0	0.0	0.0899220348963	0	0	0.0899220348963	0.0	0	0.0	0	0.0899220348963	0.0313533633541	0	0.0313533633541	0.0	0.0	0.0	0.0	0.0	0.0313533633541
ENSG00000244738.1	0.0	1	2	2	0.0	0	119.335904047	0.0	0.0	0.0	0	2	0.0	0.0	0	0.0	1	0.0	0.00626662315666	1	0.00626662315666	0.0	119.335904047	0.0	0.0	119.335904047	0.00626662315666
ENSG00000235102.1	0.0	0	0	0	0.0	0	0.0	0.0	0.0	0.0	0	0	0.0	0.0	0	0.0	0	0.0	0.0	0	0.0	0.0	0.0	0.0	0.0	0.0	0.0
ENSG00000204437.7	0.0	0	0	0	0.0	0	0.0	0.0	0.0	0.0	0	0	0.0	0.0	0	0.0	0	0.0	0.0	0	0.0	0.0	0.0	0.0	0.0	0.0	0.0
ENSG00000089472.15	29178.3075376	106	269	269	6.57315539799	231	68845.4752786	29178.3075376	22821.0126688	0.234760605655	231	269	0.234760605655	22821.0126688	231	6.57315539799	106	0.234760605655	1.18143510751	106	1.18143510751	22821.0126688	68845.4752786	29178.3075376	6.57315539799	68845.4752786	1.18143510751
ENSG00000249106.1	0.0	0	1	1	0.0	0	0.0	0.0	499.335135267	0.0	0	1	0.0	499.335135267	0	0.0	0	0.0	0.0	0	0.0	499.335135267	0.0	0.0	0.0	0.0	0.0
ENSG00000119013.7	748707.469668	1142	1881	1881	20.5648668613	1736	720402.614592	748707.469668	655115.474399	52.6339024512	1736	1881	52.6339024512	655115.474399	1736	20.5648668613	1142	52.6339024512	30.1761198878	1142	30.1761198878	655115.474399	720402.614592	748707.469668	20.5648668613	720402.614592	30.1761198878
ENSG00000152207.6	10395.9630632	45	44	44	0.608594175184	10	27725.6269208	10395.9630632	338.25028988	0.303936031575	10	44	0.303936031575	338.25028988	10	0.608594175184	45	0.303936031575	0.054191358664	45	0.054191358664	338.25028988	27725.6269208	10395.9630632	0.608594175184	27725.6269208	0.054191358664
ENSG00000122778.8	12908.3384544	255	292	292	0.43304397226	38	24981.8916602	12908.3384544	53516.6559869	0.0223954854755	38	292	0.0223954854755	53516.6559869	38	0.43304397226	255	0.0223954854755	0.963593030682	255	0.963593030682	53516.6559869	24981.8916602	12908.3384544	0.43304397226	24981.8916602	0.963593030682
ENSG00000105605.6	424.370163948	1	3	3	0.0103330212045	1	923.958237088	424.370163948	59487.7563382	0.0	1	3	0.0	59487.7563382	1	0.0103330212045	1	0.0	0.0415879969633	1	0.0415879969633	59487.7563382	923.958237088	424.370163948	0.0103330212045	923.958237088	0.0415879969633
ENSG00000230432.1	6367.82668304	3	0	0	0.0	3	1188.37072294	6367.82668304	0.0	0.0	3	0	0.0	0.0	3	0.0	3	0.0	0.124808565377	3	0.124808565377	0.0	1188.37072294	6367.82668304	0.0	1188.37072294	0.124808565377
ENSG00000060656.18	344034.940056	3029	300	300	4.33424002272	4655	61394.4114437	344034.940056	251994.609853	0.499806102372	4655	300	0.499806102372	251994.609853	4655	4.33424002272	3029	0.499806102372	5.16416452364	3029	5.16416452364	251994.609853	61394.4114437	344034.940056	4.33424002272	61394.4114437	5.16416452364
ENSG00000266176.1	0.0	0	2	2	0.0	2	0.0	0.0	0.0	0.0	2	2	0.0	0.0	2	0.0	0	0.0	0.0	0	0.0	0.0	0.0	0.0	0.0	0.0	0.0
ENSG00000070495.13	193427.669523	1133	2619	2619	5.70990737825	2623	137084.50574	193427.669523	185797.425605	7.96677492583	2623	2619	7.96677492583	185797.425605	2623	5.70990737825	1133	7.96677492583	7.30594297465	1133	7.30594297465	185797.425605	137084.50574	193427.669523	5.70990737825	137084.50574	7.30594297465
ENSG00000226789.1	280.409783848	1	3	3	0.0102415785389	3	130.825945074	280.409783848	0.0	0.0197032706552	3	3	0.0197032706552	0.0	3	0.0102415785389	1	0.0197032706552	0.00686999359865	1	0.00686999359865	0.0	130.825945074	280.409783848	0.0102415785389	130.825945074	0.00686999359865
ENSG00000252692.1	0.0	0	0	0	0.0	0	0.0	0.0	0.0	0.0	0	0	0.0	0.0	0	0.0	0	0.0	0.0	0	0.0	0.0	0.0	0.0	0.0	0.0	0.0
ENSG00000186508.4	0.0	0	0	0	0.0	0	0.0	0.0	0.0	0.0	0	0	0.0	0.0	0	0.0	0	0.0	0.0	0	0.0	0.0	0.0	0.0	0.0	0.0	0.0
ENSG00000226166.2	0.0	0	0	0	0.0	0	0.0	0.0	0.0	0.0	0	0	0.0	0.0	0	0.0	0	0.0	0.0	0	0.0	0.0	0.0	0.0	0.0	0.0	0.0
ENSG00000006059.3	615.507101298	32	28	28	0.0	7	2584.49856528	615.507101298	4235.61901454	0.216246074595	7	28	0.216246074595	4235.61901454	7	0.0	32	0.216246074595	0.0753991138935	32	0.0753991138935	4235.61901454	2584.49856528	615.507101298	0.0	2584.49856528	0.0753991138935
ENSG00000218424.2	0.0	0	0	0	0.0	0	0.0	0.0	0.0	0.0	0	0	0.0	0.0	0	0.0	0	0.0	0.0	0	0.0	0.0	0.0	0.0	0.0	0.0	0.0
ENSG00000229422.1	3802.35666898	7	3	3	0.23145967498	4	3547.99963042	3802.35666898	2907.32889158	0.148431305602	4	3	0.148431305602	2907.32889158	4	0.23145967498	7	0.148431305602	0.155261855329	7	0.155261855329	2907.32889158	3547.99963042	3802.35666898	0.23145967498	3547.99963042	0.155261855329
ENSG00000230647.1	8867.43626161	1	1	1	0.0	2	0.0	8867.43626161	0.0	0.0	2	1	0.0	0.0	2	0.0	1	0.0	0.024138970045	1	0.024138970045	0.0	0.0	8867.43626161	0.0	0.0	0.024138970045
ENSG00000185973.9	46959.8804573	975	342	342	2.04341949163	874	6784.80296485	46959.8804573	46948.1972973	0.917761132293	874	342	0.917761132293	46948.1972973	874	2.04341949163	975	0.917761132293	3.40946641771	975	3.40946641771	46948.1972973	6784.80296485	46959.8804573	2.04341949163	6784.80296485	3.40946641771
ENSG00000111615.11	71521.9079923	1986	1171	1171	3.03078884114	1987	110266.408646	71521.9079923	26033.1571137	2.35095634745	1987	1171	2.35095634745	26033.1571137	1987	3.03078884114	1986	2.35095634745	4.51926253477	1986	4.51926253477	26033.1571137	110266.408646	71521.9079923	3.03078884114	110266.408646	4.51926253477
ENSG00000201070.1	0.0	0	0	0	0.0	0	0.0	0.0	0.0	0.0	0	0	0.0	0.0	0	0.0	0	0.0	0.0	0	0.0	0.0	0.0	0.0	0.0	0.0	0.0
ENSG00000243129.2	0.0	1	0	0	0.0833788454538	0	0.0	0.0	0.0	0.0	0	0	0.0	0.0	0	0.0833788454538	1	0.0	0.055930063159	1	0.055930063159	0.0	0.0	0.0	0.0833788454538	0.0	0.055930063159
ENSG00000278924.1	3237.70152331	2	2	2	0.867185430782	1	2014.07790101	3237.70152331	26406.2569626	0.303333730795	1	2	0.303333730795	26406.2569626	1	0.867185430782	2	0.303333730795	0.740349446394	2	0.740349446394	26406.2569626	2014.07790101	3237.70152331	0.867185430782	2014.07790101	0.740349446394
ENSG00000188897.7	4322.05959007	66	115	115	0.0867612276059	21	523.358268405	4322.05959007	2472.21844522	0.128277783892	21	115	0.128277783892	2472.21844522	21	0.0867612276059	66	0.128277783892	0.415475810284	66	0.415475810284	2472.21844522	523.358268405	4322.05959007	0.0867612276059	523.358268405	0.415475810284
ENSG00000225944.1	259.213887228	0	0	0	0.0	0	0.0	259.213887228	0.0	0.0242852267019	0	0	0.0242852267019	0.0	0	0.0	0	0.0242852267019	0.0	0	0.0	0.0	0.0	259.213887228	0.0	0.0	0.0
ENSG00000212363.1	0.0	0	0	0	0.0	0	0.0	0.0	0.0	0.0	0	0	0.0	0.0	0	0.0	0	0.0	0.0	0	0.0	0.0	0.0	0.0	0.0	0.0	0.0
ENSG00000164742.13	731.852955811	70	29	29	0.318620579933	99	23682.831975	731.852955811	46870.7401682	0.0740510948126	99	29	0.0740510948126	46870.7401682	99	0.318620579933	70	0.0740510948126	0.542211579033	70	0.542211579033	46870.7401682	23682.831975	731.852955811	0.318620579933	23682.831975	0.542211579033
ENSG00000137822.11	33009.5229726	891	675	675	1.38562937645	2392	38245.3038071	33009.5229726	18489.0779703	1.19418705496	2392	675	1.19418705496	18489.0779703	2392	1.38562937645	891	1.19418705496	2.42010299519	891	2.42010299519	18489.0779703	38245.3038071	33009.5229726	1.38562937645	38245.3038071	2.42010299519
ENSG00000262429.1	0.0	0	0	0	0.0	0	0.0	0.0	1277.83442844	0.0	0	0	0.0	1277.83442844	0	0.0	0	0.0	0.0	0	0.0	1277.83442844	0.0	0.0	0.0	0.0	0.0
ENSG00000274994.1	0.0	0	0	0	0.0	0	0.0	0.0	0.0	0.0	0	0	0.0	0.0	0	0.0	0	0.0	0.0	0	0.0	0.0	0.0	0.0	0.0	0.0	0.0
ENSG00000180016.2	0.0	0	0	0	0.0	0	0.0	0.0	0.0	0.0	0	0	0.0	0.0	0	0.0	0	0.0	0.0	0	0.0	0.0	0.0	0.0	0.0	0.0	0.0
ENSG00000235914.1	0.0	0	0	0	0.0	0	0.0	0.0	0.0	0.0312530823138	0	0	0.0312530823138	0.0	0	0.0	0	0.0312530823138	0.0108970982123	0	0.0108970982123	0.0	0.0	0.0	0.0	0.0	0.0108970982123
ENSG00000173442.10	541750.761422	5548	10007	10007	24.9669216896	6516	562450.102982	541750.761422	263235.035734	26.2466617009	6516	10007	26.2466617009	263235.035734	6516	24.9669216896	5548	26.2466617009	11.5549091438	5548	11.5549091438	263235.035734	562450.102982	541750.761422	24.9669216896	562450.102982	11.5549091438
ENSG00000260455.1	2041.64340044	0	1	1	0.104395471962	1	571.520559023	2041.64340044	0.0	0.00956387278364	1	1	0.00956387278364	0.0	1	0.104395471962	0	0.00956387278364	0.0	0	0.0	0.0	571.520559023	2041.64340044	0.104395471962	571.520559023	0.0
ENSG00000114388.11	91237.0846541	576	509	509	3.07658189139	518	43320.750632	91237.0846541	227979.284853	6.42347878813	518	509	6.42347878813	227979.284853	518	3.07658189139	576	6.42347878813	2.73407808882	576	2.73407808882	227979.284853	43320.750632	91237.0846541	3.07658189139	43320.750632	2.73407808882
ENSG00000127074.13	334.356592677	2	5	5	0.0781562299442	2	311.989950055	334.356592677	204.522545696	0.0532528320791	2	5	0.0532528320791	204.522545696	2	0.0781562299442	2	0.0532528320791	0.00655334523592	2	0.00655334523592	204.522545696	311.989950055	334.356592677	0.0781562299442	311.989950055	0.00655334523592
ENSG00000272768.1	7696.18802997	34	12	12	0.100390212951	4	5898.97000778	7696.18802997	16392.8155754	1.03005763777	4	12	1.03005763777	16392.8155754	4	0.100390212951	34	1.03005763777	0.228960057304	34	0.228960057304	16392.8155754	5898.97000778	7696.18802997	0.100390212951	5898.97000778	0.228960057304
ENSG00000266398.1	0.0	0	0	0	0.0	0	0.0	0.0	0.0	0.0	0	0	0.0	0.0	0	0.0	0	0.0	0.0	0	0.0	0.0	0.0	0.0	0.0	0.0	0.0
ENSG00000186268.3	0.0	0	0	0	0.0	0	0.0	0.0	0.0	0.0	0	0	0.0	0.0	0	0.0	0	0.0	0.020407709691	0	0.020407709691	0.0	0.0	0.0	0.0	0.0	0.020407709691
ENSG00000172188.4	0.0	0	0	0	0.0	0	0.0	0.0	0.0	0.0	0	0	0.0	0.0	0	0.0	0	0.0	0.0	0	0.0	0.0	0.0	0.0	0.0	0.0	0.0
ENSG00000185742.6	134.629102544	56	4	4	0.167182803988	0	125.623145763	134.629102544	720.573527117	0.00945984697498	0	4	0.00945984697498	720.573527117	0	0.167182803988	56	0.00945984697498	0.0	56	0.0	720.573527117	125.623145763	134.629102544	0.167182803988	125.623145763	0.0
ENSG00000274519.1	0.0	0	0	0	0.0	0	0.0	0.0	0.0	0.0	0	0	0.0	0.0	0	0.0	0	0.0	0.0	0	0.0	0.0	0.0	0.0	0.0	0.0	0.0
ENSG00000153132.11	13806.393139	72	29	29	0.462623271066	38	1063.7191089	13806.393139	3873.95918823	0.166136734764	38	29	0.166136734764	3873.95918823	38	0.462623271066	72	0.166136734764	0.502726666201	72	0.502726666201	3873.95918823	1063.7191089	13806.393139	0.462623271066	1063.7191089	0.502726666201
ENSG00000254207.1	8773.89790442	0	2	2	0.0	1	0.0	8773.89790442	0.0	0.0587149151907	1	2	0.0587149151907	0.0	1	0.0	0	0.0587149151907	0.368501238915	0	0.368501238915	0.0	0.0	8773.89790442	0.0	0.0	0.368501238915
ENSG00000170419.9	132.756433613	0	1	1	0.00484874465769	0	123.875748227	132.756433613	7003.99745542	0.0217659447632	0	1	0.0217659447632	7003.99745542	0	0.00484874465769	0	0.0217659447632	0.0	0	0.0	7003.99745542	123.875748227	132.756433613	0.00484874465769	123.875748227	0.0
ENSG00000271766.1	0.0	1	0	0	0.0	4	0.0	0.0	0.0	0.0	4	0	0.0	0.0	4	0.0	1	0.0	0.0438097785918	1	0.0438097785918	0.0	0.0	0.0	0.0	0.0	0.0438097785918
ENSG00000279541.1	14278.2559367	18	64	64	0.104298699973	46	19451.7523597	14278.2559367	7423.78502116	0.21403216381	46	64	0.21403216381	7423.78502116	46	0.104298699973	18	0.21403216381	0.559703876458	18	0.559703876458	7423.78502116	19451.7523597	14278.2559367	0.104298699973	19451.7523597	0.559703876458
ENSG00000227599.1	0.0	0	1	1	0.0	0	0.0	0.0	0.0	0.0233971162677	0	1	0.0233971162677	0.0	0	0.0	0	0.0233971162677	0.0	0	0.0	0.0	0.0	0.0	0.0	0.0	0.0
ENSG00000251557.2	315.223891512	0	2	2	0.0	2	0.0	315.223891512	0.0	0.0221495183449	2	2	0.0221495183449	0.0	2	0.0	0	0.0221495183449	0.0	0	0.0	0.0	0.0	315.223891512	0.0	0.0	0.0
ENSG00000274802.1	0.0	0	0	0	0.0	0	0.0	0.0	0.0	0.0	0	0	0.0	0.0	0	0.0	0	0.0	0.0	0	0.0	0.0	0.0	0.0	0.0	0.0	0.0
ENSG00000281181.1	0.0	0	0	0	0.0	0	400.415270677	0.0	656.222664225	0.0	0	0	0.0	656.222664225	0	0.0	0	0.0	0.0	0	0.0	656.222664225	400.415270677	0.0	0.0	400.415270677	0.0
ENSG00000012124.13	6366.58599591	43	142	142	0.704638562408	8	2160.25306285	6366.58599591	491.714173632	1.2833198609	8	142	1.2833198609	491.714173632	8	0.704638562408	43	1.2833198609	0.43485419783	43	0.43485419783	491.714173632	2160.25306285	6366.58599591	0.704638562408	2160.25306285	0.43485419783
ENSG00000277253.1	0.0	0	1	1	0.0	0	0.0	0.0	0.0	0.0	0	1	0.0	0.0	0	0.0	0	0.0	0.0	0	0.0	0.0	0.0	0.0	0.0	0.0	0.0
ENSG00000179562.2	130570.198428	1079	772	772	7.91915120181	1768	205579.318202	130570.198428	161170.102229	6.06062253925	1768	772	6.06062253925	161170.102229	1768	7.91915120181	1079	6.06062253925	4.11348960004	1079	4.11348960004	161170.102229	205579.318202	130570.198428	7.91915120181	205579.318202	4.11348960004
ENSG00000205030.1	0.0	0	0	0	0.0	0	0.0	0.0	0.0	0.0198225568379	0	0	0.0198225568379	0.0	0	0.0	0	0.0198225568379	0.0	0	0.0	0.0	0.0	0.0	0.0	0.0	0.0
ENSG00000102287.15	80105.8287004	4532	4417	4417	5.36689295267	10	1691.80867382	80105.8287004	1512.34336849	3.09038858028	10	4417	3.09038858028	1512.34336849	10	5.36689295267	4532	3.09038858028	6.78018765861	4532	6.78018765861	1512.34336849	1691.80867382	80105.8287004	5.36689295267	1691.80867382	6.78018765861
ENSG00000169020.8	2579147.29286	2651	3033	3033	34.411159126	5911	1899422.23122	2579147.29286	3042643.40116	202.908752871	5911	3033	202.908752871	3042643.40116	5911	34.411159126	2651	202.908752871	83.9281172758	2651	83.9281172758	3042643.40116	1899422.23122	2579147.29286	34.411159126	1899422.23122	83.9281172758
ENSG00000263597.1	14402.8661704	10	4	4	0.789067073794	5	13439.3925395	14402.8661704	44050.4377512	1.01203162911	5	4	1.01203162911	44050.4377512	5	0.789067073794	10	1.01203162911	0.529301779532	10	0.529301779532	44050.4377512	13439.3925395	14402.8661704	0.789067073794	13439.3925395	0.529301779532
ENSG00000272389.1	6809.37798886	2	1	1	0.0	3	8471.82337731	6809.37798886	6942.04606395	0.478467675652	3	1	0.478467675652	6942.04606395	3	0.0	2	0.478467675652	0.0	2	0.0	6942.04606395	8471.82337731	6809.37798886	0.0	8471.82337731	0.0
ENSG00000226497.1	0.0	0	0	0	0.0	0	0.0	0.0	898.655072818	0.0	0	0	0.0	898.655072818	0	0.0	0	0.0	0.0	0	0.0	898.655072818	0.0	0.0	0.0	0.0	0.0
ENSG00000176378.8	0.0	0	0	0	0.0	0	0.0	0.0	0.0	0.0	0	0	0.0	0.0	0	0.0	0	0.0	0.0	0	0.0	0.0	0.0	0.0	0.0	0.0	0.0
ENSG00000186834.3	507751.042457	1598	2334	2334	12.7383189182	4439	337552.742616	507751.042457	225284.339458	23.2387762833	4439	2334	23.2387762833	225284.339458	4439	12.7383189182	1598	23.2387762833	16.9979385366	1598	16.9979385366	225284.339458	337552.742616	507751.042457	12.7383189182	337552.742616	16.9979385366
ENSG00000274635.1	0.0	0	0	0	0.0	0	0.0	0.0	0.0	0.0	0	0	0.0	0.0	0	0.0	0	0.0	0.0	0	0.0	0.0	0.0	0.0	0.0	0.0	0.0
ENSG00000185158.11	18981.0101457	289	237	237	0.667920173381	400	14592.6854194	18981.0101457	41658.9078558	0.838928729323	400	237	0.838928729323	41658.9078558	400	0.667920173381	289	0.838928729323	1.46461788382	289	1.46461788382	41658.9078558	14592.6854194	18981.0101457	0.667920173381	14592.6854194	1.46461788382
ENSG00000254281.1	4924.60344191	0	5	5	0.0513898035035	0	1312.90690883	4924.60344191	0.0	0.0659108817061	0	5	0.0659108817061	0.0	0	0.0513898035035	0	0.0659108817061	0.0	0	0.0	0.0	1312.90690883	4924.60344191	0.0513898035035	1312.90690883	0.0
ENSG00000222548.2	0.0	0	0	0	0.0	0	0.0	0.0	0.0	0.0	0	0	0.0	0.0	0	0.0	0	0.0	0.0	0	0.0	0.0	0.0	0.0	0.0	0.0	0.0
ENSG00000102119.9	758432.11611	6520	4011	4011	27.8295883964	4669	576513.347537	758432.11611	1262960.94176	40.7083877741	4669	4011	40.7083877741	1262960.94176	4669	27.8295883964	6520	40.7083877741	67.5811813359	6520	67.5811813359	1262960.94176	576513.347537	758432.11611	27.8295883964	576513.347537	67.5811813359
ENSG00000239345.2	1088.12862551	1	2	2	0.0	7	676.892481383	1088.12862551	1109.32878952	0.0849538150195	7	2	0.0849538150195	1109.32878952	7	0.0	1	0.0849538150195	0.177726482749	1	0.177726482749	1109.32878952	676.892481383	1088.12862551	0.0	676.892481383	0.177726482749
ENSG00000204179.9	0.0	487	169	169	0.693454419047	2	24934.159261	0.0	4032.5800205	0.0288232118069	2	169	0.0288232118069	4032.5800205	2	0.693454419047	487	0.0288232118069	1.29643304633	487	1.29643304633	4032.5800205	24934.159261	0.0	0.693454419047	24934.159261	1.29643304633
ENSG00000226526.1	7473.18527708	1	2	2	0.227456441607	0	4067.74066642	7473.18527708	15237.572807	0.0291728194973	0	2	0.0291728194973	15237.572807	0	0.227456441607	1	0.0291728194973	0.12206120702	1	0.12206120702	15237.572807	4067.74066642	7473.18527708	0.227456441607	4067.74066642	0.12206120702
ENSG00000171150.7	128957.724566	1243	1105	1105	6.77044837917	1262	120624.821894	128957.724566	85788.5337909	2.22248900671	1262	1105	2.22248900671	85788.5337909	1262	6.77044837917	1243	2.22248900671	3.44666514364	1243	3.44666514364	85788.5337909	120624.821894	128957.724566	6.77044837917	120624.821894	3.44666514364
ENSG00000172465.12	101368.486936	688	345	345	6.88094071218	505	147187.354622	101368.486936	274868.407223	4.14625525949	505	345	4.14625525949	274868.407223	505	6.88094071218	688	4.14625525949	3.28308074238	688	3.28308074238	274868.407223	147187.354622	101368.486936	6.88094071218	147187.354622	3.28308074238
ENSG00000259071.1	0.0	0	0	0	0.0	0	0.0	0.0	0.0	0.0	0	0	0.0	0.0	0	0.0	0	0.0	0.0	0	0.0	0.0	0.0	0.0	0.0	0.0	0.0
ENSG00000114737.14	112501.26099	331	652	652	2.67138513768	467	62392.485024	112501.26099	40521.7495159	4.48604004607	467	652	4.48604004607	40521.7495159	467	2.67138513768	331	4.48604004607	2.22095523689	331	2.22095523689	40521.7495159	62392.485024	112501.26099	2.67138513768	62392.485024	2.22095523689
ENSG00000266728.4	1085.14745119	0	1	1	0.0	0	506.278486075	1085.14745119	0.0	0.254163194524	0	1	0.254163194524	0.0	0	0.0	0	0.254163194524	0.0	0	0.0	0.0	506.278486075	1085.14745119	0.0	506.278486075	0.0
ENSG00000184117.10	445281.959659	5320	2950	2950	14.0558736436	4582	809660.957938	445281.959659	994940.968087	25.9040940083	4582	2950	25.9040940083	994940.968087	4582	14.0558736436	5320	25.9040940083	30.019654454	5320	30.019654454	994940.968087	809660.957938	445281.959659	14.0558736436	809660.957938	30.019654454
ENSG00000228275.1	0.0	0	0	0	0.0	1	0.0	0.0	0.0	0.0	1	0	0.0	0.0	1	0.0	0	0.0	0.0	0	0.0	0.0	0.0	0.0	0.0	0.0	0.0
ENSG00000122707.10	15594.1702374	245	115	115	1.92404444462	79	21153.9818053	15594.1702374	74947.6844121	0.297722014959	79	115	0.297722014959	74947.6844121	79	1.92404444462	245	0.297722014959	1.17505870659	245	1.17505870659	74947.6844121	21153.9818053	15594.1702374	1.92404444462	21153.9818053	1.17505870659
ENSG00000237622.1	0.0	0	0	0	0.0	0	0.0	0.0	0.0	0.0	0	0	0.0	0.0	0	0.0	0	0.0	0.0	0	0.0	0.0	0.0	0.0	0.0	0.0	0.0
ENSG00000225622.1	840.931676614	0	0	0	0.0	0	0.0	840.931676614	0.0	0.0	0	0	0.0	0.0	0	0.0	0	0.0	0.0	0	0.0	0.0	0.0	840.931676614	0.0	0.0	0.0
ENSG00000231358.2	0.0	5	0	0	0.0	0	0.0	0.0	0.0	0.0	0	0	0.0	0.0	0	0.0	5	0.0	0.0	5	0.0	0.0	0.0	0.0	0.0	0.0	0.0
ENSG00000278642.1	0.0	0	0	0	0.0	0	0.0	0.0	30453.8640878	0.518265731851	0	0	0.518265731851	30453.8640878	0	0.0	0	0.518265731851	0.0	0	0.0	30453.8640878	0.0	0.0	0.0	0.0	0.0
ENSG00000232518.2	364.713461957	0	1	1	0.0532826139456	0	340.316109425	364.713461957	0.0	0.0170846346227	0	1	0.0170846346227	0.0	0	0.0532826139456	0	0.0170846346227	0.0178708397018	0	0.0178708397018	0.0	340.316109425	364.713461957	0.0532826139456	340.316109425	0.0178708397018
ENSG00000279814.1	0.0	0	1	1	0.0	0	0.0	0.0	0.0	0.0	0	1	0.0	0.0	0	0.0	0	0.0	0.0	0	0.0	0.0	0.0	0.0	0.0	0.0	0.0
ENSG00000197978.9	7830.02532833	287	226	226	0.470768423487	36	4158.93610368	7830.02532833	9671.20126267	0.214430870319	36	226	0.214430870319	9671.20126267	36	0.470768423487	287	0.214430870319	0.522379645554	287	0.522379645554	9671.20126267	4158.93610368	7830.02532833	0.470768423487	4158.93610368	0.522379645554
ENSG00000268439.4	4598.43830904	9	10	10	0.268722532871	34	3432.66218113	4598.43830904	3281.6212334	0.114884911457	34	10	0.114884911457	3281.6212334	34	0.268722532871	9	0.114884911457	0.0901287859885	9	0.0901287859885	3281.6212334	3432.66218113	4598.43830904	0.268722532871	3432.66218113	0.0901287859885
ENSG00000268293.1	0.0	0	0	0	0.0	0	0.0	0.0	1771.03368152	0.0542512081879	0	0	0.0542512081879	1771.03368152	0	0.0	0	0.0542512081879	0.0	0	0.0	1771.03368152	0.0	0.0	0.0	0.0	0.0
ENSG00000232158.1	0.0	0	0	0	0.090982576643	0	0.0	0.0	3809.39320176	0.0583456389945	0	0	0.0583456389945	3809.39320176	0	0.090982576643	0	0.0583456389945	0.0	0	0.0	3809.39320176	0.0	0.0	0.090982576643	0.0	0.0
ENSG00000226625.1	665.678688546	0	0	0	0.0	0	0.0	665.678688546	0.0	0.0	0	0	0.0	0.0	0	0.0	0	0.0	0.0	0	0.0	0.0	0.0	665.678688546	0.0	0.0	0.0
ENSG00000259842.2	0.0	0	5	5	0.0	0	1077.5023173	0.0	0.0	0.0	0	5	0.0	0.0	0	0.0	0	0.0	0.0	0	0.0	0.0	1077.5023173	0.0	0.0	1077.5023173	0.0
ENSG00000249843.1	0.0	0	0	0	0.0	0	0.0	0.0	0.0	0.0	0	0	0.0	0.0	0	0.0	0	0.0	0.0	0	0.0	0.0	0.0	0.0	0.0	0.0	0.0
ENSG00000231615.2	1184.97777019	0	1	1	0.0	0	276.427296062	1184.97777019	0.0	0.0	0	1	0.0	0.0	0	0.0	0	0.0	0.0	0	0.0	0.0	276.427296062	1184.97777019	0.0	276.427296062	0.0
ENSG00000241326.1	0.0	0	0	0	0.0	0	0.0	0.0	0.0	0.0	0	0	0.0	0.0	0	0.0	0	0.0	0.0	0	0.0	0.0	0.0	0.0	0.0	0.0	0.0
ENSG00000261221.3	106313.291176	521	589	589	3.89378167335	1085	84898.035268	106313.291176	330749.494688	6.41627210546	1085	589	6.41627210546	330749.494688	1085	3.89378167335	521	6.41627210546	5.87804714465	521	5.87804714465	330749.494688	84898.035268	106313.291176	3.89378167335	84898.035268	5.87804714465
ENSG00000234388.2	1315.87647736	0	0	0	0.0	0	0.0	1315.87647736	0.0	0.0	0	0	0.0	0.0	0	0.0	0	0.0	0.0644775146717	0	0.0644775146717	0.0	0.0	1315.87647736	0.0	0.0	0.0644775146717
ENSG00000124713.5	2955.8120872	4	11	11	1.56537560038	11	3102.84482604	2955.8120872	20905.46661	0.744233458593	11	11	0.744233458593	20905.46661	11	1.56537560038	4	0.744233458593	0.253459185473	4	0.253459185473	20905.46661	3102.84482604	2955.8120872	1.56537560038	3102.84482604	0.253459185473
ENSG00000228048.1	0.0	0	1	1	0.0	0	0.0	0.0	0.0	0.0	0	1	0.0	0.0	0	0.0	0	0.0	0.0	0	0.0	0.0	0.0	0.0	0.0	0.0	0.0
ENSG00000227159.6	0.0	0	0	0	0.0	0	0.0	0.0	0.0	0.0	0	0	0.0	0.0	0	0.0	0	0.0	0.0	0	0.0	0.0	0.0	0.0	0.0	0.0	0.0
ENSG00000231156.1	2158.46768221	0	1	1	0.157670078324	1	5035.19475252	2158.46768221	745976.759193	0.151666865397	1	1	0.151666865397	745976.759193	1	0.157670078324	0	0.151666865397	0.158646309942	0	0.158646309942	745976.759193	5035.19475252	2158.46768221	0.157670078324	5035.19475252	0.158646309942
ENSG00000231311.1	0.0	0	0	0	0.0	0	0.0	0.0	0.0	0.0	0	0	0.0	0.0	0	0.0	0	0.0	0.0	0	0.0	0.0	0.0	0.0	0.0	0.0	0.0
ENSG00000106278.10	143062.854907	3771	3556	3556	14.015481983	6914	388589.796838	143062.854907	7329.15420889	0.0935459977829	6914	3556	0.0935459977829	7329.15420889	6914	14.015481983	3771	0.0935459977829	1.1683388075	3771	1.1683388075	7329.15420889	388589.796838	143062.854907	14.015481983	388589.796838	1.1683388075
ENSG00000222574.1	0.0	0	0	0	0.0	0	0.0	0.0	0.0	0.0	0	0	0.0	0.0	0	0.0	0	0.0	0.0	0	0.0	0.0	0.0	0.0	0.0	0.0	0.0
ENSG00000265241.5	521908.095544	5546	5192	5192	17.9799695051	5728	421413.808421	521908.095544	1849670.821	35.7165484216	5728	5192	35.7165484216	1849670.821	5728	17.9799695051	5546	35.7165484216	20.7186147817	5546	20.7186147817	1849670.821	421413.808421	521908.095544	17.9799695051	421413.808421	20.7186147817
ENSG00000279701.1	0.0	1	1	1	0.0	0	382.195754742	0.0	0.0	0.0	0	1	0.0	0.0	0	0.0	1	0.0	0.0	1	0.0	0.0	382.195754742	0.0	0.0	382.195754742	0.0
ENSG00000231765.1	0.0	0	0	0	0.0	0	0.0	0.0	0.0	0.0	0	0	0.0	0.0	0	0.0	0	0.0	0.0	0	0.0	0.0	0.0	0.0	0.0	0.0	0.0
ENSG00000111860.12	23190.4107066	198	356	356	0.739976238442	71	4335.63155006	23190.4107066	16771.4755864	0.254915315582	71	356	0.254915315582	16771.4755864	71	0.739976238442	198	0.254915315582	0.535343270992	198	0.535343270992	16771.4755864	4335.63155006	23190.4107066	0.739976238442	4335.63155006	0.535343270992
ENSG00000228560.1	0.0	0	0	0	0.0	0	0.0	0.0	0.0	0.0174542927566	0	0	0.0174542927566	0.0	0	0.0	0	0.0174542927566	0.0	0	0.0	0.0	0.0	0.0	0.0	0.0	0.0
ENSG00000243591.3	0.0	0	0	0	0.0	0	0.0	0.0	0.0	0.0	0	0	0.0	0.0	0	0.0	0	0.0	0.0	0	0.0	0.0	0.0	0.0	0.0	0.0	0.0
ENSG00000180530.8	290474.429097	5559	1932	1932	22.8289493663	3062	333136.982511	290474.429097	31428.9332318	5.38390629892	3062	1932	5.38390629892	31428.9332318	3062	22.8289493663	5559	5.38390629892	2.85005231918	5559	2.85005231918	31428.9332318	333136.982511	290474.429097	22.8289493663	333136.982511	2.85005231918
ENSG00000240388.2	3466.77303882	1	5	5	0.126619078216	1	2426.14854378	3466.77303882	14579.0562579	0.568391214013	1	5	0.568391214013	14579.0562579	1	0.126619078216	1	0.568391214013	0.637015270772	1	0.637015270772	14579.0562579	2426.14854378	3466.77303882	0.126619078216	2426.14854378	0.637015270772
ENSG00000095383.18	851338.120442	3067	2567	2567	27.8242070575	4167	1082544.71201	851338.120442	47553.7699033	25.5299022981	4167	2567	25.5299022981	47553.7699033	4167	27.8242070575	3067	25.5299022981	26.8418264562	3067	26.8418264562	47553.7699033	1082544.71201	851338.120442	27.8242070575	1082544.71201	26.8418264562
ENSG00000261582.1	7487.31228138	9	13	13	0.109385479669	9	8383.74203785	7487.31228138	0.0	0.105220679775	9	13	0.105220679775	0.0	9	0.109385479669	9	0.105220679775	0.0733751679251	9	0.0733751679251	0.0	8383.74203785	7487.31228138	0.109385479669	8383.74203785	0.0733751679251
ENSG00000234619.1	601.943494962	0	1	1	0.0439703029977	3	1685.03021961	601.943494962	1841.0137358	0.112789745898	3	1	0.112789745898	1841.0137358	3	0.0439703029977	0	0.112789745898	0.0589900666145	0	0.0589900666145	1841.0137358	1685.03021961	601.943494962	0.0439703029977	1685.03021961	0.0589900666145
ENSG00000239641.1	1144.73647308	0	0	0	0.0	0	0.0	1144.73647308	0.0	0.0536240265904	0	0	0.0536240265904	0.0	0	0.0	0	0.0536240265904	0.0	0	0.0	0.0	0.0	1144.73647308	0.0	0.0	0.0
ENSG00000281631.1	0.0	0	0	0	0.0	0	0.0	0.0	0.0	0.0	0	0	0.0	0.0	0	0.0	0	0.0	0.0	0	0.0	0.0	0.0	0.0	0.0	0.0	0.0
ENSG00000226137.5	58586.1401001	358	410	410	3.4854733164	600	124665.64104	58586.1401001	331716.500916	1.64431286061	600	410	1.64431286061	331716.500916	600	3.4854733164	358	1.64431286061	2.37869750073	358	2.37869750073	331716.500916	124665.64104	58586.1401001	3.4854733164	124665.64104	2.37869750073
ENSG00000200162.1	0.0	0	0	0	0.0	0	0.0	0.0	0.0	0.0	0	0	0.0	0.0	0	0.0	0	0.0	0.0	0	0.0	0.0	0.0	0.0	0.0	0.0	0.0
ENSG00000144847.11	404.244559793	117	38	38	0.200796819486	5	2338.65730555	404.244559793	14712.7023414	0.00757457162697	5	38	0.00757457162697	14712.7023414	5	0.200796819486	117	0.00757457162697	0.408041720222	117	0.408041720222	14712.7023414	2338.65730555	404.244559793	0.200796819486	2338.65730555	0.408041720222
ENSG00000254306.1	0.0	0	0	0	0.0	0	0.0	0.0	0.0	0.0	0	0	0.0	0.0	0	0.0	0	0.0	0.0	0	0.0	0.0	0.0	0.0	0.0	0.0	0.0
ENSG00000185551.11	76713.8262	1067	450	450	5.86353759383	1838	121420.6149	76713.8262	61985.3562644	1.80397236256	1838	450	1.80397236256	61985.3562644	1838	5.86353759383	1067	1.80397236256	3.53059064894	1067	3.53059064894	61985.3562644	121420.6149	76713.8262	5.86353759383	121420.6149	3.53059064894
ENSG00000229611.1	938.575402097	1	1	1	0.0	4	0.0	938.575402097	7176.4634962	0.175866475832	4	1	0.175866475832	7176.4634962	4	0.0	1	0.175866475832	0.0	1	0.0	7176.4634962	0.0	938.575402097	0.0	0.0	0.0
ENSG00000252770.1	0.0	1	0	0	0.0	0	0.0	0.0	0.0	0.0	0	0	0.0	0.0	0	0.0	1	0.0	0.0	1	0.0	0.0	0.0	0.0	0.0	0.0	0.0
ENSG00000165140.8	809492.024165	220	212	212	20.9708293653	44	37445.7894647	809492.024165	36675.6867068	11.7463623138	44	212	11.7463623138	36675.6867068	44	20.9708293653	220	11.7463623138	0.500319228055	220	0.500319228055	36675.6867068	37445.7894647	809492.024165	20.9708293653	37445.7894647	0.500319228055
ENSG00000218198.3	0.0	0	0	0	0.0	0	0.0	0.0	0.0	0.0521177337086	0	0	0.0521177337086	0.0	0	0.0	0	0.0521177337086	0.0	0	0.0	0.0	0.0	0.0	0.0	0.0	0.0
ENSG00000264552.1	0.0	0	0	0	0.0	0	0.0	0.0	0.0	0.0	0	0	0.0	0.0	0	0.0	0	0.0	0.0	0	0.0	0.0	0.0	0.0	0.0	0.0	0.0
ENSG00000224649.1	3633.75063931	0	0	0	0.0884784690289	0	2260.44828645	3633.75063931	0.0	0.0567397957195	0	0	0.0567397957195	0.0	0	0.0884784690289	0	0.0567397957195	0.0	0	0.0	0.0	2260.44828645	3633.75063931	0.0884784690289	2260.44828645	0.0
ENSG00000152219.4	60951.9281528	338	1156	1156	2.90648128005	723	42943.3471583	60951.9281528	106065.635455	3.21171123284	723	1156	3.21171123284	106065.635455	723	2.90648128005	338	3.21171123284	4.08041792712	338	4.08041792712	106065.635455	42943.3471583	60951.9281528	2.90648128005	42943.3471583	4.08041792712
ENSG00000231967.1	14806.684848	1	0	0	0.0	6	3454.04948444	14806.684848	0.0	0.0867005289732	6	0	0.0867005289732	0.0	6	0.0	1	0.0867005289732	0.0906903360569	1	0.0906903360569	0.0	3454.04948444	14806.684848	0.0	3454.04948444	0.0906903360569
ENSG00000148219.15	2006.67194533	76	374	374	1.22500521589	676	3923.20023468	2006.67194533	137504.849567	1.44134138733	676	374	1.44134138733	137504.849567	676	1.22500521589	76	1.44134138733	0.124078382576	76	0.124078382576	137504.849567	3923.20023468	2006.67194533	1.22500521589	3923.20023468	0.124078382576
ENSG00000258764.1	0.0	0	2	2	0.0	0	0.0	0.0	0.0	0.0	0	2	0.0	0.0	0	0.0	0	0.0	0.0	0	0.0	0.0	0.0	0.0	0.0	0.0	0.0
ENSG00000199566.1	0.0	0	0	0	0.0	0	0.0	0.0	0.0	0.0	0	0	0.0	0.0	0	0.0	0	0.0	0.147028272092	0	0.147028272092	0.0	0.0	0.0	0.0	0.0	0.147028272092
ENSG00000123594.4	0.0	0	0	0	0.0	0	0.0	0.0	0.0	0.0	0	0	0.0	0.0	0	0.0	0	0.0	0.0	0	0.0	0.0	0.0	0.0	0.0	0.0	0.0
ENSG00000281588.1	0.0	0	0	0	0.0	0	0.0	0.0	0.0	0.0	0	0	0.0	0.0	0	0.0	0	0.0	0.0	0	0.0	0.0	0.0	0.0	0.0	0.0	0.0
ENSG00000198908.10	12202.5007877	366	214	214	1.00671116338	292	21633.8173671	12202.5007877	59932.7041351	0.568251419146	292	214	0.568251419146	59932.7041351	292	1.00671116338	366	0.568251419146	0.365785451121	366	0.365785451121	59932.7041351	21633.8173671	12202.5007877	1.00671116338	21633.8173671	0.365785451121
ENSG00000222854.1	0.0	0	0	0	0.0	0	0.0	0.0	0.0	0.0	0	0	0.0	0.0	0	0.0	0	0.0	0.0	0	0.0	0.0	0.0	0.0	0.0	0.0	0.0
ENSG00000206129.3	657.719727142	140	102	102	0.153742726655	0	2454.88737851	657.719727142	18506.7431934	1.17695032257	0	102	1.17695032257	18506.7431934	0	0.153742726655	140	1.17695032257	0.50920319541	140	0.50920319541	18506.7431934	2454.88737851	657.719727142	0.153742726655	2454.88737851	0.50920319541
ENSG00000196337.9	30296.6374183	66	72	72	0.290520856073	38	4911.76853738	30296.6374183	20571.3983149	0.164387890138	38	72	0.164387890138	20571.3983149	38	0.290520856073	66	0.164387890138	0.269392616675	66	0.269392616675	20571.3983149	4911.76853738	30296.6374183	0.290520856073	4911.76853738	0.269392616675
ENSG00000271155.1	2542.5887141	10	2	2	0.12381936964	16	4217.78367857	2542.5887141	21169.0316939	0.145572785451	16	2	0.145572785451	21169.0316939	16	0.12381936964	10	0.145572785451	0.318386472234	10	0.318386472234	21169.0316939	4217.78367857	2542.5887141	0.12381936964	4217.78367857	0.318386472234
ENSG00000279985.1	341.153160797	0	0	0	0.0	0	0.0	341.153160797	0.0	0.0159809760554	0	0	0.0159809760554	0.0	0	0.0	0	0.0159809760554	0.0	0	0.0	0.0	0.0	341.153160797	0.0	0.0	0.0
ENSG00000198736.10	296186.896686	2359	2942	2942	21.0856866637	465	957626.812626	296186.896686	1131077.18816	40.4366926075	465	2942	40.4366926075	1131077.18816	465	21.0856866637	2359	40.4366926075	16.9154084388	2359	16.9154084388	1131077.18816	957626.812626	296186.896686	21.0856866637	957626.812626	16.9154084388
ENSG00000238542.1	0.0	0	0	0	0.0	0	0.0	0.0	0.0	0.0	0	0	0.0	0.0	0	0.0	0	0.0	0.0	0	0.0	0.0	0.0	0.0	0.0	0.0	0.0
ENSG00000264041.2	0.0	0	1	1	0.0	0	0.0	0.0	0.0	0.0	0	1	0.0	0.0	0	0.0	0	0.0	0.0	0	0.0	0.0	0.0	0.0	0.0	0.0	0.0
ENSG00000234535.1	0.0	2	1	1	0.45089547074	1	0.0	0.0	0.0	0.0963839646767	1	1	0.0963839646767	0.0	1	0.45089547074	2	0.0963839646767	0.0504096932888	2	0.0504096932888	0.0	0.0	0.0	0.45089547074	0.0	0.0504096932888
ENSG00000280321.1	478.934485714	0	1	1	0.0	0	446.896366185	478.934485714	0.0	0.0	0	1	0.0	0.0	0	0.0	0	0.0	0.0117338161525	0	0.0117338161525	0.0	446.896366185	478.934485714	0.0	446.896366185	0.0117338161525
ENSG00000138792.8	16803.6515401	430	134	134	3.92342245784	513	92324.7682176	16803.6515401	12964.72926	0.149820114281	513	134	0.149820114281	12964.72926	513	3.92342245784	430	0.149820114281	1.01491343525	430	1.01491343525	12964.72926	92324.7682176	16803.6515401	3.92342245784	92324.7682176	1.01491343525
ENSG00000198976.1	28632.2038327	2	14	14	2.78867078289	12	8905.62156229	28632.2038327	51082.5859465	3.12957572053	12	14	3.12957572053	51082.5859465	12	2.78867078289	2	3.12957572053	0.0	2	0.0	51082.5859465	8905.62156229	28632.2038327	2.78867078289	8905.62156229	0.0
ENSG00000207241.1	0.0	0	0	0	0.0	0	0.0	0.0	0.0	0.0	0	0	0.0	0.0	0	0.0	0	0.0	0.0	0	0.0	0.0	0.0	0.0	0.0	0.0	0.0
ENSG00000260963.1	0.0	0	0	0	0.101785257247	0	0.0	0.0	0.0	0.0163183053652	0	0	0.0163183053652	0.0	0	0.101785257247	0	0.0163183053652	0.0	0	0.0	0.0	0.0	0.0	0.101785257247	0.0	0.0
ENSG00000279148.1	6739.16011839	6	14	14	0.62653430969	25	4287.50922082	6739.16011839	1405.32138998	0.330038672549	25	14	0.330038672549	1405.32138998	25	0.62653430969	6	0.330038672549	0.735482493343	6	0.735482493343	1405.32138998	4287.50922082	6739.16011839	0.62653430969	4287.50922082	0.735482493343
ENSG00000088727.11	18957.61872	100	112	112	0.70229217622	168	10045.0844237	18957.61872	37169.9099743	1.45259696508	168	112	1.45259696508	37169.9099743	168	0.70229217622	100	1.45259696508	0.600478543048	100	0.600478543048	37169.9099743	10045.0844237	18957.61872	0.70229217622	10045.0844237	0.600478543048
ENSG00000207608.2	0.0	0	0	0	0.0	0	0.0	0.0	0.0	0.0	0	0	0.0	0.0	0	0.0	0	0.0	0.0	0	0.0	0.0	0.0	0.0	0.0	0.0	0.0
ENSG00000106436.4	785.091813053	0	1	1	0.0	0	732.573428811	785.091813053	600.290900971	0.0367768348866	0	1	0.0367768348866	600.290900971	0	0.0	0	0.0367768348866	0.0192346203332	0	0.0192346203332	600.290900971	732.573428811	785.091813053	0.0	732.573428811	0.0192346203332
ENSG00000200855.1	0.0	1	0	0	0.0	0	0.0	0.0	0.0	0.0	0	0	0.0	0.0	0	0.0	1	0.0	0.0	1	0.0	0.0	0.0	0.0	0.0	0.0	0.0
ENSG00000233594.2	4240.67258764	0	3	3	0.0	6	2374.19675483	4240.67258764	14266.8708991	0.556220095939	6	3	0.556220095939	14266.8708991	6	0.0	0	0.556220095939	0.249349874726	0	0.249349874726	14266.8708991	2374.19675483	4240.67258764	0.0	2374.19675483	0.249349874726
ENSG00000181690.6	39592.7123469	110	47	47	0.369366262894	38	4954.19966267	39592.7123469	43147.8339903	0.0402676528028	38	47	0.0402676528028	43147.8339903	38	0.369366262894	110	0.0402676528028	0.180871240889	110	0.180871240889	43147.8339903	4954.19966267	39592.7123469	0.369366262894	4954.19966267	0.180871240889
ENSG00000267568.5	0.0	0	1	1	0.0895741776237	1	0.0	0.0	7500.84853349	0.0191474852428	1	1	0.0191474852428	7500.84853349	1	0.0895741776237	0	0.0191474852428	0.100143095543	0	0.100143095543	7500.84853349	0.0	0.0	0.0895741776237	0.0	0.100143095543
ENSG00000275603.1	0.0	0	0	0	0.0	0	0.0	0.0	0.0	0.0	0	0	0.0	0.0	0	0.0	0	0.0	0.0	0	0.0	0.0	0.0	0.0	0.0	0.0	0.0
ENSG00000281641.1	0.0	11	4	4	0.0657555894829	28	0.0	0.0	0.0	0.0843359690921	28	4	0.0843359690921	0.0	28	0.0657555894829	11	0.0843359690921	0.0	11	0.0	0.0	0.0	0.0	0.0657555894829	0.0	0.0
ENSG00000183303.2	0.0	0	0	0	0.0	0	0.0	0.0	0.0	0.0	0	0	0.0	0.0	0	0.0	0	0.0	0.0	0	0.0	0.0	0.0	0.0	0.0	0.0	0.0
ENSG00000272667.1	31434.8269591	36	44	44	1.6992079314	10	55730.8143005	31434.8269591	280734.139002	1.41363148193	10	44	1.41363148193	280734.139002	10	1.6992079314	36	1.41363148193	0.800954015589	36	0.800954015589	280734.139002	55730.8143005	31434.8269591	1.6992079314	55730.8143005	0.800954015589
ENSG00000268555.1	336.229897865	0	5	5	0.147363969639	0	0.0	336.229897865	21081.0138219	0.0315007015285	0	5	0.0315007015285	21081.0138219	0	0.147363969639	0	0.0315007015285	0.0	0	0.0	21081.0138219	0.0	336.229897865	0.147363969639	0.0	0.0
ENSG00000237713.1	0.0	3	0	0	0.0	0	0.0	0.0	3596.75486389	0.0220355263661	0	0	0.0220355263661	3596.75486389	0	0.0	3	0.0220355263661	0.0921982513833	3	0.0921982513833	3596.75486389	0.0	0.0	0.0	0.0	0.0921982513833
ENSG00000173302.5	0.0	0	0	0	0.0	0	0.0	0.0	0.0	0.0	0	0	0.0	0.0	0	0.0	0	0.0	0.0	0	0.0	0.0	0.0	0.0	0.0	0.0	0.0
ENSG00000221331.1	0.0	0	0	0	0.0	0	0.0	0.0	0.0	0.0	0	0	0.0	0.0	0	0.0	0	0.0	0.0	0	0.0	0.0	0.0	0.0	0.0	0.0	0.0
ENSG00000178473.6	0.0	0	1	1	0.0	0	0.0	0.0	0.0	0.0309231886671	0	1	0.0309231886671	0.0	0	0.0	0	0.0309231886671	0.0	0	0.0	0.0	0.0	0.0	0.0	0.0	0.0
ENSG00000276629.1	42437.0163948	2	3	3	0.0	1	4399.80112899	42437.0163948	0.0	0.0	1	3	0.0	0.0	1	0.0	2	0.0	0.0	2	0.0	0.0	4399.80112899	42437.0163948	0.0	4399.80112899	0.0
ENSG00000082196.19	5648.77511296	146	256	256	2.08740898157	139	6717.81716003	5648.77511296	538958.830456	0.311307268461	139	256	0.311307268461	538958.830456	139	2.08740898157	146	0.311307268461	0.0325633085842	146	0.0325633085842	538958.830456	6717.81716003	5648.77511296	2.08740898157	6717.81716003	0.0325633085842
ENSG00000175931.11	189838.76679	2568	2560	2560	7.84108988555	4789	222366.710459	189838.76679	259048.155255	6.10341180522	4789	2560	6.10341180522	259048.155255	4789	7.84108988555	2568	6.10341180522	8.78925560049	2568	8.78925560049	259048.155255	222366.710459	189838.76679	7.84108988555	222366.710459	8.78925560049
ENSG00000260029.2	0.0	0	1	1	0.025246474147	0	0.0	0.0	528.52837616	0.0161901511346	0	1	0.0161901511346	528.52837616	0	0.025246474147	0	0.0161901511346	0.0	0	0.0	528.52837616	0.0	0.0	0.025246474147	0.0	0.0
ENSG00000235743.1	1269.48339643	0	0	0	0.0	0	0.0	1269.48339643	9706.62690832	0.0	0	0	0.0	9706.62690832	0	0.0	0	0.0	0.0	0	0.0	9706.62690832	0.0	1269.48339643	0.0	0.0	0.0
ENSG00000227743.1	0.0	0	0	0	0.0	0	0.0	0.0	4807.09142126	0.0490844264557	0	0	0.0490844264557	4807.09142126	0	0.0	0	0.0490844264557	0.0	0	0.0	4807.09142126	0.0	0.0	0.0	0.0	0.0
ENSG00000183346.6	940.246456226	1	4	4	0.446435574887	1	1096.68633482	940.246456226	6470.31652429	0.0	1	4	0.0	6470.31652429	1	0.446435574887	1	0.0	0.01151794179	1	0.01151794179	6470.31652429	1096.68633482	940.246456226	0.446435574887	1096.68633482	0.01151794179
ENSG00000143256.4	4723108.28851	3087	3897	3897	73.2499783817	2485	1413915.41156	4723108.28851	3015942.1755	142.347156813	2485	3897	142.347156813	3015942.1755	2485	73.2499783817	3087	142.347156813	151.993788212	3087	151.993788212	3015942.1755	1413915.41156	4723108.28851	73.2499783817	1413915.41156	151.993788212
ENSG00000204909.6	470.961735654	2	1	1	0.0	0	878.913899727	470.961735654	1440.41264942	0.0441234558865	0	1	0.0441234558865	1440.41264942	0	0.0	2	0.0441234558865	0.0	2	0.0	1440.41264942	878.913899727	470.961735654	0.0	878.913899727	0.0
ENSG00000257298.1	6975.29005599	32	41	41	0.245554503479	13	2823.04235393	6975.29005599	514.061972484	0.023620513304	13	41	0.023620513304	514.061972484	13	0.245554503479	32	0.023620513304	0.0494149762347	32	0.0494149762347	514.061972484	2823.04235393	6975.29005599	0.245554503479	2823.04235393	0.0494149762347
ENSG00000206867.1	0.0	0	0	0	0.0	0	0.0	0.0	0.0	0.173401057946	0	0	0.173401057946	0.0	0	0.0	0	0.173401057946	0.0	0	0.0	0.0	0.0	0.0	0.0	0.0	0.0
ENSG00000164404.7	966.340517683	17	8	8	0.114706304313	12	2141.53174805	966.340517683	2216.6277002	0.0961929016177	12	8	0.0961929016177	2216.6277002	12	0.114706304313	17	0.0961929016177	0.0355127756929	17	0.0355127756929	2216.6277002	2141.53174805	966.340517683	0.114706304313	2141.53174805	0.0355127756929
ENSG00000280790.1	0.0	0	0	0	0.0	0	4297.4801725	0.0	0.0	0.0	0	0	0.0	0.0	0	0.0	0	0.0	0.0	0	0.0	0.0	4297.4801725	0.0	0.0	4297.4801725	0.0
ENSG00000204780.5	0.0	0	0	0	0.101874856945	3	0.0	0.0	2132.72365873	0.0653306802826	3	0	0.0653306802826	2132.72365873	3	0.101874856945	0	0.0653306802826	0.0	0	0.0	2132.72365873	0.0	0.0	0.101874856945	0.0	0.0
ENSG00000187288.9	0.0	0	0	0	0.0450661360942	0	575.674914073	0.0	628.965232689	0.00963339210813	0	0	0.00963339210813	628.965232689	0	0.0450661360942	0	0.00963339210813	0.0100767040063	0	0.0100767040063	628.965232689	575.674914073	0.0	0.0450661360942	575.674914073	0.0100767040063
ENSG00000168135.4	383.611447637	0	1	1	0.0140108762094	1	178.974961179	383.611447637	133164.579982	0.00898494585969	1	1	0.00898494585969	133164.579982	1	0.0140108762094	0	0.00898494585969	0.263155686999	0	0.263155686999	133164.579982	178.974961179	383.611447637	0.0140108762094	178.974961179	0.263155686999
ENSG00000076662.8	8055.84040038	9	219	219	0.637494867529	65	6514.68858692	8055.84040038	2669.15788069	1.67299691907	65	219	1.67299691907	2669.15788069	65	0.637494867529	9	1.67299691907	0.0657889217498	9	0.0657889217498	2669.15788069	6514.68858692	8055.84040038	0.637494867529	6514.68858692	0.0657889217498
ENSG00000271862.1	4237.47006586	11	3	3	0.145663735041	20	6047.30375438	4237.47006586	3430.61149888	0.0817353004417	20	3	0.0817353004417	3430.61149888	20	0.145663735041	11	0.0817353004417	0.244276046774	11	0.244276046774	3430.61149888	6047.30375438	4237.47006586	0.145663735041	6047.30375438	0.244276046774
ENSG00000207231.1	0.0	3	1	1	0.761380509802	1	0.0	0.0	0.0	0.0	1	1	0.0	0.0	1	0.761380509802	3	0.0	0.0	3	0.0	0.0	0.0	0.0	0.761380509802	0.0	0.0
ENSG00000221185.2	0.0	0	0	0	0.0	0	0.0	0.0	0.0	0.0	0	0	0.0	0.0	0	0.0	0	0.0	0.0	0	0.0	0.0	0.0	0.0	0.0	0.0	0.0
ENSG00000226928.1	6632.89889425	2	0	0	0.0	3	0.0	6632.89889425	0.0	0.0	3	0	0.0	0.0	3	0.0	2	0.0	0.0	2	0.0	0.0	0.0	6632.89889425	0.0	0.0	0.0
ENSG00000279138.1	2822.83345878	13	16	16	0.14176260717	5	1152.37552955	2822.83345878	809.390003224	0.0495872958582	5	16	0.0495872958582	809.390003224	5	0.14176260717	13	0.0495872958582	0.112383302855	13	0.112383302855	809.390003224	1152.37552955	2822.83345878	0.14176260717	1152.37552955	0.112383302855
ENSG00000151164.17	2118.73503293	32	18	18	0.0637278840803	130	2674.76896828	2118.73503293	1143.53716629	0.221852958342	130	18	0.221852958342	1143.53716629	130	0.0637278840803	32	0.221852958342	0.0854966163709	32	0.0854966163709	1143.53716629	2674.76896828	2118.73503293	0.0637278840803	2674.76896828	0.0854966163709
ENSG00000249098.1	692.44548896	0	5	5	0.0	0	0.0	692.44548896	1058.90475364	0.0	0	5	0.0	1058.90475364	0	0.0	0	0.0	0.0	0	0.0	1058.90475364	0.0	692.44548896	0.0	0.0	0.0
ENSG00000177030.15	162897.645742	364	1553	1553	6.03734383581	2211	75875.8156961	162897.645742	604196.97175	10.0979630917	2211	1553	10.0979630917	604196.97175	2211	6.03734383581	364	10.0979630917	9.57744542225	364	9.57744542225	604196.97175	75875.8156961	162897.645742	6.03734383581	75875.8156961	9.57744542225
ENSG00000224515.1	0.0	0	0	0	0.0	0	0.0	0.0	0.0	0.0	0	0	0.0	0.0	0	0.0	0	0.0	0.0	0	0.0	0.0	0.0	0.0	0.0	0.0	0.0
ENSG00000277595.1	4251.29323455	9	22	22	0.3105451811	0	661.150795769	4251.29323455	0.0	0.29872132165	0	22	0.29872132165	0.0	0	0.3105451811	9	0.29872132165	0.93740386715	9	0.93740386715	0.0	661.150795769	4251.29323455	0.3105451811	661.150795769	0.93740386715
ENSG00000231471.1	0.0	0	1	1	0.0	0	0.0	0.0	0.0	0.0	0	1	0.0	0.0	0	0.0	0	0.0	0.0	0	0.0	0.0	0.0	0.0	0.0	0.0	0.0
ENSG00000221454.1	0.0	0	0	0	0.0	0	0.0	0.0	0.0	0.0	0	0	0.0	0.0	0	0.0	0	0.0	0.0	0	0.0	0.0	0.0	0.0	0.0	0.0	0.0
ENSG00000221821.3	137766.545977	302	228	228	5.92276795125	82	206216.765959	137766.545977	1300265.97846	9.41140524651	82	228	9.41140524651	1300265.97846	82	5.92276795125	302	9.41140524651	5.0277276522	302	5.0277276522	1300265.97846	206216.765959	137766.545977	5.92276795125	206216.765959	5.0277276522
ENSG00000156011.15	39391.7869049	725	609	609	4.49401179893	3657	21670.1701829	39391.7869049	17080.2944643	0.320757192642	3657	609	0.320757192642	17080.2944643	3657	4.49401179893	725	0.320757192642	0.799884829517	725	0.799884829517	17080.2944643	21670.1701829	39391.7869049	4.49401179893	21670.1701829	0.799884829517
ENSG00000272370.1	4623.48816753	6	7	7	0.0562888314639	21	6471.30282785	4623.48816753	27103.0173907	0.577553718296	21	7	0.577553718296	27103.0173907	21	0.0562888314639	6	0.577553718296	0.3398240997	6	0.3398240997	27103.0173907	6471.30282785	4623.48816753	0.0562888314639	6471.30282785	0.3398240997
ENSG00000238532.1	0.0	0	0	0	0.615584241967	0	0.0	0.0	0.0	0.0	0	0	0.0	0.0	0	0.615584241967	0	0.0	0.0	0	0.0	0.0	0.0	0.0	0.615584241967	0.0	0.0
ENSG00000204314.9	8923.62513254	90	89	89	0.488884551706	68	13617.5961721	8923.62513254	41933.7216917	0.561711993155	68	89	0.561711993155	41933.7216917	68	0.488884551706	90	0.561711993155	1.18423147107	90	1.18423147107	41933.7216917	13617.5961721	8923.62513254	0.488884551706	13617.5961721	1.18423147107
ENSG00000171222.9	593721.356963	1891	2429	2429	13.0312028937	561	397357.590539	593721.356963	4520549.27541	36.9219154466	561	2429	36.9219154466	4520549.27541	561	13.0312028937	1891	36.9219154466	18.1437012804	1891	18.1437012804	4520549.27541	397357.590539	593721.356963	13.0312028937	397357.590539	18.1437012804
ENSG00000102901.11	175335.848685	1940	1651	1651	6.93668641391	520	105557.099193	175335.848685	484642.295822	6.96399811218	520	1651	6.96399811218	484642.295822	520	6.93668641391	1940	6.96399811218	7.55776814284	1940	7.55776814284	484642.295822	105557.099193	175335.848685	6.93668641391	105557.099193	7.55776814284
ENSG00000157965.11	0.0	0	1	1	0.0	0	0.0	0.0	0.0	0.0	0	1	0.0	0.0	0	0.0	0	0.0	0.0	0	0.0	0.0	0.0	0.0	0.0	0.0	0.0
ENSG00000224155.2	0.0	0	0	0	0.0	0	435.316012762	0.0	0.0	0.0	0	0	0.0	0.0	0	0.0	0	0.0	0.0	0	0.0	0.0	435.316012762	0.0	0.0	435.316012762	0.0
ENSG00000278182.1	0.0	0	0	0	0.0	0	0.0	0.0	0.0	0.0	0	0	0.0	0.0	0	0.0	0	0.0	0.0	0	0.0	0.0	0.0	0.0	0.0	0.0	0.0
ENSG00000255468.5	13116.8959766	84	68	68	0.883003630199	51	46317.9064306	13116.8959766	152603.30221	0.421679845461	51	68	0.421679845461	152603.30221	51	0.883003630199	84	0.421679845461	0.919976902521	84	0.919976902521	152603.30221	46317.9064306	13116.8959766	0.883003630199	46317.9064306	0.919976902521
ENSG00000007264.12	30989.9873407	108	124	124	2.90652091257	24	10977.7216288	30989.9873407	149485.33603	3.36040446757	24	124	3.36040446757	149485.33603	24	2.90652091257	108	3.36040446757	1.07794695502	108	1.07794695502	149485.33603	10977.7216288	30989.9873407	2.90652091257	10977.7216288	1.07794695502
ENSG00000200575.1	0.0	0	3	3	0.0	0	3553.68552726	0.0	0.0	0.0	0	3	0.0	0.0	0	0.0	0	0.0	0.0	0	0.0	0.0	3553.68552726	0.0	0.0	3553.68552726	0.0
ENSG00000178762.4	0.0	0	1	1	0.0	0	0.0	0.0	0.0	0.0598513329041	0	1	0.0598513329041	0.0	0	0.0	0	0.0598513329041	0.0	0	0.0	0.0	0.0	0.0	0.0	0.0	0.0
ENSG00000233276.3	6843408.15401	9069	8604	8604	118.10534468	8438	2726357.61074	6843408.15401	3938920.59039	302.956106908	8438	8604	302.956106908	3938920.59039	8438	118.10534468	9069	302.956106908	135.105053059	9069	135.105053059	3938920.59039	2726357.61074	6843408.15401	118.10534468	2726357.61074	135.105053059
ENSG00000203724.9	40839.5509659	176	57	57	1.27852111793	117	116742.350087	40839.5509659	380664.993988	2.91518112476	117	57	2.91518112476	380664.993988	117	1.27852111793	176	2.91518112476	3.11286043828	176	3.11286043828	380664.993988	116742.350087	40839.5509659	1.27852111793	116742.350087	3.11286043828
ENSG00000224484.1	0.0	0	0	0	0.0	0	0.0	0.0	0.0	0.0337343876368	0	0	0.0337343876368	0.0	0	0.0	0	0.0337343876368	0.0	0	0.0	0.0	0.0	0.0	0.0	0.0	0.0
ENSG00000229757.2	503.276772154	15	2	2	0.147051890076	1	0.0	503.276772154	16931.7120962	0.0471509865318	1	2	0.0471509865318	16931.7120962	1	0.147051890076	15	0.0471509865318	0.197283170685	15	0.197283170685	16931.7120962	0.0	503.276772154	0.147051890076	0.0	0.197283170685
ENSG00000224616.1	7490.85238175	33	19	19	0.410389494645	21	13105.790597	7490.85238175	173259.848247	1.35974304777	21	19	1.35974304777	173259.848247	21	0.410389494645	33	1.35974304777	0.367049303379	33	0.367049303379	173259.848247	13105.790597	7490.85238175	0.410389494645	13105.790597	0.367049303379
ENSG00000186350.9	196647.603374	4025	4101	4101	14.4555278333	6510	378161.564393	196647.603374	624512.921928	6.67762439203	6510	4101	6.67762439203	624512.921928	6510	14.4555278333	4025	6.67762439203	8.45476466221	4025	8.45476466221	624512.921928	378161.564393	196647.603374	14.4555278333	378161.564393	8.45476466221
ENSG00000222385.1	0.0	0	0	0	0.0	0	1133.69108845	0.0	0.0	0.0	0	0	0.0	0.0	0	0.0	0	0.0	0.0	0	0.0	0.0	1133.69108845	0.0	0.0	1133.69108845	0.0
ENSG00000167994.10	96845.6195837	328	291	291	5.02419953174	137	99711.2615141	96845.6195837	528722.486382	1.0739790076	137	291	1.0739790076	528722.486382	137	5.02419953174	328	1.0739790076	3.60908920198	328	3.60908920198	528722.486382	99711.2615141	96845.6195837	5.02419953174	99711.2615141	3.60908920198
ENSG00000169896.15	126269.787882	335	1935	1935	4.23900110841	310	27726.9020838	126269.787882	13364.8172789	1.15941487606	310	1935	1.15941487606	13364.8172789	310	4.23900110841	335	1.15941487606	0.178146877254	335	0.178146877254	13364.8172789	27726.9020838	126269.787882	4.23900110841	27726.9020838	0.178146877254
ENSG00000258890.5	61518.2063378	1035	1194	1194	3.19953887195	1753	88538.3439913	61518.2063378	89484.2935121	3.0177773831	1753	1194	3.0177773831	89484.2935121	1753	3.19953887195	1035	3.0177773831	3.27963660611	1035	3.27963660611	89484.2935121	88538.3439913	61518.2063378	3.19953887195	88538.3439913	3.27963660611
ENSG00000265328.1	0.0	0	0	0	0.0	0	0.0	0.0	0.0	0.0	0	0	0.0	0.0	0	0.0	0	0.0	0.0	0	0.0	0.0	0.0	0.0	0.0	0.0	0.0
ENSG00000168126.3	1265.42753893	1	0	0	0.030811990812	0	1180.77729979	1265.42753893	645.041021384	0.0	0	0	0.0	645.041021384	0	0.030811990812	1	0.0	0.0	1	0.0	645.041021384	1180.77729979	1265.42753893	0.030811990812	1180.77729979	0.0
ENSG00000207010.1	0.0	0	0	0	0.0	0	0.0	0.0	0.0	0.180135079614	0	0	0.180135079614	0.0	0	0.0	0	0.180135079614	0.0	0	0.0	0.0	0.0	0.0	0.0	0.0	0.0
ENSG00000239181.1	0.0	0	0	0	0.0	0	0.0	0.0	0.0	0.0	0	0	0.0	0.0	0	0.0	0	0.0	0.0	0	0.0	0.0	0.0	0.0	0.0	0.0	0.0
ENSG00000179242.14	1400.90454521	7	24	24	0.0511660960199	13	1759.68103921	1400.90454521	36913.4398786	0.0201919882468	13	24	0.0201919882468	36913.4398786	13	0.0511660960199	7	0.0201919882468	0.195370991946	7	0.195370991946	36913.4398786	1759.68103921	1400.90454521	0.0511660960199	1759.68103921	0.195370991946
ENSG00000231951.1	701.02445962	0	0	0	0.0	0	0.0	701.02445962	0.0	0.0	0	0	0.0	0.0	0	0.0	0	0.0	0.0	0	0.0	0.0	0.0	701.02445962	0.0	0.0	0.0
ENSG00000224578.4	64143.4835075	73	165	165	0.73539293975	263	37844.0410833	64143.4835075	166268.809159	4.9315411992	263	165	4.9315411992	166268.809159	263	0.73539293975	73	4.9315411992	4.59471358364	73	4.59471358364	166268.809159	37844.0410833	64143.4835075	0.73539293975	37844.0410833	4.59471358364
ENSG00000254076.1	227.109414957	0	1	1	0.0	0	0.0	227.109414957	0.0	0.0	0	1	0.0	0.0	0	0.0	0	0.0	0.0	0	0.0	0.0	0.0	227.109414957	0.0	0.0	0.0
ENSG00000236529.1	1028.77615503	2	1	1	0.300596980493	0	10559.5227096	1028.77615503	0.0	0.0	0	1	0.0	0.0	0	0.300596980493	2	0.0	0.504096932888	2	0.504096932888	0.0	10559.5227096	1028.77615503	0.300596980493	10559.5227096	0.504096932888
ENSG00000129675.14	39829.4989643	224	648	648	3.30065669558	384	51295.9095878	39829.4989643	18074.7832862	2.32140194688	384	648	2.32140194688	18074.7832862	384	3.30065669558	224	2.32140194688	0.739026160937	224	0.739026160937	18074.7832862	51295.9095878	39829.4989643	3.30065669558	51295.9095878	0.739026160937
ENSG00000213172.3	0.0	1	0	0	0.0	0	0.0	0.0	0.0	0.0887747043075	0	0	0.0887747043075	0.0	0	0.0	1	0.0887747043075	0.0	1	0.0	0.0	0.0	0.0	0.0	0.0	0.0
ENSG00000104419.13	5696309.37744	165513	140050	140050	95.7925660359	112304	8059948.34431	5696309.37744	213839.471054	254.834399597	112304	140050	254.834399597	213839.471054	112304	95.7925660359	165513	254.834399597	203.938256757	165513	203.938256757	213839.471054	8059948.34431	5696309.37744	95.7925660359	8059948.34431	203.938256757
ENSG00000221519.2	0.0	0	0	0	0.0	0	0.0	0.0	0.0	0.0	0	0	0.0	0.0	0	0.0	0	0.0	0.0	0	0.0	0.0	0.0	0.0	0.0	0.0	0.0
ENSG00000151461.18	149216.961361	2884	2142	2142	6.91224181757	2200	232037.734041	149216.961361	52303.3685626	5.28406400319	2200	2142	5.28406400319	52303.3685626	2200	6.91224181757	2884	5.28406400319	5.72110756283	2884	5.72110756283	52303.3685626	232037.734041	149216.961361	6.91224181757	232037.734041	5.72110756283
ENSG00000211510.2	0.0	0	0	0	0.0	0	0.0	0.0	0.0	0.0	0	0	0.0	0.0	0	0.0	0	0.0	0.0	0	0.0	0.0	0.0	0.0	0.0	0.0	0.0
ENSG00000187479.5	425621.993341	77	745	745	19.3126909591	325	74757.6828996	425621.993341	324414.859987	5.13692413509	325	745	5.13692413509	324414.859987	325	19.3126909591	77	5.13692413509	8.87374173159	77	8.87374173159	324414.859987	74757.6828996	425621.993341	19.3126909591	74757.6828996	8.87374173159
ENSG00000279531.1	0.0	0	0	0	0.0	0	0.0	0.0	0.0	0.0	0	0	0.0	0.0	0	0.0	0	0.0	0.0	0	0.0	0.0	0.0	0.0	0.0	0.0	0.0
ENSG00000270824.1	0.0	0	0	0	0.0	0	0.0	0.0	0.0	0.0	0	0	0.0	0.0	0	0.0	0	0.0	0.0	0	0.0	0.0	0.0	0.0	0.0	0.0	0.0
ENSG00000214732.2	0.0	0	0	0	0.0	0	0.0	0.0	0.0	0.0	0	0	0.0	0.0	0	0.0	0	0.0	0.0	0	0.0	0.0	0.0	0.0	0.0	0.0	0.0
ENSG00000206043.6	231.760573251	0	0	0	0.0	0	0.0	231.760573251	0.0	0.0180943175349	0	0	0.0180943175349	0.0	0	0.0	0	0.0180943175349	0.0	0	0.0	0.0	0.0	231.760573251	0.0	0.0	0.0
ENSG00000242436.3	1351.80484534	0	0	0	0.0987455951279	1	0.0	1351.80484534	0.0	0.0633239358371	1	0	0.0633239358371	0.0	1	0.0987455951279	0	0.0633239358371	0.0	0	0.0	0.0	0.0	1351.80484534	0.0987455951279	0.0	0.0
ENSG00000176182.5	114632.335644	362	481	481	5.2966301285	390	118501.310407	114632.335644	188117.510952	9.41439299421	390	481	9.41439299421	188117.510952	390	5.2966301285	362	9.41439299421	5.69909588015	362	5.69909588015	188117.510952	118501.310407	114632.335644	5.2966301285	118501.310407	5.69909588015
ENSG00000237427.1	0.0	0	0	0	0.0	0	0.0	0.0	0.0	0.0	0	0	0.0	0.0	0	0.0	0	0.0	0.0	0	0.0	0.0	0.0	0.0	0.0	0.0	0.0
ENSG00000225427.1	0.0	0	0	0	0.0	0	0.0	0.0	0.0	0.0	0	0	0.0	0.0	0	0.0	0	0.0	0.0	0	0.0	0.0	0.0	0.0	0.0	0.0	0.0
ENSG00000278447.1	0.0	1	1	1	0.452069677695	1	0.0	0.0	0.0	0.0	1	1	0.0	0.0	1	0.452069677695	1	0.0	0.0	1	0.0	0.0	0.0	0.0	0.452069677695	0.0	0.0
ENSG00000199968.1	0.0	0	0	0	0.0	0	0.0	0.0	0.0	0.0	0	0	0.0	0.0	0	0.0	0	0.0	0.0	0	0.0	0.0	0.0	0.0	0.0	0.0	0.0
ENSG00000234981.1	2500.49759902	12	7	7	0.0730617660921	13	1866.58229715	2500.49759902	13000.997253	0.398253187379	13	7	0.398253187379	13000.997253	13	0.0730617660921	12	0.398253187379	0.245047120154	12	0.245047120154	13000.997253	1866.58229715	2500.49759902	0.0730617660921	1866.58229715	0.245047120154
ENSG00000207969.1	0.0	0	0	0	0.0	0	0.0	0.0	0.0	0.0	0	0	0.0	0.0	0	0.0	0	0.0	0.0	0	0.0	0.0	0.0	0.0	0.0	0.0	0.0
ENSG00000239107.1	0.0	0	0	0	0.0	0	0.0	0.0	0.0	0.0	0	0	0.0	0.0	0	0.0	0	0.0	0.0	0	0.0	0.0	0.0	0.0	0.0	0.0	0.0
ENSG00000279688.1	0.0	0	0	0	0.0	0	0.0	0.0	0.0	0.0	0	0	0.0	0.0	0	0.0	0	0.0	0.0	0	0.0	0.0	0.0	0.0	0.0	0.0	0.0
ENSG00000237663.2	1151.39191769	0	4	4	0.0	0	0.0	1151.39191769	0.0	0.0	0	4	0.0	0.0	0	0.0	0	0.0	0.0	0	0.0	0.0	0.0	1151.39191769	0.0	0.0	0.0
ENSG00000259070.4	488.986197142	6	12	12	0.160735885403	6	532.321618075	488.986197142	0.0	0.0267237432926	6	12	0.0267237432926	0.0	6	0.160735885403	6	0.0267237432926	0.0119800814297	6	0.0119800814297	0.0	532.321618075	488.986197142	0.160735885403	532.321618075	0.0119800814297
ENSG00000228038.1	0.0	0	0	0	0.0	0	0.0	0.0	0.0	0.0	0	0	0.0	0.0	0	0.0	0	0.0	0.041074564902	0	0.041074564902	0.0	0.0	0.0	0.0	0.0	0.041074564902
ENSG00000262089.1	39261.4573449	16	20	20	2.02442864414	14	40945.0880575	39261.4573449	284305.121201	2.32600078021	14	20	2.32600078021	284305.121201	14	2.02442864414	16	2.32600078021	1.92379849898	16	1.92379849898	284305.121201	40945.0880575	39261.4573449	2.02442864414	40945.0880575	1.92379849898
ENSG00000230794.1	0.0	0	0	0	0.0	0	0.0	0.0	0.0	0.0531630750724	0	0	0.0531630750724	0.0	0	0.0	0	0.0531630750724	0.0	0	0.0	0.0	0.0	0.0	0.0	0.0	0.0
ENSG00000180068.8	0.0	0	0	0	0.0	0	0.0	0.0	0.0	0.0	0	0	0.0	0.0	0	0.0	0	0.0	0.0	0	0.0	0.0	0.0	0.0	0.0	0.0	0.0
ENSG00000211562.2	0.0	0	0	0	0.0	0	0.0	0.0	0.0	0.0	0	0	0.0	0.0	0	0.0	0	0.0	0.265859341318	0	0.265859341318	0.0	0.0	0.0	0.0	0.0	0.265859341318
ENSG00000252789.1	0.0	0	0	0	0.0	0	0.0	0.0	0.0	0.0	0	0	0.0	0.0	0	0.0	0	0.0	0.0	0	0.0	0.0	0.0	0.0	0.0	0.0	0.0
ENSG00000234705.1	5929.32364798	34	5	5	0.779617168719	14	23237.2730286	5929.32364798	7253.81459975	0.833259574862	14	5	0.833259574862	7253.81459975	14	0.779617168719	34	0.833259574862	0.23242792714	34	0.23242792714	7253.81459975	23237.2730286	5929.32364798	0.779617168719	23237.2730286	0.23242792714
ENSG00000230562.3	573.196555261	0	5	5	0.0	3	2139.41125809	573.196555261	0.0	0.0	3	5	0.0	0.0	3	0.0	0	0.0	0.0842593281455	0	0.0842593281455	0.0	2139.41125809	573.196555261	0.0	2139.41125809	0.0842593281455
ENSG00000212584.1	0.0	0	0	0	0.0	0	0.0	0.0	0.0	0.0	0	0	0.0	0.0	0	0.0	0	0.0	0.0	0	0.0	0.0	0.0	0.0	0.0	0.0	0.0
ENSG00000268209.1	0.0	0	0	0	0.0	0	0.0	0.0	0.0	0.0	0	0	0.0	0.0	0	0.0	0	0.0	0.0	0	0.0	0.0	0.0	0.0	0.0	0.0	0.0
ENSG00000229729.5	34217.4601621	232	85	85	0.855989922262	288	41988.1613067	34217.4601621	9318.36183199	0.197615643553	288	85	0.197615643553	9318.36183199	288	0.855989922262	232	0.197615643553	0.505290061723	232	0.505290061723	9318.36183199	41988.1613067	34217.4601621	0.855989922262	41988.1613067	0.505290061723
ENSG00000265673.1	0.0	0	0	0	0.0	0	0.0	0.0	0.0	0.0	0	0	0.0	0.0	0	0.0	0	0.0	0.0	0	0.0	0.0	0.0	0.0	0.0	0.0	0.0
ENSG00000147852.14	142544.267369	1459	788	788	3.85084559374	1309	68028.0205398	142544.267369	19846.0452766	9.56999677542	1309	788	9.56999677542	19846.0452766	1309	3.85084559374	1459	9.56999677542	1.13466341431	1459	1.13466341431	19846.0452766	68028.0205398	142544.267369	3.85084559374	68028.0205398	1.13466341431
ENSG00000202183.1	0.0	0	0	0	0.0	0	0.0	0.0	0.0	0.0	0	0	0.0	0.0	0	0.0	0	0.0	0.0	0	0.0	0.0	0.0	0.0	0.0	0.0	0.0
ENSG00000233967.5	4659.75081982	21	13	13	0.495100909047	8	3557.48626044	4659.75081982	21377.4183204	0.138906302034	8	13	0.138906302034	21377.4183204	8	0.495100909047	21	0.138906302034	0.103784662653	21	0.103784662653	21377.4183204	3557.48626044	4659.75081982	0.495100909047	3557.48626044	0.103784662653
ENSG00000197535.13	130735.286417	3928	1262	1262	10.3183824926	1154	345908.109949	130735.286417	37914.1385134	2.45995061063	1154	1262	2.45995061063	37914.1385134	1154	10.3183824926	3928	2.45995061063	3.17684309007	3928	3.17684309007	37914.1385134	345908.109949	130735.286417	10.3183824926	345908.109949	3.17684309007
ENSG00000188316.12	625.914696089	0	10	10	0.0822983989735	6	350.426638592	625.914696089	6700.14954734	0.0234562745895	6	10	0.0234562745895	6700.14954734	6	0.0822983989735	0	0.0234562745895	0.0368035371356	0	0.0368035371356	6700.14954734	350.426638592	625.914696089	0.0822983989735	350.426638592	0.0368035371356
ENSG00000225695.1	9871.12323203	4	12	12	0.0300440907295	20	4605.39931259	9871.12323203	12579.3046538	0.192667842163	20	12	0.192667842163	12579.3046538	20	0.0300440907295	4	0.192667842163	0.503835200316	4	0.503835200316	12579.3046538	4605.39931259	9871.12323203	0.0300440907295	4605.39931259	0.503835200316
ENSG00000267040.5	12227.7149173	50	41	41	0.688005917493	76	8171.84590165	12227.7149173	6317.2039954	0.634718766133	76	41	0.634718766133	6317.2039954	76	0.688005917493	50	0.634718766133	0.218610246866	50	0.218610246866	6317.2039954	8171.84590165	12227.7149173	0.688005917493	8171.84590165	0.218610246866
ENSG00000263828.1	0.0	0	0	0	0.0	0	0.0	0.0	0.0	0.0	0	0	0.0	0.0	0	0.0	0	0.0	0.0	0	0.0	0.0	0.0	0.0	0.0	0.0	0.0
ENSG00000252368.1	0.0	0	0	0	0.0	0	0.0	0.0	0.0	0.0	0	0	0.0	0.0	0	0.0	0	0.0	0.0	0	0.0	0.0	0.0	0.0	0.0	0.0	0.0
ENSG00000234907.1	0.0	0	0	0	0.0	1	0.0	0.0	0.0	0.236355582169	1	0	0.236355582169	0.0	1	0.0	0	0.236355582169	0.0	0	0.0	0.0	0.0	0.0	0.0	0.0	0.0
ENSG00000229082.1	393.716520562	1	1	1	0.0	0	0.0	393.716520562	0.0	0.0184432536782	0	1	0.0184432536782	0.0	0	0.0	1	0.0184432536782	0.0	1	0.0	0.0	0.0	393.716520562	0.0	0.0	0.0
ENSG00000177590.7	0.0	0	0	0	0.0	0	0.0	0.0	0.0	0.0665810282306	0	0	0.0665810282306	0.0	0	0.0	0	0.0665810282306	0.0	0	0.0	0.0	0.0	0.0	0.0	0.0	0.0
ENSG00000276098.1	0.0	0	1	1	0.0	0	0.0	0.0	0.0	0.0371078264005	0	1	0.0371078264005	0.0	0	0.0	0	0.0371078264005	0.0	0	0.0	0.0	0.0	0.0	0.0	0.0	0.0
ENSG00000274645.1	0.0	0	0	0	0.0	0	0.0	0.0	0.0	0.0	0	0	0.0	0.0	0	0.0	0	0.0	0.0	0	0.0	0.0	0.0	0.0	0.0	0.0	0.0
ENSG00000212415.1	0.0	0	0	0	0.0	0	0.0	0.0	0.0	0.0	0	0	0.0	0.0	0	0.0	0	0.0	0.0	0	0.0	0.0	0.0	0.0	0.0	0.0	0.0
ENSG00000207062.1	0.0	0	1	1	0.21431451387	0	0.0	0.0	0.0	0.274872788152	0	1	0.274872788152	0.0	0	0.21431451387	0	0.274872788152	0.287521954314	0	0.287521954314	0.0	0.0	0.0	0.21431451387	0.0	0.287521954314
ENSG00000215734.3	0.0	0	1	1	0.0	0	853.541096617	0.0	0.0	0.0	0	1	0.0	0.0	0	0.0	0	0.0	0.0	0	0.0	0.0	853.541096617	0.0	0.0	853.541096617	0.0
ENSG00000251366.1	0.0	0	0	0	0.0	2	0.0	0.0	0.0	0.0	2	0	0.0	0.0	2	0.0	0	0.0	0.0	0	0.0	0.0	0.0	0.0	0.0	0.0	0.0
ENSG00000084676.14	65378.468441	1777	3563	3563	4.86620305905	2544	93027.2790081	65378.468441	107766.158381	3.51391730365	2544	3563	3.51391730365	107766.158381	2544	4.86620305905	1777	3.51391730365	4.72772619249	1777	4.72772619249	107766.158381	93027.2790081	65378.468441	4.86620305905	93027.2790081	4.72772619249
ENSG00000260974.1	0.0	0	0	0	0.0	0	0.0	0.0	0.0	0.0	0	0	0.0	0.0	0	0.0	0	0.0	0.0	0	0.0	0.0	0.0	0.0	0.0	0.0	0.0
ENSG00000203907.8	539.98475758	55	2	2	0.0591665835838	3	0.0	539.98475758	11973.4915155	0.0252950418545	3	2	0.0252950418545	11973.4915155	3	0.0591665835838	55	0.0252950418545	0.0132295377752	55	0.0132295377752	11973.4915155	0.0	539.98475758	0.0591665835838	0.0	0.0132295377752
ENSG00000267677.1	1899.6586076	4	3	3	0.0693823965766	1	1772.58174981	1899.6586076	26145.043989	0.355950373147	1	3	0.355950373147	26145.043989	1	0.0693823965766	4	0.355950373147	0.0	4	0.0	26145.043989	1772.58174981	1899.6586076	0.0693823965766	1772.58174981	0.0
ENSG00000185340.14	392896.753738	1600	1613	1613	22.062533737	2591	461546.109774	392896.753738	194238.247471	16.6906547892	2591	1613	16.6906547892	194238.247471	2591	22.062533737	1600	16.6906547892	12.4086480562	1600	12.4086480562	194238.247471	461546.109774	392896.753738	22.062533737	461546.109774	12.4086480562
ENSG00000105929.14	4320.14577743	35	285	285	0.71721515549	3	1282.63909958	4320.14577743	0.0	0.101186437879	3	285	0.101186437879	0.0	3	0.71721515549	35	0.101186437879	0.0240551957315	35	0.0240551957315	0.0	1282.63909958	4320.14577743	0.71721515549	1282.63909958	0.0240551957315
ENSG00000117697.13	72806.4708881	1695	653	653	4.73838860414	1206	86907.6337402	72806.4708881	147610.960284	4.82555943414	1206	653	4.82555943414	147610.960284	1206	4.73838860414	1695	4.82555943414	4.75349483745	1695	4.75349483745	147610.960284	86907.6337402	72806.4708881	4.73838860414	86907.6337402	4.75349483745
ENSG00000124575.6	10110.120022	126	61	61	0.0	1	4439.438977	10110.120022	12732.2961969	1.50437134056	1	61	1.50437134056	12732.2961969	1	0.0	126	1.50437134056	0.116562954452	126	0.116562954452	12732.2961969	4439.438977	10110.120022	0.0	4439.438977	0.116562954452
ENSG00000096063.13	342988.159007	4717	3880	3880	6.5543347891	5677	310655.414442	342988.159007	153143.071471	9.05515249732	5677	3880	9.05515249732	153143.071471	5677	6.5543347891	4717	9.05515249732	21.5683356636	4717	21.5683356636	153143.071471	310655.414442	342988.159007	6.5543347891	310655.414442	21.5683356636
ENSG00000163017.12	6339.75544497	56	126	126	9.72513263084	312	36269.7854286	6339.75544497	87413.1292295	0.774093990775	312	126	0.774093990775	87413.1292295	312	9.72513263084	56	0.774093990775	0.662032314118	56	0.662032314118	87413.1292295	36269.7854286	6339.75544497	9.72513263084	36269.7854286	0.662032314118
ENSG00000233162.1	0.0	0	0	0	0.0	0	0.0	0.0	0.0	0.0	0	0	0.0	0.0	0	0.0	0	0.0	0.0	0	0.0	0.0	0.0	0.0	0.0	0.0	0.0
ENSG00000237581.1	0.0	0	0	0	0.0	0	0.0	0.0	0.0	0.0624710882164	0	0	0.0624710882164	0.0	0	0.0	0	0.0624710882164	0.0	0	0.0	0.0	0.0	0.0	0.0	0.0	0.0
ENSG00000229211.3	833.850146706	0	2	2	0.0	1	0.0	833.850146706	0.0	0.0	1	2	0.0	0.0	1	0.0	0	0.0	0.0	0	0.0	0.0	0.0	833.850146706	0.0	0.0	0.0
ENSG00000107518.15	40.3174694305	5	8	8	0.0294507933352	4	0.0	40.3174694305	14118.8737652	0.0377726245934	4	8	0.0377726245934	14118.8737652	4	0.0294507933352	5	0.0377726245934	0.0513641113417	5	0.0513641113417	14118.8737652	0.0	40.3174694305	0.0294507933352	0.0	0.0513641113417
ENSG00000233384.1	128750.187044	5	4	4	0.717927031575	1	8253.7212246	128750.187044	43585.8859883	0.0920789736986	1	4	0.0920789736986	43585.8859883	1	0.717927031575	5	0.0920789736986	0.19263257485	5	0.19263257485	43585.8859883	8253.7212246	128750.187044	0.717927031575	8253.7212246	0.19263257485
ENSG00000259146.3	15468.6486619	31	88	88	0.683912194827	26	20511.3031049	15468.6486619	168697.783834	0.26696277986	26	88	0.26696277986	168697.783834	26	0.683912194827	31	0.26696277986	0.797851260686	31	0.797851260686	168697.783834	20511.3031049	15468.6486619	0.683912194827	20511.3031049	0.797851260686
ENSG00000248266.1	0.0	0	0	0	0.0	0	1292.24928264	0.0	0.0	0.0	0	0	0.0	0.0	0	0.0	0	0.0	0.0	0	0.0	0.0	1292.24928264	0.0	0.0	1292.24928264	0.0
ENSG00000226808.1	0.0	1	10	10	0.410389494645	2	374.451159914	0.0	0.0	0.0281974364746	2	10	0.0281974364746	0.0	2	0.410389494645	1	0.0281974364746	0.0196633555382	1	0.0196633555382	0.0	374.451159914	0.0	0.410389494645	374.451159914	0.0196633555382
ENSG00000188931.3	0.0	0	0	0	0.0	0	0.0	0.0	0.0	0.0	0	0	0.0	0.0	0	0.0	0	0.0	0.0	0	0.0	0.0	0.0	0.0	0.0	0.0	0.0
ENSG00000211689.5	1349.67880889	6	45	45	0.0227516063217	4	871.887196203	1349.67880889	317.53264434	0.938638334902	4	45	0.938638334902	317.53264434	4	0.0227516063217	6	0.938638334902	0.0152616502617	6	0.0152616502617	317.53264434	871.887196203	1349.67880889	0.0227516063217	871.887196203	0.0152616502617
ENSG00000275939.1	0.0	0	0	0	0.0	0	0.0	0.0	0.0	0.0	0	0	0.0	0.0	0	0.0	0	0.0	0.0	0	0.0	0.0	0.0	0.0	0.0	0.0	0.0
ENSG00000223679.1	0.0	0	1	1	0.0	0	0.0	0.0	0.0	0.0	0	1	0.0	0.0	0	0.0	0	0.0	0.0	0	0.0	0.0	0.0	0.0	0.0	0.0	0.0
ENSG00000265342.1	3194.18402972	4	1	1	0.0	1	11922.0417689	3194.18402972	22794.9173847	0.0997522215068	1	1	0.0997522215068	22794.9173847	1	0.0	4	0.0997522215068	0.0	4	0.0	22794.9173847	11922.0417689	3194.18402972	0.0	11922.0417689	0.0
ENSG00000253409.1	3424.31256212	1	5	5	0.0833788454538	2	1065.08154131	3424.31256212	0.0	0.74857286687	2	5	0.74857286687	0.0	2	0.0833788454538	1	0.74857286687	0.055930063159	1	0.055930063159	0.0	1065.08154131	3424.31256212	0.0833788454538	1065.08154131	0.055930063159
ENSG00000257308.1	0.0	0	0	0	0.0	0	0.0	0.0	0.0	0.0104294059586	0	0	0.0104294059586	0.0	0	0.0	0	0.0104294059586	0.0	0	0.0	0.0	0.0	0.0	0.0	0.0	0.0
ENSG00000211499.1	0.0	0	0	0	0.0	0	0.0	0.0	0.0	0.0	0	0	0.0	0.0	0	0.0	0	0.0	0.0	0	0.0	0.0	0.0	0.0	0.0	0.0	0.0
ENSG00000125630.14	86049.6724707	1273	830	830	3.17713055204	1862	135535.28635	86049.6724707	68809.2337207	2.87000806179	1862	830	2.87000806179	68809.2337207	1862	3.17713055204	1273	2.87000806179	6.74931552339	1273	6.74931552339	68809.2337207	135535.28635	86049.6724707	3.17713055204	135535.28635	6.74931552339
ENSG00000224903.1	3736.59263854	0	0	0	0.38992532847	12	1494.27208154	3736.59263854	1632.59708647	0.225047464693	12	0	0.225047464693	1632.59708647	12	0.38992532847	0	0.225047464693	0.156935837597	0	0.156935837597	1632.59708647	1494.27208154	3736.59263854	0.38992532847	1494.27208154	0.156935837597
ENSG00000263669.2	0.0	0	0	0	0.0	0	0.0	0.0	0.0	0.071636730503	0	0	0.071636730503	0.0	0	0.0	0	0.071636730503	0.0	0	0.0	0.0	0.0	0.0	0.0	0.0	0.0
ENSG00000267312.1	370.167121201	2	5	5	0.0	2	0.0	370.167121201	0.0	0.0520203173839	2	5	0.0520203173839	0.0	2	0.0	2	0.0520203173839	0.0181380672114	2	0.0181380672114	0.0	0.0	370.167121201	0.0	0.0	0.0181380672114
ENSG00000260159.1	1042.31268338	0	1	1	0.0761380509802	0	1458.88142698	1042.31268338	796.965156683	0.292956524215	0	1	0.292956524215	796.965156683	0	0.0761380509802	0	0.292956524215	0.0	0	0.0	796.965156683	1458.88142698	1042.31268338	0.0761380509802	1458.88142698	0.0
ENSG00000258773.1	0.0	0	0	0	0.0	0	0.0	0.0	0.0	0.0323803022692	0	0	0.0323803022692	0.0	0	0.0	0	0.0323803022692	0.0	0	0.0	0.0	0.0	0.0	0.0	0.0	0.0
ENSG00000160305.16	73945.2307017	1617	1521	1521	3.47437072054	2767	68807.8657641	73945.2307017	39092.8545544	1.53144713957	2767	1521	1.53144713957	39092.8545544	2767	3.47437072054	1617	1.53144713957	1.58474288052	1617	1.58474288052	39092.8545544	68807.8657641	73945.2307017	3.47437072054	68807.8657641	1.58474288052
ENSG00000167644.10	2682679.72036	9614	2208	2208	36.9510178047	634	3310076.64061	2682679.72036	539921.289293	18.9147672658	634	2208	18.9147672658	539921.289293	634	36.9510178047	9614	18.9147672658	53.3476715233	9614	53.3476715233	539921.289293	3310076.64061	2682679.72036	36.9510178047	3310076.64061	53.3476715233
ENSG00000241627.3	879.686440167	12	10	10	0.0803233186354	2	4309.41098919	879.686440167	0.0	0.0618120373135	2	10	0.0618120373135	0.0	2	0.0803233186354	12	0.0618120373135	0.05388043286	12	0.05388043286	0.0	4309.41098919	879.686440167	0.0803233186354	4309.41098919	0.05388043286
ENSG00000279220.1	0.0	0	4	4	0.0	0	0.0	0.0	146.692545188	0.0269613657548	0	4	0.0269613657548	146.692545188	0	0.0	0	0.0269613657548	0.0141010403847	0	0.0141010403847	146.692545188	0.0	0.0	0.0	0.0	0.0141010403847
ENSG00000109089.7	110333.042248	1121	960	960	10.6451158494	651	290147.971285	110333.042248	111512.013835	12.2520891749	651	960	12.2520891749	111512.013835	651	10.6451158494	1121	12.2520891749	16.3670408863	1121	16.3670408863	111512.013835	290147.971285	110333.042248	10.6451158494	290147.971285	16.3670408863
ENSG00000263842.1	0.0	1	1	1	0.49038066733	2	0.0	0.0	0.0	0.0	2	1	0.0	0.0	2	0.49038066733	1	0.0	0.328944608749	1	0.328944608749	0.0	0.0	0.0	0.49038066733	0.0	0.328944608749
ENSG00000050820.15	464134.637798	3617	4759	4759	15.4529217524	3112	285905.577831	464134.637798	316375.542653	20.6098436562	3112	4759	20.6098436562	316375.542653	3112	15.4529217524	3617	20.6098436562	12.7404210934	3617	12.7404210934	316375.542653	285905.577831	464134.637798	15.4529217524	285905.577831	12.7404210934
ENSG00000238926.1	0.0	0	0	0	0.0	0	0.0	0.0	0.0	0.0	0	0	0.0	0.0	0	0.0	0	0.0	0.0	0	0.0	0.0	0.0	0.0	0.0	0.0	0.0
ENSG00000256870.2	94.8010578471	1	3	3	0.824069570446	0	353.837524974	94.8010578471	434.916361235	0.0222043001439	0	3	0.0222043001439	434.916361235	0	0.824069570446	1	0.0222043001439	0.0	1	0.0	434.916361235	353.837524974	94.8010578471	0.824069570446	353.837524974	0.0
ENSG00000277946.1	0.0	1	0	0	0.0	0	0.0	0.0	0.0	0.0	0	0	0.0	0.0	0	0.0	1	0.0	0.0	1	0.0	0.0	0.0	0.0	0.0	0.0	0.0
ENSG00000237638.1	0.0	0	2	2	0.00988130443049	1	126.223802881	0.0	827.450162677	0.0316835949458	1	2	0.0316835949458	827.450162677	1	0.00988130443049	0	0.0316835949458	0.0	0	0.0	827.450162677	126.223802881	0.0	0.00988130443049	126.223802881	0.0
ENSG00000225638.1	0.0	0	1	1	0.0	0	0.0	0.0	0.0	0.00853053480472	0	1	0.00853053480472	0.0	0	0.0	0	0.00853053480472	0.0	0	0.0	0.0	0.0	0.0	0.0	0.0	0.0
ENSG00000273978.1	0.0	0	0	0	0.0	0	0.0	0.0	0.0	0.0184249386299	0	0	0.0184249386299	0.0	0	0.0	0	0.0184249386299	0.0	0	0.0	0.0	0.0	0.0	0.0	0.0	0.0
ENSG00000275916.1	0.0	0	0	0	0.0	0	0.0	0.0	0.0	0.0	0	0	0.0	0.0	0	0.0	0	0.0	0.0	0	0.0	0.0	0.0	0.0	0.0	0.0	0.0
ENSG00000255165.1	0.0	2	0	0	0.0	2	0.0	0.0	0.0	0.0	2	0	0.0	0.0	2	0.0	2	0.0	0.0	2	0.0	0.0	0.0	0.0	0.0	0.0	0.0
ENSG00000152137.5	131980.110196	2262	2781	2781	25.6143311647	1598	154036.114491	131980.110196	147187.760755	16.6531102046	1598	2781	16.6531102046	147187.760755	1598	25.6143311647	2262	16.6531102046	8.34668190801	2262	8.34668190801	147187.760755	154036.114491	131980.110196	25.6143311647	154036.114491	8.34668190801
ENSG00000236409.1	1146.39311052	22	12	12	0.376833768961	6	1604.55844357	1146.39311052	3506.18534923	0.402762225766	6	12	0.402762225766	3506.18534923	6	0.376833768961	22	0.402762225766	0.112345770861	22	0.112345770861	3506.18534923	1604.55844357	1146.39311052	0.376833768961	1604.55844357	0.112345770861
ENSG00000160539.4	6845.80675999	11	39	39	1.38113797827	19	24334.7025406	6845.80675999	6231.41480534	0.229060656793	19	39	0.229060656793	6231.41480534	19	1.38113797827	11	0.229060656793	0.646924397206	11	0.646924397206	6231.41480534	24334.7025406	6845.80675999	1.38113797827	24334.7025406	0.646924397206
ENSG00000217379.2	849.954548681	0	1	1	0.0	0	0.0	849.954548681	5199.08600068	0.477783172539	0	1	0.477783172539	5199.08600068	0	0.0	0	0.477783172539	0.0416474933824	0	0.0416474933824	5199.08600068	0.0	849.954548681	0.0	0.0	0.0416474933824
ENSG00000240827.1	0.0	0	0	0	0.0	0	0.0	0.0	0.0	0.0	0	0	0.0	0.0	0	0.0	0	0.0	0.0	0	0.0	0.0	0.0	0.0	0.0	0.0	0.0
ENSG00000150045.10	12573.9307837	51	34	34	0.275547232119	24	586.640150532	12573.9307837	0.0	0.220879919051	24	34	0.220879919051	0.0	24	0.275547232119	51	0.220879919051	0.061611847353	51	0.061611847353	0.0	586.640150532	12573.9307837	0.275547232119	586.640150532	0.061611847353
ENSG00000145220.12	392662.874712	464	840	840	7.21128137873	2369	280972.552305	392662.874712	121713.316038	15.0095477204	2369	840	15.0095477204	121713.316038	2369	7.21128137873	464	15.0095477204	27.2411243584	464	27.2411243584	121713.316038	280972.552305	392662.874712	7.21128137873	280972.552305	27.2411243584
ENSG00000233110.1	221.396768969	8	4	4	0.371965659903	0	0.0	221.396768969	0.0	0.0311133256572	0	4	0.0311133256572	0.0	0	0.371965659903	8	0.0311133256572	0.0	8	0.0	0.0	0.0	221.396768969	0.371965659903	0.0	0.0
ENSG00000137106.16	194805.442176	4501	2533	2533	7.47134918198	3825	262585.197299	194805.442176	412233.701471	11.4620355004	3825	2533	11.4620355004	412233.701471	3825	7.47134918198	4501	11.4620355004	7.85065048312	4501	7.85065048312	412233.701471	262585.197299	194805.442176	7.47134918198	262585.197299	7.85065048312
ENSG00000233024.6	130.719082404	2	1	1	0.0190973329191	0	0.0	130.719082404	399.797702363	0.0183702110894	0	1	0.0183702110894	399.797702363	0	0.0190973329191	2	0.0183702110894	0.0128103841031	2	0.0128103841031	399.797702363	0.0	130.719082404	0.0190973329191	0.0	0.0128103841031
ENSG00000225507.1	68523.1418086	103	38	38	3.52029923923	34	54805.127371	68523.1418086	1151.50859141	0.705471984801	34	38	0.705471984801	1151.50859141	34	3.52029923923	103	0.705471984801	4.31692896235	103	4.31692896235	1151.50859141	54805.127371	68523.1418086	3.52029923923	54805.127371	4.31692896235
ENSG00000164983.7	164941.451104	2948	997	997	5.52437257261	2468	93613.5779475	164941.451104	55276.49349	1.48365548019	2468	997	1.48365548019	55276.49349	2468	5.52437257261	2948	1.48365548019	4.79335941667	2948	4.79335941667	55276.49349	93613.5779475	164941.451104	5.52437257261	93613.5779475	4.79335941667
ENSG00000278413.1	0.0	0	0	0	0.0	0	0.0	0.0	0.0	0.0	0	0	0.0	0.0	0	0.0	0	0.0	0.0	0	0.0	0.0	0.0	0.0	0.0	0.0	0.0
ENSG00000248444.1	0.0	0	1	1	0.0606550510953	0	387.403872993	0.0	0.0	0.038897092663	0	1	0.038897092663	0.0	0	0.0606550510953	0	0.038897092663	0.0	0	0.0	0.0	387.403872993	0.0	0.0606550510953	387.403872993	0.0
ENSG00000213478.2	5790.62601879	0	6	6	0.126896751634	2	4862.93808994	5790.62601879	4427.5842038	0.434009665503	2	6	0.434009665503	4427.5842038	2	0.126896751634	0	0.434009665503	0.283738770704	0	0.283738770704	4427.5842038	4862.93808994	5790.62601879	0.126896751634	4862.93808994	0.283738770704
ENSG00000248958.2	288.792431415	0	3	3	0.0	1	134.736892029	288.792431415	0.0	0.0067640952243	1	3	0.0067640952243	0.0	1	0.0	0	0.0067640952243	0.0	0	0.0	0.0	134.736892029	288.792431415	0.0	134.736892029	0.0
ENSG00000205611.3	119.014068415	1	1	1	0.017387295296	2	444.210690908	119.014068415	5641.97689046	0.0111501882213	2	1	0.0111501882213	5641.97689046	2	0.017387295296	1	0.0111501882213	0.0933064034432	1	0.0933064034432	5641.97689046	444.210690908	119.014068415	0.017387295296	444.210690908	0.0933064034432
ENSG00000253477.4	14669.5859143	72	4	4	0.0579228415865	1	739.906496166	14669.5859143	0.0	0.0928624284298	1	4	0.0928624284298	0.0	1	0.0579228415865	72	0.0928624284298	0.388543181505	72	0.388543181505	0.0	739.906496166	14669.5859143	0.0579228415865	739.906496166	0.388543181505
ENSG00000228856.3	0.0	0	0	0	0.0	0	0.0	0.0	0.0	0.0	0	0	0.0	0.0	0	0.0	0	0.0	0.0	0	0.0	0.0	0.0	0.0	0.0	0.0	0.0
ENSG00000263908.1	5352.41648223	1	0	0	0.0	0	0.0	5352.41648223	0.0	0.0	0	0	0.0	0.0	0	0.0	1	0.0	0.0	1	0.0	0.0	0.0	5352.41648223	0.0	0.0	0.0
ENSG00000230750.1	390.610275824	33	0	0	0.68479193781	0	0.0	390.610275824	0.0	0.109786468641	0	0	0.109786468641	0.0	0	0.68479193781	33	0.109786468641	0.526343814295	33	0.526343814295	0.0	0.0	390.610275824	0.68479193781	0.0	0.526343814295
ENSG00000253912.1	0.0	0	0	0	0.0	0	0.0	0.0	0.0	0.0	0	0	0.0	0.0	0	0.0	0	0.0	0.0	0	0.0	0.0	0.0	0.0	0.0	0.0	0.0
ENSG00000236960.1	0.0	0	0	0	0.0	0	0.0	0.0	0.0	0.0	0	0	0.0	0.0	0	0.0	0	0.0	0.0	0	0.0	0.0	0.0	0.0	0.0	0.0	0.0
ENSG00000277681.1	0.0	4	1	1	0.385766124966	1	0.0	0.0	0.0	0.247385509337	1	1	0.247385509337	0.0	1	0.385766124966	4	0.247385509337	0.258769758882	4	0.258769758882	0.0	0.0	0.0	0.385766124966	0.0	0.258769758882
ENSG00000143093.13	125956.512571	1561	1122	1122	5.02540133551	1462	141760.730609	125956.512571	102651.540366	3.50535710489	1462	1122	3.50535710489	102651.540366	1462	5.02540133551	1561	3.50535710489	3.28125826603	1561	3.28125826603	102651.540366	141760.730609	125956.512571	5.02540133551	141760.730609	3.28125826603
ENSG00000257235.1	0.0	0	0	0	0.0	0	0.0	0.0	0.0	0.0	0	0	0.0	0.0	0	0.0	0	0.0	0.0	0	0.0	0.0	0.0	0.0	0.0	0.0	0.0
ENSG00000164082.13	725.623542264	20	22	22	0.248714771945	27	2395.83308377	725.623542264	3158.21028832	0.0366058039464	27	22	0.0366058039464	3158.21028832	27	0.248714771945	20	0.0366058039464	0.123076090224	20	0.123076090224	3158.21028832	2395.83308377	725.623542264	0.248714771945	2395.83308377	0.123076090224
ENSG00000248367.1	8062.67317425	21	10	10	0.220858468492	22	4702.07754243	8062.67317425	92472.2929892	1.55796217712	22	10	1.55796217712	92472.2929892	22	0.220858468492	21	1.55796217712	1.62965687846	21	1.62965687846	92472.2929892	4702.07754243	8062.67317425	0.220858468492	4702.07754243	1.62965687846
ENSG00000136521.11	209204.636322	5196	3277	3277	9.37311151872	5403	340877.796207	209204.636322	363973.213305	18.4180218244	5403	3277	18.4180218244	363973.213305	5403	9.37311151872	5196	18.4180218244	24.6472575655	5196	24.6472575655	363973.213305	340877.796207	209204.636322	9.37311151872	340877.796207	24.6472575655
ENSG00000187686.4	711.94515222	4	2	2	0.0520056190038	0	664.319882867	711.94515222	907.270100478	0.011116784422	0	2	0.011116784422	907.270100478	0	0.0520056190038	4	0.011116784422	0.116283594465	4	0.116283594465	907.270100478	664.319882867	711.94515222	0.0520056190038	664.319882867	0.116283594465
ENSG00000038945.13	50245.0218008	868	260	260	7.42570161825	78	47735.4767651	50245.0218008	32176.4990294	2.15179792108	78	260	2.15179792108	32176.4990294	78	7.42570161825	868	2.15179792108	0.270794006511	868	0.270794006511	32176.4990294	47735.4767651	50245.0218008	7.42570161825	47735.4767651	0.270794006511
ENSG00000168010.9	99054.1785333	1841	2250	2250	4.42867748779	369	22045.4698323	99054.1785333	65932.5195423	2.76898368058	369	2250	2.76898368058	65932.5195423	369	4.42867748779	1841	2.76898368058	0.740993826207	1841	0.740993826207	65932.5195423	22045.4698323	99054.1785333	4.42867748779	22045.4698323	0.740993826207
ENSG00000137808.12	0.0	0	0	0	0.0	0	0.0	0.0	0.0	0.0	0	0	0.0	0.0	0	0.0	0	0.0	0.0	0	0.0	0.0	0.0	0.0	0.0	0.0	0.0
ENSG00000115525.15	85083.0695737	195	477	477	5.41212701903	452	86384.8501354	85083.0695737	63418.2617742	2.7384492541	452	477	2.7384492541	63418.2617742	452	5.41212701903	195	2.7384492541	0.874379704279	195	0.874379704279	63418.2617742	86384.8501354	85083.0695737	5.41212701903	86384.8501354	0.874379704279
ENSG00000240996.1	4156.74923208	2	1	1	0.0	3	1108.19578661	4156.74923208	0.0	0.0	3	1	0.0	0.0	3	0.0	2	0.0	0.116388197398	2	0.116388197398	0.0	1108.19578661	4156.74923208	0.0	1108.19578661	0.116388197398
ENSG00000260331.1	483.612722448	10	8	8	0.141306272881	5	902.523308511	483.612722448	3697.76263174	0.0906174026875	5	8	0.0906174026875	3697.76263174	5	0.141306272881	10	0.0906174026875	0.0710905930996	10	0.0710905930996	3697.76263174	902.523308511	483.612722448	0.141306272881	902.523308511	0.0710905930996
ENSG00000158296.12	12036.0863455	56	81	81	0.473049294447	5	3662.26221141	12036.0863455	24707.8941722	0.144018814271	5	81	0.144018814271	24707.8941722	5	0.473049294447	56	0.144018814271	2.31097848251	56	2.31097848251	24707.8941722	3662.26221141	12036.0863455	0.473049294447	3662.26221141	2.31097848251
ENSG00000213958.2	1250.44615528	2	0	0	0.0	1	0.0	1250.44615528	0.0	0.0439319176013	1	0	0.0439319176013	0.0	1	0.0	2	0.0439319176013	0.0	2	0.0	0.0	0.0	1250.44615528	0.0	0.0	0.0
ENSG00000248478.2	0.0	0	1	1	0.170692975649	9	1090.21620895	0.0	1786.70654596	0.0	9	1	0.0	1786.70654596	9	0.170692975649	0	0.0	0.0	0	0.0	1786.70654596	1090.21620895	0.0	0.170692975649	1090.21620895	0.0
ENSG00000232907.6	1950.3265639	5	16	16	0.118721622374	3	1213.24019642	1950.3265639	3479.56884165	0.152268471073	3	16	0.152268471073	3479.56884165	3	0.118721622374	5	0.152268471073	0.0318551200922	5	0.0318551200922	3479.56884165	1213.24019642	1950.3265639	0.118721622374	1213.24019642	0.0318551200922
ENSG00000112893.8	91719.98736	4915	1331	1331	4.8388099636	3156	113987.433464	91719.98736	43626.3381072	2.41836871167	3156	1331	2.41836871167	43626.3381072	3156	4.8388099636	4915	2.41836871167	5.32870777284	4915	5.32870777284	43626.3381072	113987.433464	91719.98736	4.8388099636	113987.433464	5.32870777284
ENSG00000265056.1	0.0	0	1	1	0.0	0	0.0	0.0	0.0	0.0	0	1	0.0	0.0	0	0.0	0	0.0	0.0	0	0.0	0.0	0.0	0.0	0.0	0.0	0.0
ENSG00000264329.1	0.0	0	0	0	0.0	0	0.0	0.0	0.0	0.0	0	0	0.0	0.0	0	0.0	0	0.0	0.0	0	0.0	0.0	0.0	0.0	0.0	0.0	0.0
ENSG00000202412.1	0.0	0	1	1	0.0	0	0.0	0.0	0.0	0.0	0	1	0.0	0.0	0	0.0	0	0.0	0.190271881531	0	0.190271881531	0.0	0.0	0.0	0.0	0.0	0.190271881531
ENSG00000250277.2	511.069444755	0	2	2	0.0	0	0.0	511.069444755	0.0	0.0478810663233	0	2	0.0478810663233	0.0	0	0.0	0	0.0478810663233	0.0	0	0.0	0.0	0.0	511.069444755	0.0	0.0	0.0
ENSG00000181126.12	30849.6572732	103	681	681	0.58764267535	104	18668.4603184	30849.6572732	11018.4444481	0.111415232923	104	681	0.111415232923	11018.4444481	104	0.58764267535	103	0.111415232923	1.09686934178	103	1.09686934178	11018.4444481	18668.4603184	30849.6572732	0.58764267535	18668.4603184	1.09686934178
ENSG00000087338.4	71941.1752943	1333	1361	1361	5.49610920627	1291	67128.7008498	71941.1752943	45039.3799234	3.40016857104	1291	1361	3.40016857104	45039.3799234	1291	5.49610920627	1333	3.40016857104	5.99344829594	1333	5.99344829594	45039.3799234	67128.7008498	71941.1752943	5.49610920627	67128.7008498	5.99344829594
ENSG00000253019.1	5246.07708192	1	2	2	0.0	0	0.0	5246.07708192	0.0	0.0	0	2	0.0	0.0	0	0.0	1	0.0	0.0	1	0.0	0.0	0.0	5246.07708192	0.0	0.0	0.0
ENSG00000274995.1	560.224638876	0	0	0	0.0	1	0.0	560.224638876	0.0	0.0262431586991	1	0	0.0262431586991	0.0	1	0.0	0	0.0262431586991	0.0	0	0.0	0.0	0.0	560.224638876	0.0	0.0	0.0
ENSG00000236036.1	523.913782652	0	1	1	0.0765408978107	0	488.86679211	523.913782652	38456.7313701	0.0	0	1	0.0	38456.7313701	0	0.0765408978107	0	0.0	0.0	0	0.0	38456.7313701	488.86679211	523.913782652	0.0765408978107	488.86679211	0.0
ENSG00000270904.1	1115.71498503	0	1	1	0.0	0	0.0	1115.71498503	0.0	0.0	0	1	0.0	0.0	0	0.0	0	0.0	0.0	0	0.0	0.0	0.0	1115.71498503	0.0	0.0	0.0
ENSG00000227915.1	0.0	0	0	0	0.0	0	0.0	0.0	0.0	0.0	0	0	0.0	0.0	0	0.0	0	0.0	0.0	0	0.0	0.0	0.0	0.0	0.0	0.0	0.0
ENSG00000270872.2	8146.5770944	39	10	10	0.283373745078	24	13393.3221439	8146.5770944	1779.7067162	0.0	24	10	0.0	1779.7067162	24	0.283373745078	39	0.0	0.38017104635	39	0.38017104635	1779.7067162	13393.3221439	8146.5770944	0.283373745078	13393.3221439	0.38017104635
ENSG00000237222.3	94.7330350837	3	1	1	0.0345999274964	7	441.97954417	94.7330350837	0.0	0.00887534714196	7	1	0.00887534714196	0.0	7	0.0345999274964	3	0.00887534714196	0.0371351005332	3	0.0371351005332	0.0	441.97954417	94.7330350837	0.0345999274964	441.97954417	0.0371351005332
ENSG00000260454.1	11641.0262416	1	2	2	0.145180799718	6	0.0	11641.0262416	434.188902566	0.0	6	2	0.0	434.188902566	6	0.145180799718	1	0.0	0.0278247052562	1	0.0278247052562	434.188902566	0.0	11641.0262416	0.145180799718	0.0	0.0278247052562
ENSG00000263719.1	0.0	0	0	0	0.0	0	0.0	0.0	0.0	0.0	0	0	0.0	0.0	0	0.0	0	0.0	0.0	0	0.0	0.0	0.0	0.0	0.0	0.0	0.0
ENSG00000253104.1	0.0	0	0	0	0.0	0	0.0	0.0	0.0	0.0	0	0	0.0	0.0	0	0.0	0	0.0	0.0	0	0.0	0.0	0.0	0.0	0.0	0.0	0.0
ENSG00000278925.1	640.904238973	1	2	2	0.234081386509	0	1196.06244283	640.904238973	980.086600452	0.0	0	2	0.0	980.086600452	0	0.234081386509	1	0.0	0.0	1	0.0	980.086600452	1196.06244283	640.904238973	0.234081386509	1196.06244283	0.0
ENSG00000225945.1	945.295512375	3	1	1	0.276204862744	0	4410.30184767	945.295512375	4336.70777384	0.0885628315049	0	1	0.0885628315049	4336.70777384	0	0.276204862744	3	0.0885628315049	0.046319169251	3	0.046319169251	4336.70777384	4410.30184767	945.295512375	0.276204862744	4410.30184767	0.046319169251
ENSG00000275261.1	0.0	0	0	0	0.0	0	0.0	0.0	0.0	0.0	0	0	0.0	0.0	0	0.0	0	0.0	0.0	0	0.0	0.0	0.0	0.0	0.0	0.0	0.0
ENSG00000261621.1	0.0	0	1	1	0.0	0	854.52784933	0.0	0.0	0.0	0	1	0.0	0.0	0	0.0	0	0.0	0.0	0	0.0	0.0	854.52784933	0.0	0.0	854.52784933	0.0
ENSG00000278057.3	0.0	0	1	1	0.0	0	0.0	0.0	0.0	0.0	0	1	0.0	0.0	0	0.0	0	0.0	0.0	0	0.0	0.0	0.0	0.0	0.0	0.0	0.0
ENSG00000107949.15	287769.138002	2296	2122	2122	9.52622773024	3294	311491.834309	287769.138002	372465.156464	14.2021171962	3294	2122	14.2021171962	372465.156464	3294	9.52622773024	2296	14.2021171962	16.4391859939	2296	16.4391859939	372465.156464	311491.834309	287769.138002	9.52622773024	311491.834309	16.4391859939
ENSG00000278727.1	2209.64474022	18	7	7	0.242112630732	10	3814.38825911	2209.64474022	7602.84751982	0.0465788615906	10	7	0.0465788615906	7602.84751982	10	0.242112630732	18	0.0465788615906	0.092031085795	18	0.092031085795	7602.84751982	3814.38825911	2209.64474022	0.242112630732	3814.38825911	0.092031085795
ENSG00000279195.1	0.0	0	0	0	0.0	0	0.0	0.0	0.0	0.0	0	0	0.0	0.0	0	0.0	0	0.0	0.0	0	0.0	0.0	0.0	0.0	0.0	0.0	0.0
ENSG00000186105.7	2993.92616036	16	29	29	0.334479299104	4	2300.65190204	2993.92616036	0.0	0.00824985024467	4	29	0.00824985024467	0.0	4	0.334479299104	16	0.00824985024467	0.0604064577205	16	0.0604064577205	0.0	2300.65190204	2993.92616036	0.334479299104	2300.65190204	0.0604064577205
ENSG00000237747.1	0.0	1	5	5	0.0	0	0.0	0.0	0.0	0.0	0	5	0.0	0.0	0	0.0	1	0.0	0.0	1	0.0	0.0	0.0	0.0	0.0	0.0	0.0
ENSG00000181552.3	0.0	0	1	1	0.0	0	0.0	0.0	0.0	0.0	0	1	0.0	0.0	0	0.0	0	0.0	0.0	0	0.0	0.0	0.0	0.0	0.0	0.0	0.0
ENSG00000270160.1	1766.23776894	1	4	4	0.0322546927229	2	2060.10755203	1766.23776894	2025.73083304	0.0	2	4	0.0	2025.73083304	2	0.0322546927229	1	0.0	0.0865450698604	1	0.0865450698604	2025.73083304	2060.10755203	1766.23776894	0.0322546927229	2060.10755203	0.0865450698604
ENSG00000235717.1	0.0	0	2	2	0.0	0	0.0	0.0	0.0	0.0	0	2	0.0	0.0	0	0.0	0	0.0	0.0	0	0.0	0.0	0.0	0.0	0.0	0.0	0.0
ENSG00000083535.14	66773.6923852	727	556	556	3.25175536798	912	98630.8581326	66773.6923852	30476.9370052	1.19533793014	912	556	1.19533793014	30476.9370052	912	3.25175536798	727	1.19533793014	1.25947190427	727	1.25947190427	30476.9370052	98630.8581326	66773.6923852	3.25175536798	98630.8581326	1.25947190427
ENSG00000254653.1	654.675735017	0	6	6	0.0478222468966	2	0.0	654.675735017	2002.29262506	0.0	2	6	0.0	2002.29262506	2	0.0478222468966	0	0.0	0.0	0	0.0	2002.29262506	0.0	654.675735017	0.0478222468966	0.0	0.0
ENSG00000189306.9	384241.08916	2936	2462	2462	13.1833352359	2916	454147.42942	384241.08916	559398.473035	18.6130020958	2916	2462	18.6130020958	559398.473035	2916	13.1833352359	2936	18.6130020958	54.4861851444	2936	54.4861851444	559398.473035	454147.42942	384241.08916	13.1833352359	454147.42942	54.4861851444
ENSG00000274797.1	0.0	0	2	2	0.0	0	0.0	0.0	1398.8302981	0.0428496840653	0	2	0.0428496840653	1398.8302981	0	0.0	0	0.0428496840653	0.089643103539	0	0.089643103539	1398.8302981	0.0	0.0	0.0	0.0	0.089643103539
ENSG00000253960.1	744.509059558	0	0	0	0.0	0	0.0	744.509059558	3415.56495721	0.0	0	0	0.0	3415.56495721	0	0.0	0	0.0	0.0	0	0.0	3415.56495721	0.0	744.509059558	0.0	0.0	0.0
ENSG00000172840.5	31727.9781431	874	655	655	0.940892987722	378	31814.9177763	31727.9781431	42725.8699494	0.887322486861	378	655	0.887322486861	42725.8699494	378	0.940892987722	874	0.887322486861	2.83551511258	874	2.83551511258	42725.8699494	31814.9177763	31727.9781431	0.940892987722	31814.9177763	2.83551511258
ENSG00000259964.5	656.847130489	1	2	2	0.0	1	0.0	656.847130489	2410.72047395	0.0123077367829	1	2	0.0123077367829	2410.72047395	1	0.0	1	0.0123077367829	0.0	1	0.0	2410.72047395	0.0	656.847130489	0.0	0.0	0.0
ENSG00000198218.9	263404.299616	1611	1730	1730	10.001928581	2120	257881.633439	263404.299616	167311.957716	10.4966764805	2120	1730	10.4966764805	167311.957716	2120	10.001928581	1611	10.4966764805	12.4161485509	1611	12.4161485509	167311.957716	257881.633439	263404.299616	10.001928581	257881.633439	12.4161485509
ENSG00000260341.1	0.0	0	0	0	0.0	0	0.0	0.0	0.0	0.0	0	0	0.0	0.0	0	0.0	0	0.0	0.0	0	0.0	0.0	0.0	0.0	0.0	0.0	0.0
ENSG00000233260.1	2230.17353426	0	3	3	0.0	1	1248.59221228	2230.17353426	1364.17459252	0.0626821391901	1	3	0.0626821391901	1364.17459252	1	0.0	0	0.0626821391901	0.0437111079193	0	0.0437111079193	1364.17459252	1248.59221228	2230.17353426	0.0	1248.59221228	0.0437111079193
ENSG00000188869.11	326.797706011	10	1	1	0.0238716661489	0	762.341779775	326.797706011	124.936781988	0.00382712731029	0	1	0.00382712731029	124.936781988	0	0.0238716661489	10	0.00382712731029	0.0120097350966	10	0.0120097350966	124.936781988	762.341779775	326.797706011	0.0238716661489	762.341779775	0.0120097350966
ENSG00000257078.1	0.0	0	1	1	0.0	0	0.0	0.0	0.0	0.0	0	1	0.0	0.0	0	0.0	0	0.0	0.0	0	0.0	0.0	0.0	0.0	0.0	0.0	0.0
ENSG00000253046.1	0.0	0	0	0	0.0	0	0.0	0.0	0.0	0.0	0	0	0.0	0.0	0	0.0	0	0.0	0.0	0	0.0	0.0	0.0	0.0	0.0	0.0	0.0
ENSG00000276817.1	0.0	0	0	0	0.0	0	0.0	0.0	0.0	0.0	0	0	0.0	0.0	0	0.0	0	0.0	0.0	0	0.0	0.0	0.0	0.0	0.0	0.0	0.0
ENSG00000201860.1	0.0	0	0	0	0.0	0	0.0	0.0	0.0	0.0	0	0	0.0	0.0	0	0.0	0	0.0	0.0	0	0.0	0.0	0.0	0.0	0.0	0.0	0.0
ENSG00000266208.1	34992.6368872	1713	377	377	4.67009134092	519	147021.43486	34992.6368872	30371.4515298	4.71379265642	519	377	4.71379265642	30371.4515298	519	4.67009134092	1713	4.71379265642	3.96681435536	1713	3.96681435536	30371.4515298	147021.43486	34992.6368872	4.67009134092	147021.43486	3.96681435536
ENSG00000100365.13	143209.851802	166	463	463	6.99050325941	103	80051.8677272	143209.851802	130160.403759	10.0100418573	103	463	10.0100418573	130160.403759	103	6.99050325941	166	10.0100418573	1.19160605284	166	1.19160605284	130160.403759	80051.8677272	143209.851802	6.99050325941	80051.8677272	1.19160605284
ENSG00000263746.1	0.0	0	0	0	0.0	0	0.0	0.0	0.0	0.0	0	0	0.0	0.0	0	0.0	0	0.0	0.0	0	0.0	0.0	0.0	0.0	0.0	0.0	0.0
ENSG00000272599.2	26405.2546457	114	16	16	0.60275957026	19	19634.1125381	26405.2546457	27760.9529578	0.425193844173	19	16	0.425193844173	27760.9529578	19	0.60275957026	114	0.425193844173	3.84111360841	114	3.84111360841	27760.9529578	19634.1125381	26405.2546457	0.60275957026	19634.1125381	3.84111360841
ENSG00000267778.1	1407.86310315	2	6	6	0.0	1	1751.57959637	1407.86310315	22964.6831878	0.0	1	6	0.0	22964.6831878	1	0.0	2	0.0	0.068984829086	2	0.068984829086	22964.6831878	1751.57959637	1407.86310315	0.0	1751.57959637	0.068984829086
ENSG00000196747.4	6299.46432899	51	17	17	0.0575197999453	25	154299.188699	6299.46432899	4816.64826306	0.368865073564	25	17	0.368865073564	4816.64826306	25	0.0575197999453	51	0.368865073564	0.463007520863	51	0.463007520863	4816.64826306	154299.188699	6299.46432899	0.0575197999453	154299.188699	0.463007520863
ENSG00000244754.7	52942.8469473	1121	2543	2543	2.77553722871	1883	57398.7263323	52942.8469473	30284.675954	2.32361507296	1883	2543	2.32361507296	30284.675954	1883	2.77553722871	1121	2.32361507296	2.1925244311	1121	2.1925244311	30284.675954	57398.7263323	52942.8469473	2.77553722871	57398.7263323	2.1925244311
ENSG00000254397.1	4644.14026431	4	13	13	0.0969261620518	2	3095.33747768	4644.14026431	0.0	0.0	2	13	0.0	0.0	2	0.0969261620518	4	0.0	0.227561345751	4	0.227561345751	0.0	3095.33747768	4644.14026431	0.0969261620518	3095.33747768	0.227561345751
ENSG00000249784.1	6337.26111496	3	2	2	0.0	2	0.0	6337.26111496	0.0	0.0	2	2	0.0	0.0	2	0.0	3	0.0	0.155261855329	3	0.155261855329	0.0	0.0	6337.26111496	0.0	0.0	0.155261855329
ENSG00000244457.2	0.0	0	0	0	0.0	0	0.0	0.0	0.0	0.0	0	0	0.0	0.0	0	0.0	0	0.0	0.0	0	0.0	0.0	0.0	0.0	0.0	0.0	0.0
ENSG00000109814.10	461781.882234	2585	1460	1460	21.0430891159	3942	347380.886765	461781.882234	89244.3355677	26.6589229963	3942	1460	26.6589229963	89244.3355677	3942	21.0430891159	2585	26.6589229963	14.398665879	2585	14.398665879	89244.3355677	347380.886765	461781.882234	21.0430891159	347380.886765	14.398665879
ENSG00000242520.5	420.465838307	25	6	6	0.0921415903582	0	0.0	420.465838307	0.0	0.0	0	6	0.0	0.0	0	0.0921415903582	25	0.0	0.103013439046	25	0.103013439046	0.0	0.0	420.465838307	0.0921415903582	0.0	0.103013439046
ENSG00000278099.1	0.0	2	2	2	0.0	0	0.0	0.0	0.0	0.0	0	2	0.0	0.0	0	0.0	2	0.0	0.0	2	0.0	0.0	0.0	0.0	0.0	0.0	0.0
ENSG00000223488.2	192.271271692	0	1	1	0.0	0	0.0	192.271271692	0.0	0.0	0	1	0.0	0.0	0	0.0	0	0.0	0.0	0	0.0	0.0	0.0	192.271271692	0.0	0.0	0.0
ENSG00000265664.1	0.0	0	0	0	0.0	0	0.0	0.0	0.0	0.0	0	0	0.0	0.0	0	0.0	0	0.0	0.0	0	0.0	0.0	0.0	0.0	0.0	0.0	0.0
ENSG00000277402.1	4258.91203962	0	4	4	0.622203427365	1	0.0	4258.91203962	0.0	0.199504443014	1	4	0.199504443014	0.0	1	0.622203427365	0	0.199504443014	0.0	0	0.0	0.0	0.0	4258.91203962	0.622203427365	0.0	0.0
ENSG00000267952.1	0.0	0	0	0	0.0	0	0.0	0.0	955.352553753	0.146324236595	0	0	0.146324236595	955.352553753	0	0.0	0	0.146324236595	0.0	0	0.0	955.352553753	0.0	0.0	0.0	0.0	0.0
ENSG00000166896.6	99813.0164684	452	255	255	2.10724394555	450	118708.108538	99813.0164684	85141.1865858	4.1891573868	450	255	4.1891573868	85141.1865858	450	2.10724394555	452	4.1891573868	9.11725206551	452	9.11725206551	85141.1865858	118708.108538	99813.0164684	2.10724394555	118708.108538	9.11725206551
ENSG00000173239.12	6028.99593167	6	86	86	0.344661991201	73	21524.3745503	6028.99593167	0.0	1.05601359049	73	86	1.05601359049	0.0	73	0.344661991201	6	1.05601359049	0.0513771857477	6	0.0513771857477	0.0	21524.3745503	6028.99593167	0.344661991201	21524.3745503	0.0513771857477
ENSG00000215296.8	652.303721484	0	3	3	0.0	0	0.0	652.303721484	0.0	0.0	0	3	0.0	0.0	0	0.0	0	0.0	0.0	0	0.0	0.0	0.0	652.303721484	0.0	0.0	0.0
ENSG00000176571.10	0.0	2	1	1	0.0	0	0.0	0.0	0.0	0.0287212278642	0	1	0.0287212278642	0.0	0	0.0	2	0.0287212278642	0.0	2	0.0	0.0	0.0	0.0	0.0	0.0	0.0
ENSG00000255215.1	0.0	0	0	0	0.0	0	0.0	0.0	0.0	0.0	0	0	0.0	0.0	0	0.0	0	0.0	0.0	0	0.0	0.0	0.0	0.0	0.0	0.0	0.0
ENSG00000109072.12	326.393753346	36	7	7	0.27418482306	6	2131.91847041	326.393753346	32942.5399746	0.114671898642	6	7	0.114671898642	32942.5399746	6	0.27418482306	36	0.114671898642	0.103955712777	36	0.103955712777	32942.5399746	2131.91847041	326.393753346	0.27418482306	2131.91847041	0.103955712777
ENSG00000274029.1	2433.66402264	0	3	3	0.0444431019546	0	2838.58137354	2433.66402264	2791.21437364	0.313506981879	0	3	0.313506981879	2791.21437364	0	0.0444431019546	0	0.313506981879	0.506807131452	0	0.506807131452	2791.21437364	2838.58137354	2433.66402264	0.0444431019546	2838.58137354	0.506807131452
ENSG00000235389.2	814.976995237	0	1	1	0.0	0	0.0	814.976995237	0.0	0.0763535522645	0	1	0.0763535522645	0.0	0	0.0	0	0.0763535522645	0.0	0	0.0	0.0	0.0	814.976995237	0.0	0.0	0.0
ENSG00000250006.2	0.0	0	1	1	0.0	0	0.0	0.0	0.0	0.0	0	1	0.0	0.0	0	0.0	0	0.0	0.0	0	0.0	0.0	0.0	0.0	0.0	0.0	0.0
ENSG00000252624.1	0.0	0	0	0	0.0	0	0.0	0.0	0.0	0.0	0	0	0.0	0.0	0	0.0	0	0.0	0.0	0	0.0	0.0	0.0	0.0	0.0	0.0	0.0
ENSG00000270031.1	1103.28362029	6	7	7	0.322367235348	3	0.0	1103.28362029	3374.33715365	0.0516822094715	3	7	0.0516822094715	3374.33715365	3	0.322367235348	6	0.0516822094715	0.0	6	0.0	3374.33715365	0.0	1103.28362029	0.322367235348	0.0	0.0
[truncated: 58,672 more rows]
