# Supplementary material for: YTHDF1-enhanced iron metabolism depends on TFRC m6A methylation
Source: Theranostics. 2020 Oct 26;10(26):12072–89. doi: 10.7150/thno.51231 (PMC7667694; doi:10.7150/thno.51231)
Supplement: Supplementary file 1 — Supplementary figures and tables. [file thnov10p12072s1.zip › supplementary materials/5. R code used for data analysis/R code.txt]

###Figure 1a

library(data.table)
library(ggpubr)
setwd("/Users/zhihuai1982/Documents/Alfred_sync/xyz")

rt <-
  read.table(
    "m6Aexp.txt",
    sep = "\t",
    header = T,
    row.names = 1,
    check.names = F
  ) # 读取输入文件
rt <- t(rt)

m6 <- as.data.table(rt)
m6[, `:=`(tn, c(rep("Normal", 44), rep("Tumor", 502)))][, `:=`(tn, as.factor(tn))]
m6.ml <- melt(m6, id.vars = c("tn"))

# compare_means(value~tn, m6.ml, method = "wilcox.test", group.by = "variable")

m6.ml[,.(wilcox.test(.SD[tn=="Normal"]$value,.SD[tn=="Tumor"]$value)$p.value), by=.(variable)]

p <-
  ggboxplot(
    m6.ml,
    x = "variable",
    y = "value", color = "tn", palette = "jco", size = 0.3, width = 0.5, outlier.size = 0.5
  ) + stat_compare_means(
    aes(group = tn),
    label = "p.signif",
    label.y.npc = c(0.12, 0.4, 0.12, 0.7, rep(0.12, 8), 1, rep(0.12, 5)),
    hide.ns = F,
    size = 3
  )


ggpar(
  p,
  main = "The Cancer Geneome Atlas (TCGA)",
  xlab = F,
  ylab = "Relative Expression",
  x.text.angle = 45,
  font.xtickslab = c(8, "plain", "black"),
  font.ytickslab = c(8, "plain", "black"),
  legend = "right",
  legend.title = ""
)


####figure 1b
library("Hmisc")
library("corrplot")
fer <- read.csv("./TilePlot.csv", header = TRUE)
fer.cor <- cor(fer,
  method = c("spearman")
)
fer.rcorr <- rcorr(as.matrix(fer))

##  different color series
col5 <- colorRampPalette(c("#053061", "#2166AC", "#4393C3", "#92C5DE", "#D1E5F0", "#FFFFFF", "#FDDBC7", "#F4A582", "#D6604D", "#B2182B", "#67001F"))
corrplot(fer.cor,
  col = col5(200),
)
